# Supplementary material for: Deep learning models for forecasting dengue fever based on climate data in Vietnam
Source: PLoS Negl Trop Dis. 2022 Jun 13;16(6):e0010509. doi: 10.1371/journal.pntd.0010509 (PMC9232166; doi:10.1371/journal.pntd.0010509)
Supplement: S1 Data — (ZIP) [file pntd.0010509.s010.zip]

Archive with 21 entries (20 files):
- Data/
- Data/An Giang.xlsx
- Data/Bình Phước.xlsx
- Data/Bình Thuận.xlsx
- Data/Bạc Liêu.xlsx
- Data/Cà Mau.xlsx
- Data/Cần Thơ.xlsx
- Data/Hà Nội.xlsx
- Data/Hải Phòng.xlsx
- Data/Nam Định.xlsx
- Data/Ninh Thuận.xlsx
- Data/note.txt
- Data/Phú Yên.xlsx
- Data/Quảng Nam.xlsx
- Data/Quảng Ngãi.xlsx
- Data/Quảng Ninh.xlsx
- Data/Sóc Trăng.xlsx
- Data/Thái Bình.xlsx
- Data/Tiền Giang.xlsx
- Data/Trà Vinh.xlsx
- Data/Tây Ninh.xlsx
