# Supplementary material for: Deep learning models for forecasting dengue fever based on climate data in Vietnam
Source: PLoS Negl Trop Dis. 2022 Jun 13;16(6):e0010509. doi: 10.1371/journal.pntd.0010509 (PMC9232166; doi:10.1371/journal.pntd.0010509)
Supplement: S1 Data — (ZIP) [file pntd.0010509.s010.zip › Data/An Giang.xlsx]

## Sheet: Sheet1
year_month	province	Total_Evaporation	Total_Rainfall	Max_Daily_Rainfall	n_raining_days	Average_temperature	Max_Average_Temperature	Min_Average_Temperature	Max_Asolute_Temperature	Min_Asolute_Temperature	Average_Humidity	Min_Humudity	n_hours_sunshine	Dengue_fever_rates
1997-01-01	An Giang	98.4	0.1	0.1	1	25.2	30.1	21.9	32.1	19.4	83	49	255.9	54.6964
1997-02-01	An Giang	84.3	2.6	1.2	5	26.8	31.5	23.7	32.7	22.2	84	52	186.5	30.8289
1997-03-01	An Giang	105.4	0	0	0	27	32.7	23.3	34.6	21.4	81	47	274.2	0
1997-04-01	An Giang	117.9	46.8	17.7	6	28.3	34.4	24.5	36.3	23.2	82	37	220.2	23.3703
1997-05-01	An Giang	72.3	86.5	35.2	10	28.6	33.7	25.7	35.6	23.9	84	48	214.4	26.3537
1997-06-01	An Giang	98.9	43.2	11.5	13	28.2	33.3	25.4	35.2	23.9	85	49	232.8	91.9895
1997-07-01	An Giang	82.5	212.4	37.9	23	26.9	31.1	24.6	34.4	22.9	91	55	137	142.211
1997-08-01	An Giang	113.4	126.2	27	17	27.8	31.5	25.7	34.5	23.6	90	55	170.1	246.134
1997-09-01	An Giang	95.2	139.2	34.6	12	28.4	31.8	26.3	33.8	24.3	89	57	178.7	643.926
1997-10-01	An Giang	91	352.9	76.2	18	28.2	31.7	25.6	33	23.7	87	57	210.8	733.927
1997-11-01	An Giang	94.7	64	10.3	14	27.6	31.2	25.5	33	24.1	85	56	211.2	465.914
1997-12-01	An Giang	106.8	19.5	10.3	5	27.2	31.8	24.2	33.5	22.5	80	51	250.8	462.433
1998-01-01	An Giang	100.1	0	0	0	26.9	32.2	23.4	33.8	22	79	49	257.3	657.811
1998-02-01	An Giang	90.5	0	0	0	27	32.9	23.4	34.6	22.3	82	52	232.1	220.418
1998-03-01	An Giang	137.7	0	0	0	28.2	35.4	23.8	37	22	79	33	273	185.978
1998-04-01	An Giang	122.4	116.2	75.3	6	29.5	35.3	25.7	37.6	23	79	37	226.4	388.192
1998-05-01	An Giang	51.6	77.4	66.7	8	29.8	35.1	26.7	36.4	23.9	82	51	226.4	674.539
1998-06-01	An Giang	97.2	179.6	51.2	15	28.5	34	25.7	35.7	23.9	88	53	206.3	430.012
1998-07-01	An Giang	57.6	291.9	44.7	18	28	33.5	25	35.4	23.7	87	47	206.4	228.782
1998-08-01	An Giang	97.8	170.1	44.8	19	28.1	32.9	25.1	35	22.3	88	54	191.7	377.86
1998-09-01	An Giang	89.7	88.7	20.7	27	27.6	31.8	25.4	34.2	24.2	91	58	137.2	713.899
1998-10-01	An Giang	77.7	232.7	34.6	21	27.6	31.5	25.4	33.3	24.2	89	61	143	370.972
1998-11-01	An Giang	79.1	248.6	66.4	16	26.8	30.6	24.3	33	22.2	87	56	127.6	251.415
1998-12-01	An Giang	87.4	53.8	18	8	25.5	29.5	22.8	32.6	19	88	58	168.5	246.986
1999-01-01	An Giang	96.1	8.5	3.1	7	26.1	31.1	22.9	33.2	20.1	83	52	181	132.334
1999-02-01	An Giang	101.4	12.6	7.6	3	26.1	31.9	22.3	34.3	19.8	81	45	207.1	34.0566
1999-03-01	An Giang	111.4	64.5	28.5	5	27.9	34.4	24.1	36.4	22.4	84	48	232.5	29.6779
1999-04-01	An Giang	88.4	235	67.7	16	28.1	33.4	25.2	35.4	23.5	88	56	167	76.3842
1999-05-01	An Giang	71	122.8	23.9	21	27.7	32.6	25.3	34.2	24.1	89	58	175.7	105.576
1999-06-01	An Giang	85.6	186.1	49.6	15	27.2	31.5	24.5	34	22.3	90	52	155.2	95.3586
1999-07-01	An Giang	93.1	138.2	26.6	18	27.1	31.7	24.6	33.6	22.8	90	55	155	113.846
1999-08-01	An Giang	109	248.2	105.3	17	27.8	31.9	25.4	34	23.6	89	48	184.4	129.415
1999-09-01	An Giang	95.3	37.2	8.1	14	28.2	32.2	25.6	34	24.5	88	59	210	191.69
1999-10-01	An Giang	79.7	315.3	50.3	19	27.4	31.1	24.9	33	22.6	89	60	173.2	162.985
1999-11-01	An Giang	80.4	318.3	57.1	19	27.1	30.9	24.6	33	23.1	87	55	168	148.876
1999-12-01	An Giang	118.7	24.1	12.1	7	24.5	28.4	22.1	31.6	16.8	80	56	192.1	101.197
2000-01-01	An Giang	100.7	53.1	20.3	4	26.5	31.3	23.3	33.1	20.2	83	52	216.8	55.2942
2000-02-01	An Giang	93.6	52.4	39.6	4	26.5	31.6	23.2	33.2	20	82	55	208.8	35.4077
2000-03-01	An Giang	95.9	34.7	18.6	6	27.3	32.9	24.1	34.7	23.1	81	49	218.8	30.5573
2000-04-01	An Giang	96	232.5	50.3	14	28.2	34.5	24.6	36	22.9	84	52	231.1	61.5997
2000-05-01	An Giang	61.2	272.7	82	23	26.1	33.1	25.5	35.3	22.8	88	54	188.2	145.996
2000-06-01	An Giang	90	68.2	13	15	27.6	32.4	25	34.3	23.9	88	54	188.1	185.769
2000-07-01	An Giang	92.7	109.3	18.1	16	27.4	31.7	24.7	33.7	22.3	89	61	172.3	181.889
2000-08-01	An Giang	112	307.4	150.5	17	27.7	31.5	25.4	34.7	23.2	88	56	164.2	283.746
2000-09-01	An Giang	96.8	156.3	81.6	18	27.8	31.5	25.3	32.7	22.9	89	55	168.9	205.17
2000-10-01	An Giang	85.6	249.9	56.7	25	27.2	30.7	24.9	32.8	22.9	91	62	133.7	160.062
2000-11-01	An Giang	102.3	253.2	101.4	14	27.2	30.8	24.7	33	22.8	84	56	186	118.834
2000-12-01	An Giang	119.6	118.8	17.3	4	27	30.6	24.5	32.3	21.7	86	55	188.1	107.193
2001-01-01	An Giang	93.4	29.7	19.3	3	26.6	31.2	23.6	32.7	21.9	83	56	201.3	751.76
2001-02-01	An Giang	91.2	0	0	0	26.5	31.9	23	34.2	20.7	82	49	219.2	749.349
2001-03-01	An Giang	127.4	31.4	10.5	8	27.5	33.5	24.3	35	22.9	81	49	201.5	760.44
2001-04-01	An Giang	107.7	153.4	47.2	11	29	34.9	25.4	37	23.7	82	45	219.3	821.68
2001-05-01	An Giang	73.9	74.9	19.3	10	28.5	33.6	25.7	37.2	23.2	88	52	206.6	794.676
2001-06-01	An Giang	102.6	91.9	32.1	16	27.9	32.6	25.1	35	23.6	87	53	154.2	703.539
2001-07-01	An Giang	108.4	98.1	27.8	14	28	32.5	26.3	34.6	21.6	88	53	133.8	857.846
2001-08-01	An Giang	104.4	210	36.6	23	27.4	31.2	25.1	35.1	23.3	89	52	123.6	820.233
2001-09-01	An Giang	94.7	131.6	38.3	17	28.3	32.1	25.9	33.5	24.5	88	60	138.4	776.835
2001-10-01	An Giang	71.9	444.5	48.4	27	27.7	31.6	26.1	33	23.7	90	63	172.8	714.63
2001-11-01	An Giang	108.3	24.7	12.6	4	26.6	30.1	24.2	33	22.3	84	57	180.6	964.895
2001-12-01	An Giang	124.5	6.8	4.6	4	28.7	30.9	23.5	33.7	19.2	82	49	212.9	781.657
2002-01-01	An Giang	104.3	0.1	0	0	25.6	31	22.1	32.6	19.8	81	52	232	36.4404
2002-02-01	An Giang	85.1	0	0	0	25.8	31.5	22.1	33	20.8	80	50	223	18.6997
2002-03-01	An Giang	108.9	0	0	0	27.5	31.4	22.2	35.5	20.2	78	46	255	13.9049
2002-04-01	An Giang	122	40.4	13	8	29.2	35.6	25.6	37.2	24.2	78	42	237	36.9198
2002-05-01	An Giang	73.9	15.5	6	11	29.4	34.9	26.4	36.1	22.3	82	48	234	53.2221
2002-06-01	An Giang	107.4	92.4	42	11	28.5	33.7	25.8	36	24.1	86	46	186	77.6755
2002-07-01	An Giang	124	67	14	16	28.4	32.8	25.8	34.2	24.3	85	50	195	126.582
2002-08-01	An Giang	102.1	126.1	21	20	27.4	31.3	25.2	34	23.7	88	55	138	106.444
2002-09-01	An Giang	97.5	86.7	28	19	27.9	31.3	25.7	33	23.7	87	53	138	94.9367
2002-10-01	An Giang	99.1	88.5	11	18	28	32	25.8	33	23.2	87	53	228	119.87
2002-11-01	An Giang	101.2	126.1	30	17	27.9	31.6	25.7	33.5	23.9	84	58	195	79.1139
2002-12-01	An Giang	90.1	48.8	23	10	27.6	31.5	25.2	33	23.5	82	62	216	76.2371
2003-01-01	An Giang	97.3	20.2	20	1	25.4	30.3	22.3	32.3	20	79	55	230	51.0423
2003-02-01	An Giang	94.5	0	0	0	26.4	31.9	22.9	33.5	20.2	77	52	216	26.2367
2003-03-01	An Giang	95.7	2.6	3	1	27.9	33.9	24.4	35.7	23.4	76	47	226	38.6395
2003-04-01	An Giang	134.3	12.6	14	4	29.4	35.5	26	37.2	24.7	76	43	246	45.795
2003-05-01	An Giang	63.7	147.6	37	22	28.1	33.1	25.7	36.3	23.7	88	59	136	56.7667
2003-06-01	An Giang	107.8	117.6	52	13	28.2	33.2	25.5	35.1	24	83	59	220	69.1695
2003-07-01	An Giang	94.4	239.1	41	22	27.3	32.1	24.7	34.5	22.6	88	56	170	79.1871
2003-08-01	An Giang	111.6	181.1	30	20	28	32	25.4	35.1	22.8	88	52	175	119.735
2003-09-01	An Giang	98.4	93.9	19	18	27.5	31.4	25.5	37	23.9	88	61	128	116.873
2003-10-01	An Giang	79.3	251.6	37	22	27.4	31.4	25.2	33.2	23.5	88	56	160	101.608
2003-11-01	An Giang	96	106.9	80	7	27.5	31.7	24	33.1	22.1	82	55	191	85.3885
2003-12-01	An Giang	111	40.6	8	2	25.4	30.1	22.4	32	20	80	49	173	76.802
2004-01-01	An Giang	95.6	0.4	0.4	1	26	31.2	22.9	32.7	20.1	79	51	204	39.8595
2004-02-01	An Giang	100.5	0	0	0	26	31.9	22.4	33.8	20.8	79	53	219	52.197
2004-03-01	An Giang	137.6	0	0	0	28.1	35.2	24.1	37.7	22.5	77	34	192	95.8527
2004-04-01	An Giang	128	9	9	1	29.5	35.7	26.2	38.6	24.2	77	35	213	107.241
2004-05-01	An Giang	66.9	200.7	55	13	28.6	34	25.8	36.2	23.2	84	42	177	102.97
2004-06-01	An Giang	108	189.3	47	20	27.5	32.3	25	34.6	23.3	85	50	154	125.273
2004-07-01	An Giang	103.8	61	22.2	12	27.8	32.6	25.1	35	23.7	87	45	142	312.233
2004-08-01	An Giang	124.1	86.4	31	18	27.8	31.9	25.7	34.5	23.8	88	56	172	352.567
2004-09-01	An Giang	97.7	236.3	29	16	28	30.4	25.3	32.8	23.5	82	56	194	411.882
2004-10-01	An Giang	90.3	375	97	16	27.6	31.3	24.8	32.9	23.4	84	45	198	301.319
2004-11-01	An Giang	106.5	120.5	60	14	27.7	31.8	24.8	33.3	22.2	82	55	221	310.81
2004-12-01	An Giang	106.1	0	0	0	26	30.8	22.7	32.6	20.9	82	51	244	294.676
2005-01-01	An Giang	93.6	0.1	0	0	25.4	30.7	21.9	33.1	20.2	80	54	239	59.9594
2005-02-01	An Giang	88.7	0	0	0	26.8	32.7	22.8	35	21.3	79	51	222	49.5727
2005-03-01	An Giang	140.9	0	0	0	27.9	34.5	23.7	36.6	19.8	77	34	216	67.5133
2005-04-01	An Giang	139.4	0	0	0	29.6	35.4	25.7	36.6	23.5	76	39	207	109.06
2005-05-01	An Giang	66.9	75.4	22	15	29.1	34.2	26	37.5	24.2	81	40	208	84.5097
2005-06-01	An Giang	104.3	117.1	34	15	28.5	33.2	25.7	34.9	23.7	84	59	190	61.3758
2005-07-01	An Giang	93.6	240.2	55	24	27.4	31.9	24.7	34.7	22.8	89	57	141	118.975
2005-08-01	An Giang	116	121.8	21	15	28.2	32.4	25.7	34.6	23	86	56	170	181.295
2005-09-01	An Giang	88.3	209.2	81	20	27.8	31.6	25.4	33.6	24	88	59	144	188.376
2005-10-01	An Giang	80.7	340.9	78	21	28	31.8	25.5	33.5	24	87	60	185	129.361
2005-11-01	An Giang	85.1	388.6	89	21	27.5	31.3	24.7	32.9	22.2	87	56	169	109.06
2005-12-01	An Giang	101.3	121.4	32	13	26	29.7	23.4	32.3	19.5	84	57	152	135.971
2006-01-01	An Giang	96.2	13.9	2	3	26.5	31.3	23.3	33.7	21.1	82	49	218	98.3159
2006-02-01	An Giang	98.4	3.6	2	2	27.3	32.5	23.7	34.1	22.3	77	51	209	28.6951
2006-03-01	An Giang	116.5	9.5	6	2	28	33.9	24.2	36.3	22.5	80	45	208	44.2186
2006-04-01	An Giang	116.8	107.3	45	9	29	35.1	25.4	36.7	23.9	83	45	203	63.0351
2006-05-01	An Giang	67.2	102.4	24	15	28.7	33.7	25.7	35.7	23.3	85	53	219	79.9699
2006-06-01	An Giang	92.6	112.7	25	13	28.4	33.3	25.7	34.7	24.6	88	56	171	87.4965
2006-07-01	An Giang	106.8	96.4	23	21	27.6	31.8	25.1	33.5	23.6	88	59	124	102.079
2006-08-01	An Giang	112.5	234.7	81	23	27.6	31.6	25.7	33.4	24	88	59	128	164.644
2006-09-01	An Giang	93.1	144.1	27	21	27.7	31.7	25.5	34	24.4	89	61	154	107.254
2006-10-01	An Giang	100.4	239.2	39	23	27.8	31.6	25.2	33.2	24	87	62	179	148.65
2006-11-01	An Giang	119.4	16	7	5	28.7	32.7	26.1	33.9	24.9	89	57	228	104.902
2006-12-01	An Giang	125.7	22.6	22	2	26.9	31.6	23.6	34.1	19.5	81	52	234	276.131
2007-01-01	An Giang	118.9	5.4	3	5	23.3	31.7	23.2	34	18.4	80	52	191	139.156
2007-02-01	An Giang	106	0	0	0	23.7	32.5	22	34.2	18.7	88	50	234	65.1267
2007-03-01	An Giang	133.3	18.9	8	5	24.2	34.5	24.1	36.2	22.5	83	54	202	71.2177
2007-04-01	An Giang	116.4	21.2	5	6	25.4	35.6	23.4	37.7	21.4	82	49	270	185.072
2007-05-01	An Giang	72	142.1	30	20	25.7	33.4	23.7	35.1	21.7	79	60	173	361.243
2007-06-01	An Giang	91.1	169.6	38	18	25.7	33.4	23.7	35.6	21.7	79	60	186	643.771
2007-07-01	An Giang	98.3	308.6	94	21	25.1	32.1	25	34.9	23.4	78	54	106	621.75
2007-08-01	An Giang	114.7	218.7	76	19	25.7	31.5	25.5	33.7	22.5	86	62	137	713.114
2007-09-01	An Giang	107.6	156.6	41	18	25.5	32.1	23.5	34	21.5	86	55	162	622.218
2007-10-01	An Giang	91.9	362.7	81	23	25.2	31.5	25	33.1	23.8	81	58	181	329.382
2007-11-01	An Giang	106.1	62.4	25	9	26.1	30.4	24.3	32.3	19.4	88	51	179	250.199
2007-12-01	An Giang	112.1	3	2	3	23.6	31.3	21.6	33	20	87	53	199	136.344
2008-01-01	An Giang	107	11.3	11	1	26.2	31	23.2	33	20.7	82	52	198	104.546
2008-02-01	An Giang	101.4	8.3	7	4	25.9	31	22.7	32.2	20.5	77	44	177	43.4052
2008-03-01	An Giang	119.3	3.1	2	4	27.4	33.5	23.7	36.4	22	76	42	221	48.0724
2008-04-01	An Giang	119.8	169.1	94	13	28.6	34.5	25.4	36	23.1	79	44	191	35.0042
2008-05-01	An Giang	68.3	206.7	38	16	27.9	32.7	25.4	34.5	23.2	86	54	183	35.4709
2008-06-01	An Giang	89.1	91	25	16	27.9	32.9	25.4	35.5	23.4	85	52	179	84.4768
2008-07-01	An Giang	116.9	163.4	46	15	27.9	33.1	24.6	35.3	22.9	84	52	186	93.3445
2008-08-01	An Giang	96.7	240	29	25	27.6	32	24.7	34.1	21.9	87	56	153	71.4086
2008-09-01	An Giang	103.6	361.5	91	20	27.5	31.5	24.7	33.5	22.6	88	56	143	117.614
2008-10-01	An Giang	92.3	230	46	22	28.1	32.1	25.1	33.8	23.3	89	58	195	115.281
2008-11-01	An Giang	89.3	256.3	53	17	26.5	30.9	24.1	33.5	21.5	84	59	175	127.415
2008-12-01	An Giang	123	180.2	69	7	26	30.3	22.7	32.2	21.2	83	54	195	111.547
2009-01-01	An Giang	105.3	18.9	19	1	24.6	29.2	21	31.4	18.2	80	52	217	63.7921
2009-02-01	An Giang	83.3	10.8	5	3	26.7	32.1	23.4	34	21	81	56	199	55.8763
2009-03-01	An Giang	118.3	34	20	7	28.2	33.9	24.6	36.5	23.8	77	52	235	50.7543
2009-04-01	An Giang	121.8	93.8	23	18	28.9	34.6	25.6	36.5	23.6	80	48	178	67.0516
2009-05-01	An Giang	79.8	158.5	38	23	28.1	33.2	25.5	34.7	24.5	85	51	154	135.034
2009-06-01	An Giang	112.5	63.7	28	13	28.4	33.2	25.6	35.2	24	83	55	187	162.041
2009-07-01	An Giang	96.6	160	34	23	27.5	32.2	24.9	34.6	22.9	86	57	130	116.875
2009-08-01	An Giang	109	162.7	56	21	28.4	32.7	25.8	35	24.3	85	58	156	207.208
2009-09-01	An Giang	97.9	127.5	43	20	27.6	31.1	25.4	33.8	23.7	85	62	105	320.358
2009-10-01	An Giang	85.8	110.3	34	18	27.6	31.7	25.2	33	24.4	86	57	165	265.878
2009-11-01	An Giang	106.3	22.8	13	5	27.6	31.5	24.7	33.2	22.5	80	61	183	272.863
2009-12-01	An Giang	105	5.1	4	2	26.8	31.5	23.2	33.5	21.5	79	49	241	214.658
2010-01-01	An Giang	103.8	6.4	4	4	26.3	31	23	32.5	21.1	80	50	214	97.7517
2010-02-01	An Giang	103.3	0	0	0	27.1	33.1	23.1	34.7	22	79	51	250	39.5662
2010-03-01	An Giang	149.8	5.5	3	3	28.7	35.1	24.4	37.2	23.3	74	43	237	90.7694
2010-04-01	An Giang	145.3	0.9	1	2	30	35.9	26.1	37	25	76	42	209	95.8898
2010-05-01	An Giang	76.2	76.4	47	8	30.4	34.7	27.2	37	25	77	44	231	87.0456
2010-06-01	An Giang	98.2	151.7	39	20	28.6	34	26.1	36.5	24.3	84	50	201	138.249
2010-07-01	An Giang	86.9	302.3	44	26	27.5	32.7	25	35.2	23.6	86	55	153	310.478
2010-08-01	An Giang	102	245.4	53	22	27.8	32.6	25.2	34.8	23.3	87	55	154	384.956
2010-09-01	An Giang	90.4	217.4	49	23	27.9	32.5	25.6	34.4	24.3	85	53	175	358.888
2010-10-01	An Giang	82.9	384.6	106	23	27.1	31	24.9	33.6	22.6	86	58	134	410.557
2010-11-01	An Giang	83.6	199.8	31	18	26.7	31	24.4	32.7	22.6	85	53	170	343.993
2010-12-01	An Giang	103.5	148.8	80	7	26.3	30.8	23.5	32.7	21	82	49	174	210.399
2011-01-01	An Giang	123	0	0	0	25.7	30.4	23.3	32.6	19.9	80	47	210	154.025
2011-02-01	An Giang	90	0	0	0	26	31.5	22.7	32.7	21.3	76	53	214	77.2452
2011-03-01	An Giang	129	27	5	0	27.4	32.7	24.2	34.2	22	77	44	181	60.0279
2011-04-01	An Giang	121	81	63	0	28.2	33.5	24.8	35.6	23.3	70	48	193	93.5319
2011-05-01	An Giang	93	217	56	0	28.7	33.5	25.9	35.1	23.6	82	53	191	112.611
2011-06-01	An Giang	88	158	44	0	27.7	32.5	25.2	34.2	23	85	57	159	151.698
2011-07-01	An Giang	91	139	35	0	27.6	32.5	24.9	34.3	23	85	52	171	194.974
2011-08-01	An Giang	76	188	44	0	27.8	32.2	25.2	34	23.5	84	55	181	287.576
2011-09-01	An Giang	82	128	29	0	27.4	31.2	25.4	33.1	24	85	52	143	243.369
2011-10-01	An Giang	70	114	20	0	27.6	31.5	25.3	32.9	23.9	82	61	195	246.161
2011-11-01	An Giang	78	189	79	0	27.8	31.8	25.2	33	23.7	83	58	198	169.846
2011-12-01	An Giang	104	32	14	0	26	30.3	21.3	31.7	20	79	53	201	151.233
2012-01-01	An Giang	85	7	4	0	26.6	31.2	23.6	32.6	22.1	78	53	187	98.0848
2012-02-01	An Giang	181	8	7	0	26.8	32.1	23.6	33.7	22	77	49	219	79.9554
2012-03-01	An Giang	103	31	11	0	28.1	34.2	24.8	36	23.9	77	46	236	103.663
2012-04-01	An Giang	101	155	50	0	28.7	34.2	25.4	35.7	23.1	79	44	213	162.235
2012-05-01	An Giang	71	189	36	0	28.5	33.2	25.5	35	23.6	84	54	188	254.277
2012-06-01	An Giang	108	82	19	0	28.4	32.9	25.7	34.3	23.7	83	50	165	302.622
2012-07-01	An Giang	99	210	37	0	27.9	31.8	25	34.9	23.5	84	46	168	331.908
2012-08-01	An Giang	128	86	26	0	28.5	33.2	25.6	35	24.4	84	42	204	394.663
2012-09-01	An Giang	76	152	32	0	27.4	31.4	25.1	33.5	23.5	88	58	130	291.93
2012-10-01	An Giang	77	172	43	0	27.9	31.9	25.1	32.7	24	84	52	192	260.785
2012-11-01	An Giang	76	147	84	0	27.9	32.2	25.2	33.9	23.5	81	50	168	178.97
2012-12-01	An Giang	96	1	1	0	27.9	32.4	24.5	34.2	23	78	45	211	119.468
2013-01-01	An Giang	87	3	2	0	26.1	30.6	23	32.8	20.6	78	37	181	66.8741
2013-02-01	An Giang	90	1	1	0	27.4	32.9	23.7	35.3	22	73	40	204	35.2947
2013-03-01	An Giang	108	0	0	0	28.6	34.5	24.7	36.6	23.2	76	42	258	44.1183
2013-04-01	An Giang	105	38	13	0	29.6	35.1	26.4	37.6	24.5	79	41	172	44.1183
2013-05-01	An Giang	67	142	49	0	29.5	34.5	26.3	36.2	24.1	82	44	204	40.4031
2013-06-01	An Giang	78	99	31	0	28.4	32.7	25.9	35.4	23.8	85	51	158	40.4031
2013-07-01	An Giang	89	101	29	0	27.7	31.8	25.2	34.8	23.2	86	52	126	53.8708
2013-08-01	An Giang	97	887	24	0	27.8	32.3	25.6	34	24	85	55	155	62.6945
2013-09-01	An Giang	67	205	40	0	27.5	31.3	25.3	34.6	24	86	59	133	65.0165
2013-10-01	An Giang	70	220	52	0	27.3	31.4	24.9	33.3	23.1	85	55	189	63.1589
2013-11-01	An Giang	79	59	11	0	27.5	31.5	24.9	32.8	23.6	82	51	209	97.0603
2013-12-01	An Giang	101	43	34	0	24.9	29.2	22.1	32.2	19	79	53	221	90.5587
2014-01-01	An Giang	93	0	0	0	24.6	29.7	19.2	31.7	17	76	43	236	45.4588
2014-02-01	An Giang	72	0	0	0	25.5	31.1	21.8	32.9	20.1	78	53	244	21.8017
2014-03-01	An Giang	93	1	1	29	27.5	33.5	23.8	35.5	21.4	75	46	268	19.9462
2014-04-01	An Giang	85	114	34	6	28.7	34.4	25.3	36	23.2	76	45	233	39.4285
2014-05-01	An Giang	72	127	64	0	29.7	34.9	26.5	35.8	24.6	80	51	240	39.8924
2014-06-01	An Giang	69	95	25	14	28.4	32.7	25.9	35.2	23.6	86	57	154	35.7176
2014-07-01	An Giang	92	66	17	29	27.9	32.4	25.3	34.3	23.9	85	52	148	32.9344
2014-08-01	An Giang	94	47	11	20	28.3	32.8	25.6	34.6	24.5	83	49	180	70.0436
2014-09-01	An Giang	82	98	49	17	27.9	32.1	25.5	34.6	23.7	84	55	190	80.2486
2014-10-01	An Giang	69	248	36	3	26.9	31.2	24.4	33.7	23.5	84	57	205	71.8991
2014-11-01	An Giang	70	69	32	16	28	32.4	25	33.1	23.5	80	53	239	67.7243
2014-12-01	An Giang	83	42	15	4	26.8	31.2	23.7	33.2	20.4	78	47	219	64.9411
2015-01-01	An Giang	78	0	0	0	25.2	30.2	22.5	31.6	18.5	77	48	255	82.9356
2015-02-01	An Giang	67	0	0	0	25.7	31.4	21.8	33.8	20	77	46	245	37.0662
2015-03-01	An Giang	96	0	0	0	27.8	33.7	23.7	35.2	22.2	75	43	274	36.1396
2015-04-01	An Giang	109	37	27	2	29.4	35.1	25.5	37.6	23.9	74	45	254	44.4795
2015-05-01	An Giang	120	26	18	2	30.1	35.5	26.7	37.5	26	77	46	255	53.746
2015-06-01	An Giang	90	77	22	5	28.5	33.5	25.5	36.4	23.3	82	47	196	64.8659
2015-07-01	An Giang	98	89	21	4	28.7	33.1	26	35	24.4	83	55	164	73.6691
2015-08-01	An Giang	101	124	60	2	28.4	33.1	25.8	34.7	23.7	82	54	201	165.408
2015-09-01	An Giang	79	206	44	13	28	32.5	25.6	35	23.9	84	53	176	267.34
2015-10-01	An Giang	71	168	42	4	28.2	32.6	25.6	33.5	24.6	83	57	209	309.966
2015-11-01	An Giang	73	168	38	6	28.3	32.9	25.5	33.9	24.3	79	56	250	278.46
2015-12-01	An Giang	80	21	18	2	27.4	31.9	24.4	33.6	21.4	77	55	229	284.02
2016-01-01	An Giang	87	0	0	0	27.3	32.3	24	34	20	77	56	259	203.713
2016-02-01	An Giang	100	0	0	0	26.8	32.4	23	34	17.6	73	42	260	99.5416
2016-03-01	An Giang	108.7	0	0	0	28	33.8	24.1	35.2	23	75	49	277	106.486
2016-04-01	An Giang	125.2	0	0	0	30.1	32.1	26.2	37.3	24.5	50	44	279	122.228
2016-05-01	An Giang	94	156	55	13	29.8	35	26.9	37.4	24.6	81	46	216	120.839
2016-06-01	An Giang	75	141	22	19	28.5	33.2	26	35.4	23.6	85	55	177	100.931
2016-07-01	An Giang	72	142	50	20	27.9	33	25.4	34.7	24	85	54	189	73.6145
2016-08-01	An Giang	98	60	17	13	28.7	32.9	26.4	34.5	25.4	86	58	185	96.3008
2016-09-01	An Giang	68	193	34	19	28	32.4	25.8	35.5	24.1	83	48	183	93.9858
2016-10-01	An Giang	49.5	540	164	28	27.2	31.3	25.3	33.1	23.9	69	61	130	113.894
2016-11-01	An Giang	63.7	130	27	16	27.8	31.7	25.5	33.5	23.5	83	54	202	130.562
2016-12-01	An Giang	70.1	107	70	12	26.7	30.6	22.3	32.7	20.3	84	53	164	116.672
