# Supplementary material for: Deep learning models for forecasting dengue fever based on climate data in Vietnam
Source: PLoS Negl Trop Dis. 2022 Jun 13;16(6):e0010509. doi: 10.1371/journal.pntd.0010509 (PMC9232166; doi:10.1371/journal.pntd.0010509)
Supplement: S1 Data — (ZIP) [file pntd.0010509.s010.zip › Data/Bình Phước.xlsx]

## Sheet: Sheet1
year_month	province	Total_Evaporation	Total_Rainfall	Max_Daily_Rainfall	n_raining_days	Average_temperature	Max_Average_Temperature	Min_Average_Temperature	Max_Asolute_Temperature	Min_Asolute_Temperature	Average_Humidity	Min_Humudity	n_hours_sunshine	Dengue_fever_rates
1997-01-01	Bình Phước	109.7	0	0	0	23.7	32.8	17.8	34.5	15.4	70	34	267.3	358.016
1997-02-01	Bình Phước	96.5	82	33.9	5	26.3	34	21.6	35.9	19	74	38	201.8	99.5459
1997-03-01	Bình Phước	126.7	27.3	16.7	6	27	35.2	21.4	38.2	18.3	71	30	261.4	47.1533
1997-04-01	Bình Phước	93.2	170.4	54.4	16	27.5	35	23.2	36.6	22	76	41	224.4	125.742
1997-05-01	Bình Phước	61.8	317.3	52.5	19	27.4	33.8	23.8	35.9	22.4	81	51	209.8	137.967
1997-06-01	Bình Phước	55.7	256.7	42.5	18	27.2	33.3	23.9	35.5	22.1	81	57	214.2	345.791
1997-07-01	Bình Phước	39.6	625.6	226.4	27	26.2	31.6	23.4	34.5	22.1	83	59	136.2	544.883
1997-08-01	Bình Phước	39.2	320	54.4	25	26.2	31.7	23.4	33.9	22.2	83	61	136.7	860.985
1997-09-01	Bình Phước	39.2	364.9	81.2	19	26.3	32.2	23.2	34.7	22.1	82	58	149.5	943.067
1997-10-01	Bình Phước	50.5	349.5	36.3	24	26.3	33	22.9	34.3	21.9	82	54	138.5	1040.87
1997-11-01	Bình Phước	62.2	131.3	27.5	10	26.4	33	22.2	34.8	20.2	78	51	231.4	181.628
1997-12-01	Bình Phước	92.4	12	12	1	25.8	33.8	20.6	35.1	18.3	69	30	262.1	305.623
1998-01-01	Bình Phước	111.8	0.1	0.1	1	26.8	35.5	21.1	37.7	18.6	71	29	258.1	368.36
1998-02-01	Bình Phước	106.1	4.8	4.8	1	27.6	36.1	21.9	38.2	19.7	72	32	231.6	169.38
1998-03-01	Bình Phước	153	0	0	0	29.2	38.2	22.8	40.6	20.9	67	18	278.1	256.537
1998-04-01	Bình Phước	122.4	181.4	119.8	7	29.4	37.7	24.3	40	20.7	69	22	242.5	231.87
1998-05-01	Bình Phước	55	219.7	73.5	13	29.1	35.4	25.4	38.4	24	76	37	208.3	381.516
1998-06-01	Bình Phước	47.1	261.4	88.5	21	27.8	33.5	24.6	35.3	23.1	83	56	198.5	864.989
1998-07-01	Bình Phước	52.8	376.5	96.6	17	27.6	33.6	24.2	35.4	23.1	80	55	220.7	856.767
1998-08-01	Bình Phước	44.8	351.5	51.6	25	26.9	33.1	23.7	34.6	22.3	82	57	196.8	2548.92
1998-09-01	Bình Phước	29.8	516.5	83	25	26.3	31.7	23.9	34.1	22.6	84	60	119	1554.02
1998-10-01	Bình Phước	38.5	487.2	113.7	23	26.5	32.1	23.6	33.7	21.8	83	50	156.7	749.877
1998-11-01	Bình Phước	34.3	262.7	82	19	25.1	30.3	22.2	33.6	20.3	84	56	119	458.806
1998-12-01	Bình Phước	54.9	123	35.2	11	24.8	30.8	21.3	33.7	17.7	78	53	185	159.513
1999-01-01	Bình Phước	84.8	20.1	12.2	7	25.6	32.8	21	36	17.2	75	36	200.3	147.172
1999-02-01	Bình Phước	106.4	34.3	25.7	3	26.1	34.6	19.7	37.5	18.5	72	34	210	41.392
1999-03-01	Bình Phước	110.6	83.2	69.2	4	28.1	35.9	23.3	37.7	20.6	75	37	244.1	27.5947
1999-04-01	Bình Phước	57.2	371.5	53.5	20	27.1	33.7	24	36	22.3	83	50	186.2	16.8634
1999-05-01	Bình Phước	65.2	404.3	99.3	22	27	32.9	23.9	34.3	23	85	60	185	252.951
1999-06-01	Bình Phước	41.4	438.2	67.7	21	26.3	31.6	23.6	33.6	22.1	85	55	147.1	29.1277
1999-07-01	Bình Phước	41.2	516.9	75.1	25	26	31.2	23.5	33.9	22.5	86	62	142.9	114.978
1999-08-01	Bình Phước	56.1	245.9	78.2	17	26.5	32	23.7	34.5	21.5	85	57	162.9	95.0483
1999-09-01	Bình Phước	49.7	202.5	32.4	23	26.5	32.4	23.4	34.2	22.1	87	59	183.3	141.039
1999-10-01	Bình Phước	49.1	246.8	36	24	26.2	32.2	23	34.1	21.5	88	57	194.6	75.1188
1999-11-01	Bình Phước	51.7	125.6	31.7	16	25.7	31.6	22.1	34.1	19.5	86	54	168.5	82.784
1999-12-01	Bình Phước	77	92.3	37.3	8	24.1	30.7	20.1	33.1	14.3	77	48	187.2	21.4625
2000-01-01	Bình Phước	103.1	12.4	5.7	5	25.9	33.5	21	35.5	18.5	77	39	244.2	23.4295
2000-02-01	Bình Phước	102.1	90.6	36.3	8	26.2	34	21.5	35.1	18	79	39	217.6	14.6434
2000-03-01	Bình Phước	90.5	91.8	42	13	27.1	33.9	22.8	36.4	20.8	83	36	218.7	52.7164
2000-04-01	Bình Phước	82.1	149.8	56	10	27.8	34.6	24	36.4	22	82	49	215.1	112.754
2000-05-01	Bình Phước	72	361.6	90.4	26	27	33.2	23.8	35.1	22.6	87	58	201.9	256.26
2000-06-01	Bình Phước	48.2	304.7	59.6	21	26.7	32	23.9	34.4	22.3	89	56	156.7	328.013
2000-07-01	Bình Phước	43.6	374	42	23	26	31.3	23.2	33.5	20.9	90	60	141.2	155.22
2000-08-01	Bình Phước	39	393.3	60.9	25	26.1	30.8	23.6	34.1	22.4	91	60	113.8	96.6467
2000-09-01	Bình Phước	48.4	408.2	56.7	23	25.9	32.1	22.9	34.2	21.7	89	57	159.7	68.8241
2000-10-01	Bình Phước	34.9	448.2	105.2	29	25.7	30.6	23.1	33.3	22.1	93	60	115.5	38.0729
2000-11-01	Bình Phước	61.5	160.2	41.1	12	25.6	32.2	21.7	34.1	18.8	86	47	185.9	41.0016
2000-12-01	Bình Phước	68.2	105.1	36	8	25.3	31.8	21.2	34.1	17.1	84	47	186.1	33.6799
2001-01-01	Bình Phước	88.8	14.8	13.7	3	25.9	33	21.3	35.7	18.3	83	38	222	423.789
2001-02-01	Bình Phước	111.6	2.1	2.1	1	26.6	34.7	21.2	36.6	18.6	79	29	222	402.599
2001-03-01	Bình Phước	117.4	103.9	52.7	10	27.6	35.2	23	37.6	20.1	83	33	200.8	310.778
2001-04-01	Bình Phước	88.1	125.8	28	14	28.4	35.4	24.5	37.3	22.5	85	45	235.8	398.361
2001-05-01	Bình Phước	70.7	115.2	35.3	19	27.7	34.1	24.3	37	23	88	47	213.6	426.614
2001-06-01	Bình Phước	51.1	342.7	69.1	25	26.7	32.3	23.8	34.7	22.3	90	52	150.8	210.482
2001-07-01	Bình Phước	58.2	168.2	27.6	22	26.9	32.4	24.2	35	22.3	89	54	179.7	396.949
2001-08-01	Bình Phước	33.7	579.8	95.5	27	25.9	30.8	23.6	34.3	22.3	91	59	95.2	387.06
2001-09-01	Bình Phước	43.9	514.3	85.9	26	26.6	32.6	23.7	34.7	22.1	88	57	187.5	343.269
2001-10-01	Bình Phước	44.4	338.5	50.2	27	26.2	32.5	23.2	33.9	22.3	89	58	192.3	364.458
2001-11-01	Bình Phước	59.8	64	22.9	9	24.8	31.6	20.8	33.8	17.2	83	44	202.6	363.046
2001-12-01	Bình Phước	89.9	62.2	42.5	6	25.3	32.8	20.6	34.7	16.2	80	40	238.7	477.469
2002-01-01	Bình Phước	116.1	4.4	4.4	1	25.6	34.1	20	36.7	17.6	78	33	268	45.045
2002-02-01	Bình Phước	127.1	0	0	0	26.4	35.5	20.3	36.9	17.3	79	30	243	21.84
2002-03-01	Bình Phước	140.8	62.4	62.3	2	27.9	36.3	22.3	38.7	19.2	78	30	238	42.315
2002-04-01	Bình Phước	102.6	176.7	54.1	11	28.3	35.8	23.9	37.2	22.3	78	42	243	139.23
2002-05-01	Bình Phước	65.8	148.8	41	15	28.6	35.2	23.7	37.6	21.6	83	41	242	191.1
2002-06-01	Bình Phước	50.2	453.8	93.9	22	26.9	32.8	23.3	35.4	21.9	88	57	184	176.085
2002-07-01	Bình Phước	61.4	200.2	52.2	20	27.3	32.7	24.1	34.3	22.2	87	52	197	413.595
2002-08-01	Bình Phước	44.6	375	56.1	24	26.2	31.2	22.7	34.1	21	92	58	152	379.47
2002-09-01	Bình Phước	37.1	477.5	82.3	25	25.9	31	23	34.2	21.9	92	58	121	187.005
2002-10-01	Bình Phước	55.8	434.2	58	19	26.6	32.7	22.4	33.7	20.1	90	51	224	374.01
2002-11-01	Bình Phước	57.3	304.4	75.9	19	22.6	32.6	21.9	34.4	18.8	87	48	201	163.8
2002-12-01	Bình Phước	69.6	137.7	41.8	13	26.4	33.1	21.4	34.2	19.3	85	48	250	114.66
2003-01-01	Bình Phước	113.5		0	0	25.8	33.4	18.3	35.2	13.7	79	36	275	53.0082
2003-02-01	Bình Phước	122.2	25.8	25.8	1	26.9	35	20.1	37	16.5	77	34	259	22.5285
2003-03-01	Bình Phước	118.1	56.2	46	6	27.9	35.2	22	38	19.7	80	36	256	31.8049
2003-04-01	Bình Phước	122	35.5	16.5	8	29.1	36.6	23.6	37.7	21	80	30	265	120.594
2003-05-01	Bình Phước	58.5	551.3	109.8	26	27.5	33.7	24.1	37.2	22.3	90	45	159	176.252
2003-06-01	Bình Phước	73.4	194.5	44.5	15	27.9	33.3	24.6	35.3	22.4	90	49	214	335.277
2003-07-01	Bình Phước	61.4	197.7	46.1	25	26.6	32.5	23.8	34.7	22.5	92	55	182	475.749
2003-08-01	Bình Phước	62.1	157.6	40	22	26.9	32.4	24.2	35.1	23	91	55	165	291.545
2003-09-01	Bình Phước	50.6	281.4	91.5	22	26.3	31.8	23.6	33.6	22.5	92	57	148	147.098
2003-10-01	Bình Phước	57.4	598.5	94.7	25	26.3	32.1	23.8	33.8	20.9	90	42	174	140.472
2003-11-01	Bình Phước	74.2	82.7	33.6	10	26	32.6	22	34.7	18.5	81	45	233	104.691
2003-12-01	Bình Phước	125.5	2.2	2.2	1	25.1	32.3	20.3	34.4	16.9	77	35	196	64.9351
2004-01-01	Bình Phước	132.7	2.7	2.7	1	26.4	34.1	20.8	35.5	17.1	78.0323	32	259	38.5902
2004-02-01	Bình Phước	134.6	0	0	0	26.2	34.2	20.5	36.9	17.4	75.8621	34	218	48.8809
2004-03-01	Bình Phước	151.7	24	22.7	4	28.1	35.7	23	38.5	19.4	70.7419	28	233	64.317
2004-04-01	Bình Phước	126.2	112.9	37.6	9	29.1	36.5	24.9	38.5	22	62.7	39	175	72.035
2004-05-01	Bình Phước	61.4	274.1	56.1	18	27.2	35.1	24.1	36.7	23	78.6129	45	161	182.66
2004-06-01	Bình Phước	55.9	230.1	36.3	27	26.6	31.8	23.8	33.5	22	83.1333	58	155	280.422
2004-07-01	Bình Phước	56.4	370.8	80.3	22	26.7	32.4	23.6	34.4	22.5	82.7097	59	189	346.025
2004-08-01	Bình Phước	50.7	345.1	34.1	26	26.2	31.4	23.8	33.5	22.4	79.6452	58	150	236.686
2004-09-01	Bình Phước	61.1	512.9	87.5	24	26.2	32.3	23.2	33.7	21.7	79.3333	56	184	155.647
2004-10-01	Bình Phước	97.5	249.4	67.2	15	26.1	32.6	21.8	34.9	19.3	77.0323	39	232	105.48
2004-11-01	Bình Phước	131.7	91.1	33.7	11	26.5	33.8	21.7	35	18.7	73.6667	42	265	72.035
2004-12-01	Bình Phước	176.3	0	0	0	24.9	32.8	19.6	34.8	16.5	73.129	33	252	28.2995
2005-01-01	Bình Phước	161	0	0	0						74			50.025
2005-02-01	Bình Phước	135	0	0	0	27	35.5	21	37.6	18.8	72	27	254	12.5063
2005-03-01	Bình Phước	169.1	44.5	21.1	6	27.9	36.1	22.4	38	17.5	67	30	271	31.2656
2005-04-01	Bình Phước	148.1	35.7	26.7	7						72			20.01
2005-05-01	Bình Phước	67.8	301	76.3	21	28.7	35.3	25	38.7	22.5	79	40	240	28.7644
2005-06-01	Bình Phước	68	509.1	193.2	27	27.6	33.3	24.4	35	22.7	86	50	216	72.5363
2005-07-01	Bình Phước	52.3	300.4	64	28	26.2	31.6	23.7	34.1	22.5	85	59	139	112.556
2005-08-01	Bình Phước	54.6	304.5	56.7	25	26.8	32.4	23.8	34.5	22	83	57	169	120.06
2005-09-01	Bình Phước	47.1	522	105.9	25	26.2	31.4	23.7	34.8	22.8	85	57	129	63.7819
2005-10-01	Bình Phước	65	353.3	137.6	23	26.7	32.9	23.6	34.2	22.6	87	53	210	61.2806
2005-11-01	Bình Phước	76.1	260.7	66	15	26.1	32.4	22.8	33.8	19	86	45	192	46.2731
2005-12-01	Bình Phước	100.6	217.5	60.9	15	24.9	30.4	21.6	33.4	18.9	82	49	139	140.07
2006-01-01	Bình Phước	129.1	3.8	3	2	25.9	32.6	21.7	34.4	19	74	42	245	57.3871
2006-02-01	Bình Phước	162.8	5.3	5	2	27.7	34.8	22.6	36.3	21	71	43	230	40.293
2006-03-01	Bình Phước	175.8	45.9	28	6	27.8	35.3	22.9	38.4	20.5	75	35	256	46.398
2006-04-01	Bình Phước	123.3	193.5	50	15	28	35.3	23.8	36.7	22.6	78	48	247	76.9231
2006-05-01	Bình Phước	60	179.4	42	16	27.8	34.1	24.1	36.2	22.6	81	50	234	216.117
2006-06-01	Bình Phước	81.3	330.1	79	22	27.4	33.1	24.2	35.2	22	83	48	189	400.488
2006-07-01	Bình Phước	74.5	247.2	36	28	26.7	31.6	24.1	33.7	22.3	85	55	152	409.035
2006-08-01	Bình Phước	64.3	575	112	27	26.8	31.5	23.6	33.3	22.5	85	59	145	356.532
2006-09-01	Bình Phước	66.2	463.5	89	26	26.4	31.7	23.7	34.2	22.9	87	52	165	210.012
2006-10-01	Bình Phước	77.4	449.9	58	22	26.4	32.2	24	34.4	21.8	84	48	202	156.288
2006-11-01	Bình Phước	95.9	120.9	39	10	26.6	33.4	22.9	34.5	21.5	79	45	246	133.089
2006-12-01	Bình Phước	122.3	34.6	16	5	25.8	32.3	21.8	34.2	17.6	72	44	218	102.564
2007-01-01	Bình Phước	151.4	0.6	0.3	4	26.2	32.8	21.7	35.5	16	68	42	187	50.1014
2007-02-01	Bình Phước	130.5	0	0	0	26.5	34.5	18.9	36.5	17.2	83	33	262	14.3147
2007-03-01	Bình Phước	125	121.5	40	10	27.6	35	23.2	37.5	21.5	77	37	246	25.0507
2007-04-01	Bình Phước	118.7	109.5	47	17	28.4	35.2	24.3	36.4	22.5	73	39	252	75.1521
2007-05-01	Bình Phước	75.5	361.6	48	17	27.6	33.7	24.5	36	23	73	52	231	130.025
2007-06-01	Bình Phước	71.3	266.2	12	23	27.7	33.4	24.7	35.7	23	75	53	215	181.319
2007-07-01	Bình Phước	54.6	510.7	76	28	26.3	32	23.7	34.9	22	73	59	163	257.664
2007-08-01	Bình Phước	54	339	57	26	26.3	31.4	23.9	34	22.3	84	59	134	188.477
2007-09-01	Bình Phước	50.6	572.9	111	26	26.3	31.6	23.9	34.7	22.7	84	59	113	122.868
2007-10-01	Bình Phước	64.1	257.2	47	23	26.3	31.8	23.4	33.9	21	84	49	160	62.0303
2007-11-01	Bình Phước	89.4	44.4	22	9	25.3	31.3	21.9	33.5	16.9	84	43	193	85.8881
2007-12-01	Bình Phước	114.5	5.3	4	2	25.9	32.9	21.2	35.5	18	86	46	184	58.4516
2008-01-01	Bình Phước	118.6	0.3	0.3	1	26.7	32.8	21.5	36.5	19	73	38	222	29.1375
2008-02-01	Bình Phước	134.7	58.4	30	6	26.4	33.6	21.4	36.5	17.8	70	35	226	30.303
2008-03-01	Bình Phước	114	99.1	22	12	27	34	22.6	35.3	19.8	74	34	263	26.8065
2008-04-01	Bình Phước	102	149.1	68	11	28.3	34.4	24.6	36.7	23	77	44	251	142.191
2008-05-01	Bình Phước	66.7	342.4	42	22	26.9	32.8	24	35	22.5	84	54	182	437.063
2008-06-01	Bình Phước	69.2	156.2	60	16	27.3	32.9	24.2	35	22.7	84	57	210	818.182
2008-07-01	Bình Phước	61.5	242.1	35	24	26.8	32.7	23.7	34.7	21.5	83	54	188	1111.89
2008-08-01	Bình Phước	60.3	392.4	90	24	26.4	32.2	23.5	34.5	21.5	86	58	181	771.562
2008-09-01	Bình Phước	43.6	607.6	98	28	26	31.6	23.5	34.2	22.2	87	51	130	527.972
2008-10-01	Bình Phước	58	312.7	66	24	26.6	32.6	23.5	34.5	22	86	52	207	269.231
2008-11-01	Bình Phước	61.5	280.1	33	22	25.7	31.8	22.5	34	19.1	82	54	177	238.928
2008-12-01	Bình Phước	101.6	77.2	33	6	25.6	32.1	21.3	34.4	18.6	74	50	199	230.769
2009-01-01	Bình Phước	117.9	4.7	5	2	24.4	31.6	19.2	33.7	16.4	72	37	249	114.286
2009-02-01	Bình Phước	91.5	66.9	21	9	26.5	33.6	22.1	36.5	17.9	78	47	217	82.2857
2009-03-01	Bình Phước	104.9	64.5	23	9	27.9	34.8	23.8	36.5	21.5	77	43	265	107.429
2009-04-01	Bình Phước	72.2	323.1	61	12	27.7	34.3	24.4	36.5	23	83	46	211	238.857
2009-05-01	Bình Phước	61.8	303.3	75	22	27.2	33	24.2	35	22.2	85	49	201	411.429
2009-06-01	Bình Phước	62.6	232.8	42	19	27.2	32.6	24.5	34.5	22.2	84	53	197	390.857
2009-07-01	Bình Phước	54	405.9	49	28	26.4	32	23.5	34	22.3	85	51	164	374.857
2009-08-01	Bình Phước	68.4	399.3	76	22	27.5	33.1	24.2	34.7	22.5	84	52	209	190.857
2009-09-01	Bình Phước	36.3	562.5	61	30	25.9	30.5	24.1	34.1	22.2	89	59	131	171.429
2009-10-01	Bình Phước	57.5	459.3	119	22	26.1	31.7	23.2	34	20.5	84	50	201	158.857
2009-11-01	Bình Phước	97.8	39.4	33	5	26.9	33	22.8	35	20	76	38	226	88
2009-12-01	Bình Phước	112.9	33.5	21	2	26.2	33.4	21.3	35.4	19.1	74	37	272	67.4286
2010-01-01	Bình Phước	126.8	9.9	8	5	26.1	33.1	21.2	36	18.4	74	37	241	28.2231
2010-02-01	Bình Phước	134.9	0	0	0	27.6	35.3	22.1	37	20.4	73	36	261	18.0628
2010-03-01	Bình Phước	163.8	67	46	3	28.7	36.5	23.5	38.1	22	71	28	280	13.5471
2010-04-01	Bình Phước	121.1	91.6	26	10	29.1	36.2	24.7	38.8	23.1	72	40	269	10.1603
2010-05-01	Bình Phước	78.5	69.4	22	14	29.8	36.1	26.2	38.8	24	75	38	248	5.64462
2010-06-01	Bình Phước	84	151.5	61	18	28	34	24.9	35.5	23.5	82	52	238	29.352
2010-07-01	Bình Phước	71.3	252.3	63	23	27.1	33	24.3	35	23	63	53	219	95.9585
2010-08-01	Bình Phước	58.9	293.9	62	23	26.7	32	24	34.2	22.7	85	49	175	240.461
2010-09-01	Bình Phước	64.3	352.7	76	22	27.1	33	24	34.5	22.5	84	49	221	229.171
2010-10-01	Bình Phước	53.7	298.2	61	25	26.2	31.2	23.6	33.5	20.8	87	51	142	195.304
2010-11-01	Bình Phước	66.8	130.5	34	18	26.1	31.8	22.6	34	21.2	81	42	168	156.92
2010-12-01	Bình Phước	97.8	7.4	2	6	25.7	32.1	21.4	34	18.5	74	35	196	127.568
2011-01-01	Bình Phước	134	1	1	0	25.6	32.7	21	35	17.9	67	34	222	108.102
2011-02-01	Bình Phước	129	25	25	0	26.6	34.6	21.3	35.7	18	74	31	247	71.3251
2011-03-01	Bình Phước	126	145	40	0	26.8	34.6	22.5	36.6	21.5	70	39	187	63.5239
2011-04-01	Bình Phước	114	188	54	0	27.8	34.4	23.9	36	22.6	74	40	240	52.3794
2011-05-01	Bình Phước	67	226	50	0	27.8	33.8	24	35.5	22.6	81	49	222	153.795
2011-06-01	Bình Phước	66	370	60	0	27.1	32.5	23.3	34.3	22.3	83	51	204	356.625
2011-07-01	Bình Phước	59	562	91	0	26.6	32.2	23.4	34.4	22	84	47	164	537.167
2011-08-01	Bình Phước	67	338	56	0	26.9	32.6	23.7	35	22.3	83	45	205	575.059
2011-09-01	Bình Phước	54	339	62	0	26.1	31	23.5	34.2	21.5	86	52	129	346.595
2011-10-01	Bình Phước	58	286	43	0	26.4	32.4	23.1	34.5	21	86	48	190	189.457
2011-11-01	Bình Phước	82	208	68	0	26.7	33.1	22.5	34.7	19.2	79	39	240	100.301
2011-12-01	Bình Phước	114	69	60	0	25.5	32.1	21	34.5	18.5	71	41	212	57.9516
2012-01-01	Bình Phước	113	21	11	0	26.5	32.9	22.4	35	19.5	74	43	220	55.0116
2012-02-01	Bình Phước	113	22	9	0	27.1	34	22.1	35.7	20	73	32	235	71.515
2012-03-01	Bình Phước	153	39	27	0	28.5	35.4	23.5	37.6	21	75	35	259	119.925
2012-04-01	Bình Phước	96	353	196	0	27.9	34.4	23.9	36	22	80	45	266	195.841
2012-05-01	Bình Phước	57	163	30	0	28.1	34	24.8	35.7	23.5	82	40	249	575.421
2012-06-01	Bình Phước	71	310	65	0	27.4	32.7	24.4	35	22.5	85	50	179	1066.12
2012-07-01	Bình Phước	68	659	132	0	26.7	32.3	23.8	35	21.6	85	55	208	1013.31
2012-08-01	Bình Phước	79	257	59	0	27.4	33	24.1	34.2	21.5	82	53	224	1067.22
2012-09-01	Bình Phước	23	529	94	0	26	31.1	23.6	34.2	22.6	87	55	116	722.852
2012-10-01	Bình Phước	45	224	42	0	27	32.8	23.5	35.3	20.5	84	43	205	459.897
2012-11-01	Bình Phước	73	198	36	0	27.1	33.2	23.5	34.6	22	82	40	222	250.853
2012-12-01	Bình Phước	128	20	20	0	27.1	34	22.2	36.2	20.5	77	42	266	167.235
2013-01-01	Bình Phước	157	2	2	0	26.2	33.1	21.3	35	17.2	75	34	254	118.388
2013-02-01	Bình Phước	182	4	4	0	27.9	35.6	22.5	37.6	20.2	68	34	244	46.7036
2013-03-01	Bình Phước	195	28	15	0	28.7	36.3	23.6	38.5	21.4	73	26	179	45.6175
2013-04-01	Bình Phước	136	156	37	0	29.1	35.9	25.4	38.5	23.5	79	40	227	69.5123
2013-05-01	Bình Phước	56	307	62	0	28.4	34	24.6	36.2	23	83	47	264	150.972
2013-06-01	Bình Phước	73	282	65	0	27.5	32.9	24.7	35.5	23.1	86	54	180	299.772
2013-07-01	Bình Phước	78	449	74	0	27	32.1	24	35.5	22.3	87	52	170	422.505
2013-08-01	Bình Phước	72	413	99	0	26.8	32.4	23.6	34.3	22.3	88	50	65	312.805
2013-09-01	Bình Phước	56	290	45	0	26.5	31.4	24	34.6	22.8	91	55	136	240.035
2013-10-01	Bình Phước	81	466	145	0	27	32.4	23.5	34.2	21.5	87	47	222	130.336
2013-11-01	Bình Phước	89	93	23	0	26.7	32.6	22.6	34.2	20	80	49	221	108.613
2013-12-01	Bình Phước	116	95	7	0	25.1	31.6	20.7	33.6	17.5	78	40	229	96.6656
2014-01-01	Bình Phước	128.8	1	0	0	24.7	32.1	19.4	34.4	16	68	30	286	28.9544
2014-02-01	Bình Phước	111	0	0	0	26.3	34.2	20.4	35.5	17.3	75	32	247	15.0134
2014-03-01	Bình Phước	146	5	3	29	28.5	34.6	23	39	20	73	27	287	18.2306
2014-04-01	Bình Phước	86	301	93	6	28.3	35.2	24.6	37	21	77	44	251	10.7239
2014-05-01	Bình Phước	58	312	67	0	31.3	35.2	25.1	37	22.1	79	46	285	26.8097
2014-06-01	Bình Phước	67	323	38	14	27.2	32.7	24.3	35.6	22	86	52	171	26.8097
2014-07-01	Bình Phước	50	452	77	22	26.5	31.8	23.6	34.5	22	88	54	165	62.1984
2014-08-01	Bình Phước	63	172	43	26	27.2	32.8	23.7	34.7	22	84	46	215	96.5147
2014-09-01	Bình Phước	53	626	145	10	26.7	32.3	23.6	34.3	22.3	86	52	182	134.048
2014-10-01	Bình Phước	69	485	69	27	26.8	33	23.4	34.5	22.4	85	46	241	153.351
2014-11-01	Bình Phước	74	531	168	26	27.1	33	23	33.8	21.7	82	46	259	58.9812
2014-12-01	Bình Phước	95	62	28	3	26.1	31.8	22	33.7	18.6	76	44	222	43.9678
2015-01-01	Bình Phước	115	0	0	0	25.1	32.4	19.5	34.6	16.5	75	33	279	27.5307
2015-02-01	Bình Phước	124	8	7	1	26	33.4	20.2	35.5	16.8	73	26	270	8.47099
2015-03-01	Bình Phước	132	0	0	0	28.1	35.4	22.7	38.2	21	73	32	299	12.7065
2015-04-01	Bình Phước	128	57	23	1	29.3	35.9	24.5	38	22.3	75	27	277	15.8831
2015-05-01	Bình Phước	93	135	42	4	29.3	35.4	25.7	36.8	23.1	79	45	275	29.6485
2015-06-01	Bình Phước	71	218	43	10	27.9	33.7	24.6	36.5	22.5	83	50	287	58.238
2015-07-01	Bình Phước	59	303	59	17	27.3	33	24.3	35.4	22.7	85	50	197	118.594
2015-08-01	Bình Phước	61	147	70	7	27.6	33.1	24.5	35	23.2	84	48	225	178.95
2015-09-01	Bình Phước	57	329	98	10	27.3	32.8	24.2	35.2	22.5	83	56	193	192.715
2015-10-01	Bình Phước	71	259	66	6	27.4	33.5	24.1	35.2	23	84	48	251	243.541
2015-11-01	Bình Phước	71	305	50	7	27.4	33.4	23.5	34.5	22.2	80	50	240	234.011
2015-12-01	Bình Phước	104	68	32	3	26.8	33.1	22.6	34.8	19.7	75	38	251	245.659
2016-01-01	Bình Phước	125	0	0	0	27.5	34.3	22.6	36.5	17.5	75	37	270	251.987
2016-02-01	Bình Phước	145.4	0	0	0	27	34.4	21.5	36.6	16.7	68	32	274	105.604
2016-03-01	Bình Phước	154	0	0	0	28.4	36.2	22.7	38.5	19.6	70	38	291	98.2852
2016-04-01	Bình Phước	170.4	27	16	4	30.1	37.8	24.9	39.5	22.6	70	29	291	132.79
2016-05-01	Bình Phước	113	124	45	16	29.5	36.5	25.6	40	23.7	76	40	243	109.787
2016-06-01	Bình Phước	27	419	61	22	27.5	33.4	24.5	36.3	22.5	84	53	180	293.81
2016-07-01	Bình Phước	63	278	83	21	27.2	33.2	24.1	35	22.5	85	54	215	542.66
2016-08-01	Bình Phước	54	145	117	22	27.4	33	24.7	34.5	22.8	85	57	203	790.464
2016-09-01	Bình Phước	47	231	34	25	27.1	32.6	24.5	35.4	23.2	88	50	173	585.529
2016-10-01	Bình Phước	41.6	650	124	27	26.6	31.9	24	34	23	90	59	156	360.728
2016-11-01	Bình Phước	62.1	230	120	15	27.2	32.7	23.7	34.7	22.3	84	44	215	230.029
2016-12-01	Bình Phước	72.9	213	45	13	25.9	31.1	22.6	34.6	19.5	83	47	130	125.471
