# Supplementary material for: Deep learning models for forecasting dengue fever based on climate data in Vietnam
Source: PLoS Negl Trop Dis. 2022 Jun 13;16(6):e0010509. doi: 10.1371/journal.pntd.0010509 (PMC9232166; doi:10.1371/journal.pntd.0010509)
Supplement: S1 Data — (ZIP) [file pntd.0010509.s010.zip › Data/Bình Thuận.xlsx]

## Sheet: Sheet1
year_month	province	Total_Evaporation	Total_Rainfall	Max_Daily_Rainfall	n_raining_days	Average_temperature	Max_Average_Temperature	Min_Average_Temperature	Max_Asolute_Temperature	Min_Asolute_Temperature	Average_Humidity	Min_Humudity	n_hours_sunshine	Dengue_fever_rates
1997-01-01	Bình Thuận	135	0	0	0.5	24.3	27.95	21.6	29.55	19.65	74.5	56	292.9	43.9517
1997-02-01	Bình Thuận	108.2	0	0	0	25.75	29.25	23.55	30.65	22.3	77.5	59.5	222	413.545
1997-03-01	Bình Thuận	129.5	0	0	0	26.45	30.1	24	31.85	21.6	73.5	56.5	268.45	515.433
1997-04-01	Bình Thuận	122.2	20.9	11.85	4.5	28.45	32.1	25.6	33.35	23.4	76	58.5	278.75	403.556
1997-05-01	Bình Thuận	81.2	114.3	24.25	16.5	28.9	32.35	26.15	34.7	23.75	81.5	51.5	207.25	751.174
1997-06-01	Bình Thuận	111.6	115.1	32.8	14.5	28.2	31.4	25.95	34.2	23.65	84.5	61	245.35	945.959
1997-07-01	Bình Thuận	114.05	129.7	38.95	16	27.6	30.65	25.6	32.7	23.7	87.5	67	187.3	901.009
1997-08-01	Bình Thuận	99.8	203.5	38.8	16	27.45	30.45	25.5	32.4	23.8	89	66.5	201	653.281
1997-09-01	Bình Thuận	84.75	149.45	36.7	18.5	27.7	30.9	25.7	33.2	23.95	85.5	59.5	206	608.331
1997-10-01	Bình Thuận	78.5	109.8	48.55	14.5	27.7	31.2	25.1	32.25	23.25	81.5	63	251.95	727.2
1997-11-01	Bình Thuận	94.8	80.2	52.05	11.5	27.1	30.5	24.6	32.3	22.85	77.5	60.5	240.55	438.518
1997-12-01	Bình Thuận	136.45	36.35	13.15	4.5	26.65	30.25	23.75	32.2	21.85	75	56.5	278	416.542
1998-01-01	Bình Thuận	123.95	5.7	4.5	4	26.75	30.4	24.15	31.95	22.65	75.5	58.5	284.35	165.531
1998-02-01	Bình Thuận	96.7	2.45	2.3	1	26.7	30.55	24.05	31.95	21.8	74.5	58	275.35	215.19
1998-03-01	Bình Thuận	142.7	2.95	2.85	1.5	28.25	32.05	25.3	33.5	22.55	71	51.5	320.15	297.955
1998-04-01	Bình Thuận	117.45	35.5	19.3	5	29.1	32.55	26.6	33.7	24.25	75	55.5	273.8	345.667
1998-05-01	Bình Thuận	78.75	118.4	28.2	12	30.05	33.45	27.45	35.55	24.6	79.5	53	237.95	372.931
1998-06-01	Bình Thuận	118.7	86.3	24.1	17.5	29.4	32.6	26.85	34.6	24.55	82.5	60.5	216.8	756.573
1998-07-01	Bình Thuận	110.35	71.7	19.95	17.5	29.1	32.6	26.65	34.5	24.35	85	57.5	242.95	1116.85
1998-08-01	Bình Thuận	109.85	83.3	37	16	28.75	32.4	26.2	34.7	24.1	86	62	236.65	1450.83
1998-09-01	Bình Thuận	86.75	256.6	46.75	18.5	27.95	31.05	25.8	34.2	24.35	88	65.5	152.1	1406.04
1998-10-01	Bình Thuận	72.3	307.75	71.15	15.5	27.5	30.7	25.2	33.2	23.35	87.5	63	168.6	1318.4
1998-11-01	Bình Thuận	68.3	241.25	97.7	10.5	26.6	29.4	24.6	31.75	22.85	86	63	153.3	1152.87
1998-12-01	Bình Thuận	88.75	235.4	119.4	3.5	25.95	28.8	24	31.65	20.75	81.5	63	149.2	1018.5
1999-01-01	Bình Thuận	109.45	25.95	12.8	2.5	25.55	28.7	23.5	31.1	21.7	78.5	57	175.8	667.999
1999-02-01	Bình Thuận	119.35	0.45	0.3	1	25.75	29.1	23.35	30.8	21.7	75.5	55.5	218	200.78
1999-03-01	Bình Thuận	105.15	2.15	1.65	1.5	27.5	31.15	25	33	22.6	80	61.5	307.6	334.951
1999-04-01	Bình Thuận	93.75	151.35	71.65	8	28.2	31.95	25.9	35.15	24.3	82	61	216.75	286.421
1999-05-01	Bình Thuận	93.85	152.7	37.55	14	27.95	31.3	25.6	34.25	24	86	62	229.05	464.364
1999-06-01	Bình Thuận	98.85	174.95	61.25	16	27.5	30.6	25.4	33.05	23.55	88	65	193.85	326.387
1999-07-01	Bình Thuận	99.85	316.6	68.45	15	27.25	30.3	25.35	32.7	23.25	87.5	67.5	191.9	251.213
1999-08-01	Bình Thuận	100.8	158.45	32.3	11.5	27.45	30.5	25.4	33.15	23.6	87	66.5	208.35	190.313
1999-09-01	Bình Thuận	104.7	112.35	42.05	19.5	27.8	31.15	25.6	33.3	23.45	87	64.5	221.7	122.752
1999-10-01	Bình Thuận	69.7	309.5	40.8	18.5	27.15	30.45	25.2	32.35	23.4	87.5	69.5	185.55	172.233
1999-11-01	Bình Thuận	77.9	175.95	65.6	14	26.7	29.7	24.45	31.45	21.9	84.5	68.5	175.9	123.703
1999-12-01	Bình Thuận	106.6	81.15	36.85	9.5	25.25	28.3	23.1	31.65	19.55	81.5	54.5	156.6	112.285
2000-01-01	Bình Thuận	123.5	14.2	11.95	3.5	25.55	28.9	23.3	30.7	21.3	91	57.5	248.05	76.135
2000-02-01	Bình Thuận	107.45	7.1	2.95	2.5	25.5	28.8	23.4	31.2	21.15	80.5	59.5	207.55	89.2941
2000-03-01	Bình Thuận	113.3	8	7.9	2	26.5	30.05	24.1	31.55	22.45	80	61	230.35	130.651
2000-04-01	Bình Thuận	84.55	50.2	21.1	10.5	28.05	31.45	25.65	33.9	23.9	86	62.5	255.25	156.03
2000-05-01	Bình Thuận	86.15	167.05	35	16	28.45	31.95	25.9	34.65	23.7	87	62.5	229.9	373.155
2000-06-01	Bình Thuận	93.8	148.6	60.75	15.5	27.8	31	25.65	33.3	23.75	87.5	67.5	208.1	229.345
2000-07-01	Bình Thuận	106.1	204.5	39.4	21.5	27.35	30.5	25.05	32.5	22.9	89	66.5	200.4	238.744
2000-08-01	Bình Thuận	115.15	150.55	53.9	15.5	27.45	30.45	25.55	33.1	23.55	87.5	67	178.1	158.85
2000-09-01	Bình Thuận	106.3	163.35	97.05	12	27.65	31.1	25.3	32.85	23.25	88	62.5	225.85	142.871
2000-10-01	Bình Thuận	88	280.1	117.6	16.5	27.05	29.9	25	32.3	23.2	88	66.5	145.45	150.39
2000-11-01	Bình Thuận	96.8	238.6	171	11.5	26.45	29.7	24.2	31.7	22.6	84	61.5	193.15	187.988
2000-12-01	Bình Thuận	98.85	155.65	64.85	11.5	26	28.9	23.95	30.8	22.3	83.5	62	161.45	102.453
2001-01-01	Bình Thuận	108.5	6.9	2.9	3.5	25.45	28.75	23.25	30.8	21.25	82	62	217.25	1672.54
2001-02-01	Bình Thuận	120.05	0	0	0	25.65	29.5	22.6	31.8	19.95	79.5	54.5	239.7	1563.08
2001-03-01	Bình Thuận	109.6	47.65	22.9	5	27	30.3	24.9	32.1	22.65	83.5	65.5	233.65	1727.27
2001-04-01	Bình Thuận	115.65	60.25	29.45	6.5	28.75	32.2	26.2	33.6	24.35	82.5	66.5	278.05	1935.99
2001-05-01	Bình Thuận	94.05	152.6	41.2	16	28.7	32.3	26.15	35.85	23	85	61	234.45	1862.71
2001-06-01	Bình Thuận	115	122.45	30.05	17.5	27.85	31.2	25.85	34.05	23.95	88	65.5	159.1	1948.05
2001-07-01	Bình Thuận	108.85	145.65	36.7	17.5	27.75	31.3	25.4	33.35	22.85	88	66	235	1895.18
2001-08-01	Bình Thuận	106.7	204.6	43.3	19	27.5	30.75	25.3	34.5	23.35	90	64.5	155.2	2326.53
2001-09-01	Bình Thuận	103	215.8	81.45	11	28.05	31.6	25.75	33.75	23.85	88	66	239.75	2257.88
2001-10-01	Bình Thuận	76.25	221.7	50.55	20	27.4	30.55	25.05	32.35	23.95	86	70	158.2	2072.36
2001-11-01	Bình Thuận	117.9	104.7	50.65	8	26.55	29.9	23.95	31.65	21.3	79.5	57.5	175.9	1809.83
2001-12-01	Bình Thuận	123.25	54.55	40.4	9.5	26.7	29.2	23.4	32.6	20.05	80	54	197.95	1809.83
2002-01-01	Bình Thuận	146.05	0	0	0	24.95	28.4445	22.5542	29.95	20.3	75.5	59.5	277	50.3018
2002-02-01	Bình Thuận	127.35	2.6	2.6	0.5	25.1	28.7657	22.9019	30	21.15	75.5	62.5	253	23.779
2002-03-01	Bình Thuận	129.9	0	0	0	26.8	30.3498	24.1787	32.7	21.55	77.5	61	308	43.8998
2002-04-01	Bình Thuận	127.4	74.45	63.75	4.5	28.45	31.8336	25.8813	33.4	22.85	75	63	294	36.5831
2002-05-01	Bình Thuận	77.55	93.2	38	15	28.7	32.6423	25.6962	34.45	24.1	76	50	261	53.0455
2002-06-01	Bình Thuận	114.05	105.35	50.55	13.5	28.55	31.5778	26.1437	34.6	24.1	84	61	212.5	96.0307
2002-07-01	Bình Thuận	114.65	123.45	32.8	14	28.45	31.1677	26.0002	33.4	23.9	85	61	231	113.408
2002-08-01	Bình Thuận	105.7	204.35	73.65	20	27.55	30.7164	25.5688	33.45	23.15	87	69	181.5	117.066
2002-09-01	Bình Thuận	92.45	198.95	44.45	15	27.65	30.7703	25.5537	32.55	23.0404	87.5	68	186	68.5934
2002-10-01	Bình Thuận	73.95	148.2	48.45	12	27.6	30.5923	24.9883	32.55	23.7	82.5	65.5	223	149.991
2002-11-01	Bình Thuận	82.2	142.85	28.05	13.5	27.2	30.6885	23.2615	31.65	22	73	56	166	75.91
2002-12-01	Bình Thuận	104.25	17.95	4.65	6	26.9	29.84	21.952	31.35	19.952	71	57	242	18.2916
2003-01-01	Bình Thuận	134.65	0	0	0	24.9	29.8	21.6	29.7	18.6	70	50	272	9.02039
2003-02-01	Bình Thuận	117.5	1.45	1.05	2.5	26.05	29.7357	23.7786	30.9	21.45	77	62	264.5	1.80408
2003-03-01	Bình Thuận	122.05	15.05	7.65	1	27.1	30.4387	24.9032	32.35	23.6	77.5	62.5	292	12.6285
2003-04-01	Bình Thuận	117.3	7.4	7	1	28.6	32.7	25.7	33.35	23.4	69	59	302	11.7265
2003-05-01	Bình Thuận	82.95	281.15	104.5	22.5	28.45	31.9387	26.1629	35.1	23.7	82	59	138	25.2571
2003-06-01	Bình Thuận	91.4	165.35	60.8	12	28.35	31.655	26.3417	33.35	23.5	83	62.5	229.5	73.0651
2003-07-01	Bình Thuận	95.7	203.95	59.05	15.5	27.8	31.1306	25.7274	33.85	23.9	82	42	198	69.457
2003-08-01	Bình Thuận	104.85	102.35	23	17.5	27.4	32.3	25	33.9	21.7	82	43	216	57.7305
2003-09-01	Bình Thuận	96.85	249.1	51	16.5	27.7	31.0433	25.64	32.95	24.1	84	64.5	209	19.8448
2003-10-01	Bình Thuận	75	235.45	45.05	18	27.2	30.371	24.9306	32.15	23	79	58.5	170	57.7305
2003-11-01	Bình Thuận	98.5	163.4	119.15	4.5	26.9	30.175	24.6417	32.45	22.65	76.5	59.5	241.5	77.5753
2003-12-01	Bình Thuận	122.95	66.6	18.45	5.5	25.25	28.4065	23.121	30.9	20.8	74.5	56	179	55.9264
2004-01-01	Bình Thuận	123.6	0.8	0.55	1	25.3161	28.5242	23.1629	29.65	21.85	74	60	270.5	46.3376
2004-02-01	Bình Thuận	109.3	0	0	0	24.8345	28.4759	22.619	30.05	21.1	74.5	62.5	270.5	31.1887
2004-03-01	Bình Thuận	97.95	0	0	0	26.571	30.1452	24.4565	32.65	22.4	76.5	59.5	283	30.2976
2004-04-01	Bình Thuận	103.85	6.15	5.9	2	28.7617	32.2417	26.38	34	24.55	77	62.5	309	105.151
2004-05-01	Bình Thuận	85.2	289.05	54.35	19	28.6	32.1919	26.0226	34.75	24.05	79.5	58	234	142.577
2004-06-01	Bình Thuận	81.6	161.5	42.6	19	27.7067	31.2883	25.415	33.2	23.2	85.5	61.5	218	218.321
2004-07-01	Bình Thuận	88.75	63.9	19.6	12	27.7355	31.4145	25.8323	33.35	24.45	83.5	61	252	270.005
2004-08-01	Bình Thuận	87.05	162.85	38.55	22.5	27.229	30.6629	25.3032	32.6	23.9	87	65.5	204	151.488
2004-09-01	Bình Thuận	93.15	86.35	27.3	11.5	27.965	31.6117	25.6767	33.4	23.6	83	58	229	139.013
2004-10-01	Bình Thuận	123.2	62.55	38.15	6	27.3532	30.6952	24.9194	32.4	23	74	52	253	99.804
2004-11-01	Bình Thuận	113.4	26.65	8.85	4.5	27.035	30.25	24.6183	31.2	22.75	74	57	273	120.299
2004-12-01	Bình Thuận	132.9	1	0.95	1	25.7726	29.4887	23.1952	30.4	21.05	75	53.5	239	120.299
2005-01-01	Bình Thuận	120.1	0.65	0.65	0.5	24.5306	28.0935	21.979	30	19.15	70	46	285	0
2005-02-01	Bình Thuận	106.05	0	0	0	25.9571	29.7089	23.4018	31.85	21.05	77	63	204.5	7.05903
2005-03-01	Bình Thuận	120.7	1	1	0.5	25.9613	29.6694	23.7548	32.2	20.95	77.5	56	308.5	3.52952
2005-04-01	Bình Thuận	111.75	1.25	1.3	2	28.1083	31.5933	25.655	33.1	23.75	74.5	61.5	297.5	7.94141
2005-05-01	Bình Thuận	81.1	182.45	93.6	10	29.1806	32.7935	26.7839	35	23.35	78.5	61	275	12.3533
2005-06-01	Bình Thuận	105.9	67.9	19.25	13.5	28.59	32.5267	26.4967	34.75	24.85	81	57.5	251.5	58.237
2005-07-01	Bình Thuận	105.1	160.35	38.45	16.5	27.7145	30.9758	25.6081	33.6	23.8	81	53	183	33.5304
2005-08-01	Bình Thuận	107.9	148.75	39.8	18.5	27.8742	31.4242	25.7306	33.85	23.7	86	45	199	12.3533
2005-09-01	Bình Thuận	103.1	129.45	32.95	18.5	27.6117	30.8867	25.7633	33.5	23.85	85	53	175	34.4128
2005-10-01	Bình Thuận	82.15	163.3	70.7	12	27.5871	30.9161	25.2952	33.35	23.65	80.5	58.5	207	28.2361
2005-11-01	Bình Thuận	92.3	27.45	6.8	8.5	27.2	30.205	24.945	32	23.15	75	42	193	51.178
2005-12-01	Bình Thuận	98.7	134.1	36.7	14.5	25.5323	28.2194	23.7806	31.15	21.55	71	49	125	24.7066
2006-01-01	Bình Thuận	118.45	3.6	4	1.5	25.2	28.55	23.2	30.5	21.35	77	60.5	240	7.88022
2006-02-01	Bình Thuận	119.75	3.4	3	1	26.05	29.3	24	31	22.2	75	55.5	260	3.50232
2006-03-01	Bình Thuận	107.45	22.1	22	1.5	26.8	30.35	24.45	32.45	22.7	77.5	64.5	292	25.3918
2006-04-01	Bình Thuận	119.2	41.9	23	6	28.8	32.35	26	34.05	24.1	76.5	60.5	303.5	53.4104
2006-05-01	Bình Thuận	92.65	139.55	56	15	29.2	33.05	26.95	34.8	24.35	78	53	305	7.88022
2006-06-01	Bình Thuận	100.55	156.1	32.5	19.5	28.5	32.15	25.95	34.35	23.6	81.5	61	231	14.0093
2006-07-01	Bình Thuận	84.15	166.15	23.5	19.5	27.6	31.05	25.6	33.5	23.25	86.5	62	208	31.5209
2006-08-01	Bình Thuận	91.4	165.7	37.5	20.5	27.5	31	25.45	33	24	86	63.5	216	27.143
2006-09-01	Bình Thuận	99.85	206.6	62	16.5	27.9	31.85	25.65	34.4	23.6	84.5	56.5	214	25.3918
2006-10-01	Bình Thuận	102.2	141.95	34.5	13.5	27.25	30.9	25.15	32.35	23.35	80.5	59.5	224	56.9127
2006-11-01	Bình Thuận	109.35	31.6	23	3.5	27.45	31.05	25	32.1	23.55	75.5	59	270	91.0603
2006-12-01	Bình Thuận	142.7	165.45	161.5	3	26.4	29.65	24.05	31.4	21.6	72.5	57	234	35.8988
2007-01-01	Bình Thuận	152.1	2.6	1	3.5	25.45	28.65	23.5	31.2	19.85	72.5	51	181	36.4615
2007-02-01	Bình Thuận	120.15	0	0	0	25.45	29.3	22.85	31.25	19.95	82	52.5	289	25.1758
2007-03-01	Bình Thuận	132.05	17.3	8	4	27.5	31	25.05	32.85	22.35	79	59	277.5	22.5714
2007-04-01	Bình Thuận	121.35	66.05	28.5	4	28.2	31.9	25.6	34.35	23.5	73	62	288.5	15.6264
2007-05-01	Bình Thuận	90.4	296.25	78.5	16	28.6	32.2	26.05	34.5	23.85	71.5	58	241.5	9.54944
2007-06-01	Bình Thuận	90.5	193.45	56	15	28.75	32.6	26.3	34.7	23.7	74	56	217	27.7802
2007-07-01	Bình Thuận	96.75	192	41.5	20	27.75	31.4	25.35	32.6	23.35	75.5	58.5	213.5	38.1978
2007-08-01	Bình Thuận	85.7	233.1	56	22.5	27.4	30.85	25.2	33.4	23.2	80.5	62	208	40.8022
2007-09-01	Bình Thuận	98.4	149.6	53.5	12.5	28	31.6	25.85	34.25	23.55	80.5	58.5	201.5	60.7692
2007-10-01	Bình Thuận	88.05	179.6	101	17	27.25	30.55	24.95	33.75	23.1	83.5	68	160	78.9999
2007-11-01	Bình Thuận	95.1	146.7	31.5	12.5	26	29.1	23.75	31.5	20.25	86	48	184.5	45.1428
2007-12-01	Bình Thuận	129.9	9.1	9	1.5	25.85	29.3	23.6	30.8	21.1	82.5	59.5	220.5	31.2527
2008-01-01	Bình Thuận	119.5	5.3	4.5	3.5	25.25	28.9	23.05	31.55	21.2	74	60	228.5	58.5198
2008-02-01	Bình Thuận	138.1	4.45	3	3.5	24.8	28.2	22.6	30.05	20.85	75	57.5	227	25.8176
2008-03-01	Bình Thuận	124.6	0	0	0	26.15	30	23.85	32.25	21.45	75	62.5	289.5	37.0052
2008-04-01	Bình Thuận	120.25	35.75	17.5	6.5	28.45	32	25.9	33.8	24.4	74	62	260.5	49.0534
2008-05-01	Bình Thuận	92.4	187.4	55.5	17	27.85	31.4	25.6	33.4	23.15	84	57	238.5	79.1738
2008-06-01	Bình Thuận	111.55	207.85	48	13	28	31.1	26	33.45	23.8	83	58	200.5	70.568
2008-07-01	Bình Thuận	127.8	198.75	57.5	15	27.7	30.9	25.8	32.95	23.7	84	64	218	90.3614
2008-08-01	Bình Thuận	126.4	104.55	32.5	14	27.65	30.85	25.4	32.8	23.85	82.5	59	227	113.597
2008-09-01	Bình Thuận	124.45	262.7	75	21	27.55	30.75	25.3	32.65	22.95	85	62.5	157	140.275
2008-10-01	Bình Thuận	97	156.9	28.5	14	27.75	30.65	25.55	32.6	23.6	84	67	211	220.31
2008-11-01	Bình Thuận	104.85	214.3	71.5	15.5	26.95	29.65	24.8	31.65	22.15	80.5	52.5	160.5	206.54
2008-12-01	Bình Thuận	136.65	46.4	23	6.5	25.75	28.7	23.75	30.6	22.5	73.5	56.5	163	161.79
2009-01-01	Bình Thuận	167.05	4.9	4.5	1.5	24.5	27.6	22.3	29.4	20.4	72	54.5	227	70.9766
2009-02-01	Bình Thuận	105.9	6.25	4	1.5	25.8	29	23.75	30.75	21.25	74.5	61.5	219	46.1775
2009-03-01	Bình Thuận	134.45	11.05	7	1.5	27.75	31.15	25.4	32.35	23.95	75.5	60	293.5	48.7429
2009-04-01	Bình Thuận	125.15	157.8	58	9	28.35	31.55	26.2	34.55	22.8	81.5	61	221	49.5981
2009-05-01	Bình Thuận	82.7	184.25	33	19	27.75	30.55	25.7	32.75	23.45	83.5	76	199	72.6868
2009-06-01	Bình Thuận	121	70	23	12	28.15	31.4	26.2	33.35	23.75	85	62.5	228	86.3691
2009-07-01	Bình Thuận	128.45	139.6	26	21.5	27.7	30.7	25.7	32.4	24.05	84.5	61.5	207.5	88.9345
2009-08-01	Bình Thuận	129	95.95	32.5	14.5	28.4	31.45	26.25	33.75	24.05	84.5	59	251	76.9625
2009-09-01	Bình Thuận	126.35	167.6	54	17.5	27.65	30.55	25.7	33.15	23.9	87	63.5	169.5	100.906
2009-10-01	Bình Thuận	103.1	144.55	29	18.5	27.25	30.35	25.15	32.55	22.8	82.5	62	220	98.341
2009-11-01	Bình Thuận	133.95	82.9	45.5	8	26.95	29.9	24.9	32.2	22.75	77.5	52	194	105.182
2009-12-01	Bình Thuận	151.4	22.35	21.5	2.5	25.9	29	23.8	30	21.4	74	60.5	274	104.327
2010-01-01	Bình Thuận	140.75	117.35	67.5	3	25.75	28.65	23.75	30.5	21.45	74.5	59.5	253	84.9762
2010-02-01	Bình Thuận	123.35	0	0	0	26.55	29.8	24.2	31.55	22.45	74	58.5	290.5	39.0891
2010-03-01	Bình Thuận	161.65	1.45	1	2.5	27.3	30.6	25.15	32.4	23.35	73	56	276	66.2814
2010-04-01	Bình Thuận	131.7	32.3	20	3	28.75	31.85	26.45	33.05	24.7	74.5	61.5	303	63.7322
2010-05-01	Bình Thuận	86.3	53.65	18	10	30	33.15	27.55	34.65	25.85	77	62	290	63.7322
2010-06-01	Bình Thuận	124.55	96.4	40	10.5	29.3	32.55	27.15	34.2	24.6	80	58.5	254	121.516
2010-07-01	Bình Thuận	130.35	75	21.5	12	28.5	31.65	26.55	33.1	24.35	81.5	64.5	212	252.379
2010-08-01	Bình Thuận	133.6	143.05	47	16.5	28.1	31.25	25.75	33.5	24.05	85	59.5	217.5	293.168
2010-09-01	Bình Thuận	102.8	237.05	96.5	13.5	28.15	31.45	25.95	33.1	24.1	83	63	238	322.06
2010-10-01	Bình Thuận	85.95	588.05	120.5	23	27	30.3	25	32.45	23.1	83	62	121.5	285.52
2010-11-01	Bình Thuận	89.75	173.2	87	12.5	26.55	29.4	24.65	30.85	23.1	81	64.5	157.5	170.802
2010-12-01	Bình Thuận	138.45	51.4	32.5	6	25.9	28.8	23.95	31.45	21.85	76	55	135.5	120.666
2011-01-01	Bình Thuận	154.5	15	10	0	25	27.85	23.15	30.55	21.3	73	54	174	56.564
2011-02-01	Bình Thuận	140	0	0	0	25.2	28.55	23.1	31.05	20	70.5	61	247	24.4829
2011-03-01	Bình Thuận	144.5	203.5	145.5	0	26.05	29.2	24.35	31.3	21.75	72.5	60	178	38.835
2011-04-01	Bình Thuận	72.5	7.5	3	0	26.8	30.2	24.85	31.9	22.8	74	66	267.5	25.3271
2011-05-01	Bình Thuận	92.5	219.5	60	0	28.5	31.8	26.25	34	23.55	80	59	259.5	34.6138
2011-06-01	Bình Thuận	121	133.5	35.5	0	27.85	31.35	25.85	33.35	24.1	85	60	224.5	32.9253
2011-07-01	Bình Thuận	129	164	38	0	27.95	31.25	26	33.15	23.15	84.5	62	218	43.0561
2011-08-01	Bình Thuận	122.5	124.5	31	0	27.85	31.45	25.75	33.45	23.75	83	63	273	73.4487
2011-09-01	Bình Thuận	132	178	47	0	27.5	30.65	25.75	32.3	23.95	82.5	66.5	198	97.9316
2011-10-01	Bình Thuận	100	102	29.5	0	27.35	30.6	25.2	32.2	23.5	84	62.5	238	96.2431
2011-11-01	Bình Thuận	125.5	58.5	36	0	27.05	30.15	25.1	32.05	23.55	78.5	60.5	213	110.595
2011-12-01	Bình Thuận	140.5	39.5	26.5	0	25.5	28.5	23.65	30.45	21.6	76	59	155	116.505
2012-01-01	Bình Thuận	131	4.5	3	0	25.2	28.5	23.35	30.45	21.4	75.5	60	225	59.5838
2012-02-01	Bình Thuận	121.5	9	6.5	0	25.85	29.15	23.75	30.9	22.15	74.5	61.5	247	49.5133
2012-03-01	Bình Thuận	143	50	41.5	0	27.3	30.6	25	32.1	23.3	73.5	59	249.5	46.9956
2012-04-01	Bình Thuận	133.5	137	111.5	0	28.1	31.15	25.8	32.7	22.75	77.5	63.5	291.5	41.9604
2012-05-01	Bình Thuận	73	87.5	41	0	28.45	31.65	26.65	34.1	24.4	81	59.5	279	64.619
2012-06-01	Bình Thuận	109	68	20	0	27.85	31.1	26.1	33.65	24.05	87	62	226.5	140.148
2012-07-01	Bình Thuận	114.5	202	41	0	27.75	30.9	26.1	32.4	23.25	85	65.5	244	259.315
2012-08-01	Bình Thuận	120	96	32	0	27.95	31.05	26.1	32.6	24.1	85.5	62.5	262	275.26
2012-09-01	Bình Thuận	79	320.5	57	0	27.05	30.15	25.15	32.4	23.75	85.5	64	160.5	148.54
2012-10-01	Bình Thuận	113	107	49	0	27.65	30.75	25.4	31.7	23.1	79	61.5	248	137.63
2012-11-01	Bình Thuận	111.5	62.5	41	0	27.65	30.55	25.5	31.8	23.6	79	66	200	122.524
2012-12-01	Bình Thuận	158.5	31	23	0	27.15	30.45	24.9	31.65	23	75.5	58	241.5	88.956
2013-01-01	Bình Thuận	151	60.5	26	0	25.45	28.45	23.35	30.35	21.05	72.5	58.5	246.5	41.684
2013-02-01	Bình Thuận	142.5	24	11	0	26.45	29.8	24.4	31.9	22.65	73	53.5	239	30.8462
2013-03-01	Bình Thuận	139.5	1	1	0	27.65	31.15	25.35	33.5	23.2	71.5	56.5	307	35.0146
2013-04-01	Bình Thuận	123	42.5	14.5	0	29.2	32.3	26.9	34.35	24.75	75	63.5	255.5	34.1809
2013-05-01	Bình Thuận	79.5	111	36	0	29.75	33.1	27.1	36.3	24.7	78.5	50.5	270	77.5323
2013-06-01	Bình Thuận	88.5	187.5	49.5	0	28.45	31.7	26.15	34.8	23.85	84	60	186.5	92.5386
2013-07-01	Bình Thuận	108.5	177	84	0	28	31.3	25.8	34.3	24.2	84	59.5	208.5	210.921
2013-08-01	Bình Thuận	117.5	136	27.5	0	27.55	30.9	25.45	33.4	23.8	85.5	63	223	172.572
2013-09-01	Bình Thuận	107	123.5	16.5	0	27.65	31	25.3	32.65	23.8	85	62	166	179.241
2013-10-01	Bình Thuận	115	142	31.5	0	27.25	30.25	25	31.75	23.6	80	59.5	227	178.408
2013-11-01	Bình Thuận	98	188.5	49	0	26.9	30.05	24.65	31.95	22.6	79	55	197	149.229
2013-12-01	Bình Thuận	199	14	9	0	25.5	28.35	23.6	29.75	21.5	73.5	56	188	70.0292
2014-01-01	Bình Thuận	166.35	33	25	7	24.05	27.6	21.6	30.05	19.55	71.5	52	239	57.1476
2014-02-01	Bình Thuận	123	0	0	0	24.55	28.3	22	29.6	20.35	74	62.5	276.5	29.8161
2014-03-01	Bình Thuận	82	3	3	11.5	25.65	29.35	23	30.6	21.85	74	60.5	193.5	28.9879
2014-04-01	Bình Thuận	116.5	161.5	18.5	29	28.85	32.65	26.05	34.6	24	76.5	58	289	39.7548
2014-05-01	Bình Thuận	85.5	51	17.5	9	29.9	33.55	27.1	35.45	24.75	77.5	58	321	33.9573
2014-06-01	Bình Thuận	107.5	189.5	48	22.5	28.65	32.65	26.35	36.4	24.05	81	56.5	201.5	33.129
2014-07-01	Bình Thuận	99	200.5	45.5	18.5	27.75	31.3	25.7	33.6	23.5	85.5	61	190	39.7548
2014-08-01	Bình Thuận	98.5	133	45	14.5	28.2	31.9	26.05	34	23.8	83	62.5	252	46.3807
2014-09-01	Bình Thuận	100.5	156.5	48	13	27.95	31.55	25.65	33.35	23.55	83.5	58	232.5	47.2089
2014-10-01	Bình Thuận	103	135.5	51	18	27.9	31.25	25.5	32.95	22.7	79	62	230.5	47.2089
2014-11-01	Bình Thuận	119.5	70.5	28.5	10.5	27.6	30.9	25.25	33.85	23.3	78	64	232.5	49.6936
2014-12-01	Bình Thuận	126	33	16.5	10	26.35	29.25	24.35	31.4	22	78	58	166.5	50.5218
2015-01-01	Bình Thuận	97.5	22	11	1.5	21.05	25.1	18.2	28.7	13.85	75	49.5	183.5	50.2058
2015-02-01	Bình Thuận	102.5	39.5	31	1.5	22.9	25.3	19.35	29.8	14.55	76.5	48.5	151.5	9.0535
2015-03-01	Bình Thuận	92	46.5	13	8	24.3	27.4	21.9	31.2	18.25	79	65.5	168	20.5761
2015-04-01	Bình Thuận	104.5	13.5	6	3	26.5	30.4	23.85	34.55	19.75	63	49	214.5	18.93
2015-05-01	Bình Thuận	117.5	82.5	33.5	3	29.7	34.1	27	38.15	24.25	76.5	45.5	261.5	14.8148
2015-06-01	Bình Thuận	117.5	149.5	48	5.5	29.75	34.2	26.75	37.35	23.7	77.5	48.5	228.5	75.7202
2015-07-01	Bình Thuận	100	131	30	9.5	28.6	32.85	26.25	37.7	23.55	80	49	179	130.041
2015-08-01	Bình Thuận	100.5	113.5	35.5	4.5	28.9	33.35	25.9	37.2	23.95	81	51	242.5	231.276
2015-09-01	Bình Thuận	96	212	56	5	27.95	32.1	25	36.5	22.7	83	56	181.5	334.156
2015-10-01	Bình Thuận	86.25	104	47.5	5	27.1	31.55	24.3	34.5	21.3	77.5	52.5	202	364.609
2015-11-01	Bình Thuận	91	100.5	45	4.5	26.2	30.05	23.5	34.05	19.6	78	57.5	168	339.095
2015-12-01	Bình Thuận	90	60	26.5	3	22.75	26.3	20.1	32.25	17.75	77	56	155.5	294.65
2016-01-01	Bình Thuận	82.1	83	29	10	21.95	25.35	19.45	31.2	13.45	79	54.5	164.5	180.748
2016-02-01	Bình Thuận	96.65	3	1.5	2.5	21.4	24.8	18.15	32.5	13.6	70.5	38.5	191	80.9683
2016-03-01	Bình Thuận	84.75	23.5	11	10	23.25	26.45	20.95	29.75	17.5	75.5	51	164.5	105.504
2016-04-01	Bình Thuận	76.25	83.5	33	10.5	26.8	30.15	24.45	33.2	21.95	76.5	64	183.5	69.5183
2016-05-01	Bình Thuận	101	297.5	98.5	12.5	28.95	32.9	26.15	35.9	22.8	80	51.5	206.5	58.0682
2016-06-01	Bình Thuận	105	145	45	11.5	29.4	33.8	26.75	37.3	24.65	80.5	44	219.5	99.7792
2016-07-01	Bình Thuận	103	280	101	13	29.1	33.25	26.25	36.5	23.4	82.5	50	212	197.105
2016-08-01	Bình Thuận	101	261.5	66.5	17	28.65	32.6	26.05	35.65	24.05	85	54	200	391.756
2016-09-01	Bình Thuận	92	131.5	48	13	28.2	32.2	25.8	36.6	23.95	84	51	169.5	422.835
2016-10-01	Bình Thuận	85.65	202	49.5	17.5	27.3	31	24.85	34.3	22	80.5	50	152	204.466
2016-11-01	Bình Thuận	82.25	44	17	5.5	25.2	28.9	22.55	31.95	19.05	78	52.5	173	202.012
2016-12-01	Bình Thuận	82.35	75.5	35	5	23.45	27.15	21.1	31.15	17.45	76	48	146.5	92.4184
