# Supplementary material for: Deep learning models for forecasting dengue fever based on climate data in Vietnam
Source: PLoS Negl Trop Dis. 2022 Jun 13;16(6):e0010509. doi: 10.1371/journal.pntd.0010509 (PMC9232166; doi:10.1371/journal.pntd.0010509)
Supplement: S1 Data — (ZIP) [file pntd.0010509.s010.zip › Data/Bạc Liêu.xlsx]

## Sheet: Sheet1
year_month	province	Total_Evaporation	Total_Rainfall	Max_Daily_Rainfall	n_raining_days	Average_temperature	Max_Average_Temperature	Min_Average_Temperature	Max_Asolute_Temperature	Min_Asolute_Temperature	Average_Humidity	Min_Humudity	n_hours_sunshine	Dengue_fever_rates
1997-01-01	Bạc Liêu	97.4	0	0	0	24	28.9	20.7	29.9	18.7	81	56	264.6	34.5209
1997-02-01	Bạc Liêu	105.3	0	0	0	26.2	30.6	23.4	31.9	21.1	82	53	208	67.6609
1997-03-01	Bạc Liêu	154.5	0	0	0	26.8	31.3	23.5	32.9	20	77	52	305.7	27.6167
1997-04-01	Bạc Liêu	137.9	18.9	12.4	5	28.3	33	24.3	34.4	22.6	78	53	249.9	71.8034
1997-05-01	Bạc Liêu	54.8	111.8	53.2	13	28.2	33.3	24.9	35	23	82	50	211.3	179.508
1997-06-01	Bạc Liêu	92.2	252.8	66.6	17	27.5	32	24.6	34.5	22.4	83	59	192.9	179.508
1997-07-01	Bạc Liêu	62.9	564.2	95.8	28	26.5	30.3	24.6	33	22	89	67	118.6	582.712
1997-08-01	Bạc Liêu	73	410.3	103.9	21	26.9	30.8	24.7	32.5	22.8	98	65	159.2	582.712
1997-09-01	Bạc Liêu	47	204.5	42.1	21	26.7	31.2	24.7	33.5	22.7	87	64	138.1	425.297
1997-10-01	Bạc Liêu	53	232.1	63.8	23	26.8	31.1	24.7	33.3	23.2	87	63	172.9	399.061
1997-11-01	Bạc Liêu	83.9	182.1	65.6	9	26.8	30.4	24.3	31.7	21.5	83	58	229.8	437.724
1997-12-01	Bạc Liêu	139.2	2.4	1.4	4	26.4	30.8	23.5	31.6	20.8	80	48	253.9	254.073
1998-01-01	Bạc Liêu	155	0	0	0	26.9	31.9	23.7	34.3	20.6	78	45	311.4	299.139
1998-02-01	Bạc Liêu	111.9	0	0	0	27.1	32	23.9	32.8	22.3	78	52	272.8	282.748
1998-03-01	Bạc Liêu	160.4	0	0	0	28.3	33.2	25.2	33.7	22.2	73	47	321.1	329.19
1998-04-01	Bạc Liêu	145	0	0	0	29.3	33.6	26.1	34.8	24	73	54	276.8	352.411
1998-05-01	Bạc Liêu	59.9	136.1	46	10	29.9	34.4	26.9	36.1	23.5	77	50	244.5	260.893
1998-06-01	Bạc Liêu	73.5	315.3	73.5	24	27.9	31.9	25.7	33.8	23.2	83	58	169.7	236.307
1998-07-01	Bạc Liêu	65.8	242.2	53.6	25	27.8	31.6	25.6	32.8	23.2	83	64	209	236.307
1998-08-01	Bạc Liêu	53	210.2	34	24	27.1	31.1	24.6	33	22.9	86	68	181.2	345.581
1998-09-01	Bạc Liêu	45.3	381.8	48.8	25	26.6	30.5	24.1	32.4	21.8	87	65	114.8	148.887
1998-10-01	Bạc Liêu	44.4	344.9	52.3	26	26.5	30.1	24.4	32.2	23.1	89	70	112.6	79.2241
1998-11-01	Bạc Liêu	52.9	252.1	62.9	22	26.5	29.9	24.1	31.8	22.8	98	70	152	103.811
1998-12-01	Bạc Liêu	68	66.9	31.6	12	25.2	28.5	22.6	31	18.5	84	63	151	103.811
1999-01-01	Bạc Liêu	95.4	21.9	11.8	9	25.7	29.9	22.9	31.7	19	82	50	171.7	43.3487
1999-02-01	Bạc Liêu	112.1	27.7	25.4	6	25.7	30.2	22.9	31.8	20.6	79	52	196.4	37.9301
1999-03-01	Bạc Liêu	114.7	1.3	0.6	4	27.7	32.2	24.4	33.7	22.4	81	50	275.3	28.4476
1999-04-01	Bạc Liêu	65	405.6	172.8	19	27.4	31.5	24.8	33.3	22.9	86	60	166.3	63.6684
1999-05-01	Bạc Liêu	76.8	323.8	47.7	24	27.4	31	24.7	32.4	23.3	83	62	173.1	48.7673
1999-06-01	Bạc Liêu	61.8	427.3	107.8	22	26.5	30.3	24.2	32	22.5	86	61	147.5	92.116
1999-07-01	Bạc Liêu	58.6	343	68.4	24	26.4	30.1	23.6	31.7	21.9	86	63	150.6	47.4126
1999-08-01	Bạc Liêu	66.4	213.5	45.4	21	26.4	30.6	23.9	32	21.4	86	62	161.8	37.9301
1999-09-01	Bạc Liêu	56.3	249.3	40.5	23	26.7	30.6	23.9	32.4	22.1	84	62	179.5	35.2208
1999-10-01	Bạc Liêu	44.1	326.6	72.6	27	26.3	30.2	23.8	32.2	23.1	86	63	149.6	14.9011
1999-11-01	Bạc Liêu	51.8	204.3	51.4	17	26.2	30	23.5	32	22.4	86	62	177.1	17.6104
1999-12-01	Bạc Liêu	71.5	159.8	107.8	12	24.3	27.6	21.8	30.7	16.4	79	57	160.7	5.41859
2000-01-01	Bạc Liêu	122.4	0	0	0	25.8	30	23.2	31.6	20.2	80	55	236.1	5.33547
2000-02-01	Bạc Liêu	103.6	0.5	0.3	2	26	30.5	23.4	32.4	20.3	79	53	189.6	22.6757
2000-03-01	Bạc Liêu	121.8	22.6	22.6	1	27.1	31.4	24.4	33.6	22.8	78	54	235	5.33547
2000-04-01	Bạc Liêu	90.6	182	49	12	27.7	32.1	24.8	33.4	22.9	80	62	253	9.33707
2000-05-01	Bạc Liêu	77.6	98.4	19.5	19	27.7	31.9	25.2	33.5	24.1	84	58	180.8	10.6709
2000-06-01	Bạc Liêu	57	260.7	84.6	24	26.9	30.8	24.6	32.7	22.7	86	67	147.7	13.3387
2000-07-01	Bạc Liêu	70.1	240.4	29.2	18	27	30.7	24.6	32.3	21.6	85	65	173.1	14.6725
2000-08-01	Bạc Liêu	65.6	321.4	36.2	27	26.4	30.3	24.1	32.7	22.6	86	65	159.7	8.0032
2000-09-01	Bạc Liêu	58.7	136.1	35.2	15	26.8	31	24.4	32.6	22.3	84	59	181.1	6.66933
2000-10-01	Bạc Liêu	48.4	383.6	52.1	28	26.1	30.1	24.2	31.5	22.6	88	67	107.4	8.0032
2000-11-01	Bạc Liêu	68.9	227.2	73.2	10	26.5	30.1	24.1	31.1	22.6	83	62	189.1	9.33707
2000-12-01	Bạc Liêu	74.7	75.2	26.2	12	26	29.4	23.9	31.3	21.1	82	59	191.5	9.33707
2001-01-01	Bạc Liêu	100.2	0.6	0.6	1	25.6	29.7	23.1	31.6	19.9	81	50	194.3	270.871
2001-02-01	Bạc Liêu	92.4	17.9	13	9	26	30.5	23.1	33.2	21.2	79	51	212.1	312.745
2001-03-01	Bạc Liêu	107	144.2	39	12	26.9	31	24.8	32.3	22.1	79	49	195.9	374.248
2001-04-01	Bạc Liêu	107.2	84.6	52.5	4	28.6	32.6	25.6	34.1	23	79	58	260.5	197.592
2001-05-01	Bạc Liêu	74.8	194.1	41.2	19	27.9	32.1	25.4	35.3	23.6	82	58	201	269.563
2001-06-01	Bạc Liêu	74	300.5	40.9	25	27	30.9	24.7	33.2	22.9	85	61	133	329.757
2001-07-01	Bạc Liêu	73.7	228.5	42	18	27.5	31.2	25.1	33	22.4	81	62	201.6	721.015
2001-08-01	Bạc Liêu	73.3	221.5	19.5	25	26.8	30.6	24.6	32.2	22.6	85	64	127.8	692.227
2001-09-01	Bạc Liêu	63.7	376.2	62.7	22	27.1	31.2	25	33.2	23.6	84	64	187.8	400.419
2001-10-01	Bạc Liêu	42.6	448.1	46.4	27	26.7	30.3	24.6	31.9	22.9	86	66	127.2	366.396
2001-11-01	Bạc Liêu	60.2	154.6	72.8	10	25.7	29.3	23.4	31.6	20.7	80	60	151	354.619
2001-12-01	Bạc Liêu	85.8	18.2	13	6	25.1	29.6	23.1	31.2	19.7	77	55	219.9	316.671
2002-01-01	Bạc Liêu	128.5	0	0	0	25.1	29.8	22.2	31.4	19	74	49	263	16.7224
2002-02-01	Bạc Liêu	127.8	0	0	0	25.7	30.2	23.2	31.4	20.1	75	50	255	7.71803
2002-03-01	Bạc Liêu	136.7	0	0	0	27	31.4	23.9	33.3	21.4	74	51	289	14.1497
2002-04-01	Bạc Liêu	131.2	17.5	16	3	28.9	33.4	25.4	34.4	23	73	49	289	16.7224
2002-05-01	Bạc Liêu	78	92.1	29.5	7	28.8	33.2	25.7	35.1	23.3	76	73	224	30.8721
2002-06-01	Bạc Liêu	73.1	217.7	48.4	20	27.8	32	24.8	35	22.4	84	54	154	36.0175
2002-07-01	Bạc Liêu	99.3	196.1	38.8	18	28	31.5	25.3	33	22.2	83	58	177	117.057
2002-08-01	Bạc Liêu	63.7	419.8	94.3	21	26.8	30.4	24.2	32.4	21.9	86	59	116	117.057
2002-09-01	Bạc Liêu	69.9	182.2	40.2	23	27	30.7	24.5	33.4	22.8	86	60	149	43.7355
2002-10-01	Bạc Liêu	49.8	198.7	32	20	26.9	30.9	24.8	32.8	23.8	83	62	172	32.1585
2002-11-01	Bạc Liêu	60.3	306.3	99.2	14	26.9	28.9	17.7	32.9	13.1	84	42	104	19.2951
2002-12-01	Bạc Liêu	93.2	1.6	0.9	4	26.9	31	24.2	32.2	22.8	81	53	254	18.0087
2003-01-01	Bạc Liêu	110.4	0	0	2	25.1	29.9	22.2	31.3	19.6	76	51	96	19.009
2003-02-01	Bạc Liêu	119.7	0	0	0	26.4	30.9	23.6	31.8	21.2	77	45	263	21.5435
2003-03-01	Bạc Liêu	133.5	2.6	2.6	0	27.6	31.8	25	33.2	22.3	80	55	287	32.9489
2003-04-01	Bạc Liêu	127	39.8	25.3	2	29	33.6	24.8	35.3	22.9	75	50	290	121.658
2003-05-01	Bạc Liêu	73.1	260.1	64.6	3	28.1	31.8	25.3	34.5	23.2	83	58	111	127.994
2003-06-01	Bạc Liêu	88.5	258.7	91.3	16	28.3	32	25.7	33.5	23.3	82	60	207	217.97
2003-07-01	Bạc Liêu	66.7	381.8	69.5	25	27	30.9	24.3	33.1	22	87	62	174	324.42
2003-08-01	Bạc Liêu	83.9	325.9	52.2	18	27.5	31.3	24.9	33	21.7	84	59	178	126.727
2003-09-01	Bạc Liêu	68.7	351.1	69.6	25	26.9	30.6	24.3	32.5	22.5	86	65	131	174.883
2003-10-01	Bạc Liêu	52.6	375.2	65.6	23	26.5	30.1	24.3	32.7	22.8	93	64	127	178.685
2003-11-01	Bạc Liêu	77.1	182.6	99.5	14	26.9	30.8	24.3	32	22.3	83	62	208	280.066
2003-12-01	Bạc Liêu	90.3	9.5	3.9	6	25	29	22.3	30.7	20.1	78	55	150	294.006
2004-01-01	Bạc Liêu	136.9	0	0	0	25.7	29.8	23.2	31.2	20.8	78	52	248	170.972
2004-02-01	Bạc Liêu	116.5	0	0	0	25.5	29.9	22.6	31.5	20.8	79	54	237	165.98
2004-03-01	Bạc Liêu	145.5	0	0	0	27.2	31.7	24.4	33.4	21.3	79	51	271	178.46
2004-04-01	Bạc Liêu	148.2	5.5	5.5	1	29.1	33.4	25.5	34.8	23	76	51	274	376.888
2004-05-01	Bạc Liêu	75.3	172.7	34.7	15	28.7	33.2	25.6	35.8	23.4	81	53	183	356.92
2004-06-01	Bạc Liêu	106	354.7	111	18	27.4	31	24.6	33	22.7	84	59	152	519.156
2004-07-01	Bạc Liêu	82	251.5	35.9	22	27.1	31.1	24.6	33.2	23.1	86	63	167	577.811
2004-08-01	Bạc Liêu	81.3	342.8	53.5	26	27	30.4	24.5	32.2	22.3	87	62	133	228.379
2004-09-01	Bạc Liêu	67.6	308.8	62.6	21	27.1	31.4	24.5	33.4	22.3	87	64	174	245.85
2004-10-01	Bạc Liêu	91	243.7	46.6	16	26.8	30.6	24.3	32.4	23	83	57	174	305.753
2004-11-01	Bạc Liêu	124.7	21.6	17	3	27.4	31.2	24.7	32.4	22.1	79	57	243	225.883
2004-12-01	Bạc Liêu	93.1	33	26.8	7	25.4	29.7	22.5	31.1	20.2	81	59	198	94.8459
2005-01-01	Bạc Liêu	131	0	0	0	25	29.5	22.2	31.1	19.3	78	50	259.2	77.5098
2005-02-01	Bạc Liêu	124.1	0	0	0	26.3	31.1	23	32.7	19.9	79	42	271	91.0433
2005-03-01	Bạc Liêu	159.1	7	7	2	27.7	31.7	24.9	33.9	22.2	79	48	275	60.2854
2005-04-01	Bạc Liêu	159.6	0	0	0	28.2	33	25.9	34.5	22.8	74	54	295	83.6614
2005-05-01	Bạc Liêu	67.1	186.3	63	14	29	33.1	25.7	35.3	24	80	50	215	127.953
2005-06-01	Bạc Liêu	113	251.9	68	19	28.2	32.1	25.7	33.8	23.9	82	60	199	123.031
2005-07-01	Bạc Liêu	83.8	328.8	61	26	27	30.7	24.6	33	22.5	87	64	148	146.407
2005-08-01	Bạc Liêu	107	155.1	43	20	27.9	31.4	25.2	32.8	23	84	60	180	179.626
2005-09-01	Bạc Liêu	80.6	238.2	42	23	27.2	30.8	24.7	33.2	22.4	83	60	151	151.329
2005-10-01	Bạc Liêu	69.6	532.1	91	26	27.3	31	24.7	32.8	22.7	70	62	173	305.118
2005-11-01	Bạc Liêu	76	163.1	39	17	27	30.2	24.5	31.7	22.5	82	60	183	354.331
2005-12-01	Bạc Liêu	75	129.8	44	13	25.3	28.3	23.3	30.4	19.2	84	61	121	9.84252
2006-01-01	Bạc Liêu	103.1	24.3	15	2	25.7	29.4	23	32.5	20.5	81	59	208	250.061
2006-02-01	Bạc Liêu	174.1	0	0	0	26.9	30.9	24.5	32.4	21.6	76	69	247	245.205
2006-03-01	Bạc Liêu	145.3	0	0	0	27.4	31.5	24.5	33.7	22.1	79	56	253	194.222
2006-04-01	Bạc Liêu	128.9	64.8	24	8	28.5	32.8	25.2	34.2	23.6	79	50	244	276.766
2006-05-01	Bạc Liêu	64.2	239.9	59	17	28.1	32.2	24.9	34	22.8	82	54	195	422.433
2006-06-01	Bạc Liêu	85.7	464.7	125	21	27.7	31.6	25.3	33.8	23.3	86	54	152	501.335
2006-07-01	Bạc Liêu	87.7	434	86	23	27.3	30.7	24.8	32.6	22.8	88	64	148	388.444
2006-08-01	Bạc Liêu	93	448.3	91	21	27.1	31	24.6	32.9	22.7	88	64	164	409.08
2006-09-01	Bạc Liêu	78.3	393	53	24	26.9	30.9	24.9	33	23.1	87	65	156	441.855
2006-10-01	Bạc Liêu	93.9	246.9	44	18	27.4	31.2	25.1	32.3	22.2	85	61	187	293.761
2006-11-01	Bạc Liêu	106.9	17.1	9	6	27.6	31.5	24.7	32.2	23.7	82	59	242	307.113
2006-12-01	Bạc Liêu	103	25.9	21	5	26.1	30.2	23.3	31.8	19.6	79	36	200	188.152
2007-01-01	Bạc Liêu	124.2	23.1	8	8	25.7	29.8	22.9	32	17.9	80	51	175	155.54
2007-02-01	Bạc Liêu	127.9	0	0	0	25.6	27.6	23.4	32	18.9	87	36	266	47.8583
2007-03-01	Bạc Liêu	142.6	17.4	7	3	27.6	32.2	24.2	33.6	21.4	82	47	267	57.43
2007-04-01	Bạc Liêu	154.5	83.5	39	7	28.8	33	25.6	34.2	23.6	79	52	268	59.8229
2007-05-01	Bạc Liêu	75.7	302.6	47	20	28.1	32.3	25.4	33.8	23.8	78	60	180	83.7521
2007-06-01	Bạc Liêu	89.3	282.4	49	22	28.1	32.1	25.3	33.9	23.2	79	51	170	154.343
2007-07-01	Bạc Liêu	82	224.4	39	20	27.1	31	24.3	32.6	22.9	78	61	132	168.701
2007-08-01	Bạc Liêu	84.1	583.5	91	26	27.2	30.6	24.3	32.6	21.7	84	64	128	196.219
2007-09-01	Bạc Liêu	92.1	307.3	45	21	27.3	31.2	24.7	34.2	23	84	59	151	234.506
2007-10-01	Bạc Liêu	75.5	584.4	176	25	27.1	30.7	24.4	32.6	23	87	64	167	236.899
2007-11-01	Bạc Liêu	82.4	466.5	182	14	26.2	29.5	23.8	31	20.6	86	46	165	144.771
2007-12-01	Bạc Liêu	110.8	2.2	2	1	26	30.2	23.1	31.8	19.4	86	56	222	132.807
2008-01-01	Bạc Liêu	102.8	0.9	1	3	25.7	29.8	22.8	31.5	20.2	80	53	217	145.133
2008-02-01	Bạc Liêu	145.2	8.4	8	2	26.2	30.8	23.8	32.2	20.6	76	44	230	119.174
2008-03-01	Bạc Liêu	145.1	0	0	0	27	31.5	24.3	34.1	22.6	77	48	305	141.593
2008-04-01	Bạc Liêu	123	39.5	12	10	28.5	32.4	25.4	33.9	23.9	79	51	258	152.212
2008-05-01	Bạc Liêu	62.7	424.2	84	23	27.7	31.7	24.7	33.5	22.6	85	53	189	181.711
2008-06-01	Bạc Liêu	78.4	237.6	70	17	27.7	31.2	25.1	32.7	23	86	60	208	343.363
2008-07-01	Bạc Liêu	77.2	254.1	38	21	27.2	30.9	24.5	32.9	22.5	85	63	205	710.324
2008-08-01	Bạc Liêu	71.1	223.7	46	21	26.9	31.2	24.1	33	21.7	86	58	212	637.168
2008-09-01	Bạc Liêu	70.5	221	30	24	26.7	30.6	24	32.6	22	87	60	152	694.985
2008-10-01	Bạc Liêu	63.5	345.3	76	23	27.5	31.1	24.7	33.3	23.3	88	60	208	731.563
2008-11-01	Bạc Liêu	70.1	188.2	49	16	26.1	29.6	23.9	31.8	22.5	85	64	173	551.032
2008-12-01	Bạc Liêu	71.6	78.3	28	8	25.4	29.1	22.7	30.8	20.9	83	62	173	370.501
2009-01-01	Bạc Liêu	86.2	3.5	2	6	24.2	28.4	21.1	30	17.9	80	59	219	170.401
2009-02-01	Bạc Liêu	87.9	36.7	26	4	26.1	30.3	23.2	32.2	21.1	82	57	227	109.711
2009-03-01	Bạc Liêu	132.5	0	0	0	28	32.1	24.9	33.3	23.1	78	54	297	56.0224
2009-04-01	Bạc Liêu	122.1	95	37	10	28.9	32.8	25.9	35.2	23.5	81	55	242	45.5182
2009-05-01	Bạc Liêu	57.4	239.9	70	16	28.1	31.7	25.3	33.8	23	84	55	204	96.8721
2009-06-01	Bạc Liêu	93.9	230.9	43	14	28.2	32	25.5	33.6	23.5	81	59	201	165.733
2009-07-01	Bạc Liêu	69.7	443.9	119	25	26.9	30.8	24.3	33.2	21.9	87	64	152	123.716
2009-08-01	Bạc Liêu	90	263.6	103	15	27.9	31.8	25.1	32.9	23.4	85	64	211	82.8665
2009-09-01	Bạc Liêu	69.8	394.1	46	25	26.8	30.5	24	32.9	23	87	64	128	100.373
2009-10-01	Bạc Liêu	76.3	402.6	60	20	27	31	24.5	32.7	22.8	85	58	197	116.713
2009-11-01	Bạc Liêu	90.1	49	24	12	26.8	30.4	24.3	32	22.3	81	63	185	88.7021
2009-12-01	Bạc Liêu	134.9	1.3	1	1	26.1	30.5	23.1	31.6	20	79	53	274	49.0196
2010-01-01	Bạc Liêu	120.5	2.6	2	2	25.8	30.2	23	31.6	20.6	78	53	231	95.2381
2010-02-01	Bạc Liêu	118.5	0	0	0	26.7	31.6	23.2	32.5	21	77	53	282	37.1661
2010-03-01	Bạc Liêu	167.4	0	0	0	28.3	32.6	25.2	34.2	22.6	74	47	313	91.7538
2010-04-01	Bạc Liêu	150	0	0	0	29.4	30.2	28.2	34.8	24.2	75	50	316	89.4309
2010-05-01	Bạc Liêu	69.4	94.6	68	15	30.3	34.4	27	36.2	24	77	53	266	137.05
2010-06-01	Bạc Liêu	93.7	300.5	54	20	28.7	33.9	28.1	34.8	24.4	82	58	208	195.122
2010-07-01	Bạc Liêu	87.2	206.8	40	20	27.8	31.8	25.4	33.6	23	85	55	192	296.167
2010-08-01	Bạc Liêu	82.6	477.3	86	26	27.6	31.4	24.9	33.2	22	85	63	189	332.172
2010-09-01	Bạc Liêu	73.3	214.7	88	20	27.5	31.7	24.9	33	22.6	85	61	189	278.746
2010-10-01	Bạc Liêu	64.8	320.9	46	25	26.6	28.4	24.1	33	22.1	87	62	133	214.866
2010-11-01	Bạc Liêu	70.3	760.4	167	22	26.6	29.9	24.6	31.7	22.6	85	65	175	111.498
2010-12-01	Bạc Liêu	86.8	32.9	2	6	26.3	29.8	23.9	31.4	22.2	81	60	165	113.821
2011-01-01	Bạc Liêu	134	2	2	0	25.7	27	23.1	31.1	20.3	77	51	217	193.086
2011-02-01	Bạc Liêu	13	0	0	0	25.9	27.1	24.2	31.6	20.3	76	50	256	67.0598
2011-03-01	Bạc Liêu	146	127	105	0	27.1	30.9	24.8	33.2	22.8	77	47	224	61.2788
2011-04-01	Bạc Liêu	128	13	12	0	27.7	29.5	26.6	33.1	23.8	77	50	277	46.2481
2011-05-01	Bạc Liêu	68	209	36	0	28.5	32.4	25.7	35.1	24	82	56	209	110.995
2011-06-01	Bạc Liêu	91	250	27	0	27.9	29.5	25	33.3	23.4	84	59	186	223.147
2011-07-01	Bạc Liêu	106	206	36	0	27.8	31.6	25.2	33.4	23.4	84	57	204	272.864
2011-08-01	Bạc Liêu	95	233	43	0	27.7	29.3	25.9	33	23.3	84	59	220	307.55
2011-09-01	Bạc Liêu	84	275	45	0	27.1	30.7	24.8	32.8	22.8	86	58	142	280.957
2011-10-01	Bạc Liêu	12	82	30	0	27.9	29	26.1	33	24.5	81	52	252	267.083
2011-11-01	Bạc Liêu	93	144	39	0	27.1	30.7	24.7	32.6	22.5	83	60	203	282.114
2011-12-01	Bạc Liêu	103	25	14	0	25.9	27.3	23.8	31	20.4	79	60	181	138.744
2012-01-01	Bạc Liêu	126	11	6	0	26	29.9	23.6	31.2	21.6	79	52	200	85.126
2012-02-01	Bạc Liêu	133	11	10	0	26.8	31	24.3	32.5	22.2	78	51	260	49.4651
2012-03-01	Bạc Liêu	141	127	42	0	27.9	32.4	25.1	33.8	21.5	79	49	260	63.2693
2012-04-01	Bạc Liêu	116	102	28	0	28.6	30.3	26.6	34.5	23	79	56	268	69.0211
2012-05-01	Bạc Liêu	57	271	31	0	28.2	32.1	25.5	34.2	22.8	85	56	211	77.0735
2012-06-01	Bạc Liêu	134	131	23	0	28.3	29.6	25.8	33.8	23.4	82	55	223	96.6295
2012-07-01	Bạc Liêu	96	203	46	0	27.4	31.4	25.2	32.7	23.5	86	64	201	98.9302
2012-08-01	Bạc Liêu	115	155	34	0	27.9	31.7	25.9	33.5	22.5	85	56	222	115.035
2012-09-01	Bạc Liêu	69	537	135	0	26.4	30.3	24.5	32.5	23.3	89	66	132	113.885
2012-10-01	Bạc Liêu	89	149	74	0	27.3	31.2	25	32.4	24	83	62	215	125.388
2012-11-01	Bạc Liêu	92	64	20	0	27.4	31.4	24.9	32.5	23.4	85	59	225	92.0281
2012-12-01	Bạc Liêu	123	30	28	0	27.1	31.3	24	32.5	22.5	79	56	255	58.6679
2013-01-01	Bạc Liêu	127	6	4	0	25.9	30	23.3	31.9	21.4	78	48	210	41.2088
2013-02-01	Bạc Liêu	164	12	12	0	26.9	31.6	24.2	33.1	21.4	75	48	234	26.3278
2013-03-01	Bạc Liêu	152	0	0	0	27.9	32.7	24.6	34.5	22.1	76	47	311	19.4597
2013-04-01	Bạc Liêu	108	212	121	0	28.8	32.7	26	35.5	23.8	80	51	214	21.7491
2013-05-01	Bạc Liêu	68	290	50	0	29	33.2	25.9	34.5	23	82	58	208	19.4597
2013-06-01	Bạc Liêu	84	251	63	0	27.9	31.5	25.4	33.5	23.7	85	63	105	21.7491
2013-07-01	Bạc Liêu	84	235	37	0	26.9	30.7	24.6	32.9	22.4	86	60	165	44.6429
2013-08-01	Bạc Liêu	100	243	68	0	27.4	31.5	25	33.7	23.5	85	54	192	34.3407
2013-09-01	Bạc Liêu	80	390	69	0	27.2	31.1	24.8	33.7	22.8	84	60	150	43.4982
2013-10-01	Bạc Liêu	96	213	43	0	27.4	31.1	24.9	32.5	23	85	59	212	44.6429
2013-11-01	Bạc Liêu	88	106	34	0	27	30.7	24.6	32.2	23.5	82	63	203	70.9707
2013-12-01	Bạc Liêu	94	0	0	0	25.2	28.7	22.7	31.5	20	77	62	171	52.6557
2014-01-01	Bạc Liêu	130.9				24.3	29.1	21.2	31.4	17.2	76	47	223	27.338
2014-02-01	Bạc Liêu	125	0	0	0	25.3	30.1	22.1	32.4	19	78	51	268	7.97357
2014-03-01	Bạc Liêu	164	0	0	0	27.3	31.9	24.3	33.5	20.4	77	41	306	21.6426
2014-04-01	Bạc Liêu	100	247	115	22	29.1	34.9	25.4	36.5	23	76	45	229	27.338
2014-05-01	Bạc Liêu	93	166	37	0	29.2	33.8	25.9	35.6	23.5	81	54	247	22.7816
2014-06-01	Bạc Liêu	67	197	22	12	27.9	32.1	25.4	33.7	23.5	85	62	156	7.97357
2014-07-01	Bạc Liêu	72	255	33	24	27.5	31.4	25	33	22.5	85	65	170	11.3908
2014-08-01	Bạc Liêu	77	419	117	25	27.7	31.8	24.9	33.8	22.6	83	57	220	18.2253
2014-09-01	Bạc Liêu	68	314	58	28	27.3	28.9	24.9	33.9	22.7	85	56	174	5.69541
2014-10-01	Bạc Liêu	69	113	33	23	27.5	28.9	25.5	32	22.9	84	61	204	19.3644
2014-11-01	Bạc Liêu	79	328	175	8	27.6	31.6	25.1	33	23.8	85	57	217	23.9207
2014-12-01	Bạc Liêu	97	43	17	5	26.6	30.2	24.2	32.6	22.1	78	58	205	11.3908
2015-01-01	Bạc Liêu	104	1	1	2	24.9	29.2	22	31.2	18.9	79	53	246	6.80272
2015-02-01	Bạc Liêu	111	0	0	0	25.4	30	22.5	32.5	20	76	49	276	11.3379
2015-03-01	Bạc Liêu	131	0	0	0	27.4	28.8	25.3	33.3	20.5	76	46	309	9.07029
2015-04-01	Bạc Liêu	139	28	28	1	28.9	33.2	25.7	34.7	23.5	74	47	305	13.6054
2015-05-01	Bạc Liêu	135	155	44	5	29.7	33.9	26	35.2	23.4	76	47	279	18.1406
2015-06-01	Bạc Liêu	80	345	46	9	27.9	32	25.1	34.5	22.5	84	57	181	22.6757
2015-07-01	Bạc Liêu	95	321	84	9	28.3	29.7	25.9	33.8	23.5	82	62	199	40.8163
2015-08-01	Bạc Liêu	87	273	44	9	28	32	25.4	33.6	23.3	83	59	220	44.2177
2015-09-01	Bạc Liêu	83	313	63	10	27.8	29.7	25.8	33.9	22.2	86	60	186	62.3583
2015-10-01	Bạc Liêu	91	184	33	5	28	32.2	25.5	33	23.9	83	60	212	98.6395
2015-11-01	Bạc Liêu	105	97	18	5	28.1	32	25.5	32.9	24.3	83	59	234	79.3651
2015-12-01	Bạc Liêu	128	30	19	1	27.3	31	24.9	32.5	21.7	78	46	262	98.6395
2016-01-01	Bạc Liêu	126	0	0	0	27.2	31.6	24.3	32.5	21.2	78	55	298	78.9889
2016-02-01	Bạc Liêu	164	0	0	0	26.9	31.5	23.8	33.1	17.3	62	46	260	32.724
2016-03-01	Bạc Liêu	25	0	0	0	27.4	32	23.9	33.4	21.4	75	47	290	30.4672
2016-04-01	Bạc Liêu	145.4	0	0	0	29.6	33.8	25.8	35.5	23.4	74	49	321	41.7513
2016-05-01	Bạc Liêu	123	208	57	15	29.7	31.6	26.8	36	23.5	79	51	220	42.8797
2016-06-01	Bạc Liêu	79	351	60	25	28	32.1	25.1	34.1	23	84	59	187	67.7048
2016-07-01	Bạc Liêu	95	193	37	19	28.2	30.3	26.3	33.2	23.5	84	61	222	76.7321
2016-08-01	Bạc Liêu	101	395	92	23	28.3	32.1	25.6	33.4	23	84	57	207	73.3469
2016-09-01	Bạc Liêu	81	303	56	21	27.4	29.5	25.3	33.6	23.3	85	54	159	97.0436
2016-10-01	Bạc Liêu	59.6	305	45	25	27	30.1	24.7	32	23.2	88	65	114	104.942
2016-11-01	Bạc Liêu	80	161	33	17	27.5	31	25.2	32.6	23.9	82	58	196	107.199
2016-12-01	Bạc Liêu	78.5	166	113	10	26.3	27.7	24.3	31.6	21.5	80	62	137	103.814
