# Supplementary material for: Deep learning models for forecasting dengue fever based on climate data in Vietnam
Source: PLoS Negl Trop Dis. 2022 Jun 13;16(6):e0010509. doi: 10.1371/journal.pntd.0010509 (PMC9232166; doi:10.1371/journal.pntd.0010509)
Supplement: S1 Data — (ZIP) [file pntd.0010509.s010.zip › Data/Cà Mau.xlsx]

## Sheet: Sheet1
year_month	province	Total_Evaporation	Total_Rainfall	Max_Daily_Rainfall	n_raining_days	Average_temperature	Max_Average_Temperature	Min_Average_Temperature	Max_Asolute_Temperature	Min_Asolute_Temperature	Average_Humidity	Min_Humudity	n_hours_sunshine	Dengue_fever_rates
1997-01-01	Cà Mau	93.4	0.1	0.1	1	24.8	30	22	31.7	20.6	81	51	240.6	315.419
1997-02-01	Cà Mau	82.6	56.8	25.9	5	26.4	31.2	23.6	32.7	22.6	83	49	180	94.3483
1997-03-01	Cà Mau	125.3	28.1	14.5	3	27.1	32.6	23.7	34.2	21.7	84	49	273.1	94.3483
1997-04-01	Cà Mau	100.7	144.7	71.6	10	28.3	34	24.5	35.7	23.4	83	44	225.7	125.798
1997-05-01	Cà Mau	54.7	262	64.4	18	28.1	33.3	24.9	35.2	22.7	88	47	161	179.447
1997-06-01	Cà Mau	62.7	337.4	57.6	21	28.1	32.6	25	34.4	23	91	52	162.1	208.121
1997-07-01	Cà Mau	46.8	441.2	44.8	25	26.9	31.1	24.5	33.6	22.3	87	59	103.8	1213.58
1997-08-01	Cà Mau	61.7	401.9	88.7	22	27.4	31.7	24.6	33.5	22.6	87	61	147.1	1276.48
1997-09-01	Cà Mau	54.8	321.5	70.7	16	27.5	32	25.1	34.4	23.1	87	56	121.3	1912.87
1997-10-01	Cà Mau	54.9	323	58.6	23	27.2	31.9	24.7	33.4	22.7	87	55	163	1146.05
1997-11-01	Cà Mau	82.8	231.6	105.1	9	27.4	31.6	24.9	32.9	23.2	88	57	213.5	679.863
1997-12-01	Cà Mau	141.9	7.9	3.6	5	27	31.6	24.2	32.7	22.8	83	48	240.2	566.09
1998-01-01	Cà Mau	142	0	0	0	27.2	32.9	23.9	35.2	21.9	80	39	306.6	298.602
1998-02-01	Cà Mau	117.5	0	0	0	27.5	32.9	24.3	35.2	23	78	45	250.1	196.95
1998-03-01	Cà Mau	166.4	0	0	0	28.9	34.6	25.3	35.9	23.5	82	43	287.1	253.222
1998-04-01	Cà Mau	149.1	9	9	1	29.8	35.2	26.2	36.7	24.9	85	44	241.8	87.1302
1998-05-01	Cà Mau	52	82.6	34.6	11	30.1	35.3	26.9	37.4	24.6	89	43	205.4	142.494
1998-06-01	Cà Mau	84.5	285.4	62.4	20	28.5	33.3	25.9	35.9	22.7	90	48	145.1	167.907
1998-07-01	Cà Mau	85.2	271	103	18	28.4	32.7	25.9	34.7	23.5	88	57	171.7	307.678
1998-08-01	Cà Mau	71.1	354.8	131.2	25	27.9	32.1	25.2	33.8	23.5	84	58	155.1	352.151
1998-09-01	Cà Mau	59.9	420.4	63.2	26	27.4	31.7	24.9	33.8	22.7	85	60	118.4	231.439
1998-10-01	Cà Mau	48.4	748.7	104.1	29	26.9	30.5	24.8	32.7	23.1	87	62	82.6	405.7
1998-11-01	Cà Mau	73.4	286.5	45.2	18	27.1	30.8	24.9	32.4	23.2	87	60	146.7	308.586
1998-12-01	Cà Mau	84.5	137.3	43.1	16	25.8	29.3	23.8	32.6	19.3	88	61	128.1	254.13
1999-01-01	Cà Mau	94.6	115.6	31.4	13	26.3	30.1	24	32.7	21.1	81	52	154.7	167.334
1999-02-01	Cà Mau	107.2	61.7	52	5	26.3	30.8	23.5	32.3	21.6	81	50	183	96.1282
1999-03-01	Cà Mau	103	77.5	37.6	9	28	32.9	25	34.5	23.6	81	51	229.8	89.0076
1999-04-01	Cà Mau	65.9	446.5	83.2	25	27.7	32.1	25.1	34.6	23.1	88	58	140.8	186.916
1999-05-01	Cà Mau	65.4	262.2	59.5	21	28	32.3	25.5	34	23.7	88	54	157.7	217.178
1999-06-01	Cà Mau	71.1	496.2	82.7	19	27.1	31.3	24.6	33.2	22.8	90	45	137.3	189.586
1999-07-01	Cà Mau	71.6	406.6	61.2	21	27.1	30.9	24.5	32.9	23.1	91	58	137	169.114
1999-08-01	Cà Mau	75.1	321.1	51.4	20	27.2	31.3	24.8	33.2	22.9	88	59	161.3	114.82
1999-09-01	Cà Mau	76.8	286.2	48.6	17	27.7	31.5	25.1	33.8	23.3	90	57	173.9	78.3267
1999-10-01	Cà Mau	55.4	475.4	109.2	25	27	30.9	24.7	33	23.6	90	61	133.3	74.7664
1999-11-01	Cà Mau	60.3	371.5	46.5	24	26.7	30.5	24.5	32.5	23.7	87	60	142.9	69.4259
1999-12-01	Cà Mau	102.5	228.8	78.3	14	25.1	28.2	22.7	31.1	17.9	86	54	167.7	37.3832
2000-01-01	Cà Mau	116.7	14	11.1	3	26.4	30.4	23.7	32	22	86	53	211.4	14.9925
2000-02-01	Cà Mau	111.9	6	3.8	2	26.7	31.1	24.1	33.5	21.5	86	44	174.1	13.2287
2000-03-01	Cà Mau	128.7	76.8	46.4	7	27.6	32.3	24.8	34.4	22.9	86	51	221	25.5754
2000-04-01	Cà Mau	91.4	158.6	34.2	17	28.2	32.9	25.2	34.5	23.4	88	48	205.5	40.568
2000-05-01	Cà Mau	64.3	395.2	79.1	17	28.2	32.5	25.7	34.2	23.5	91	53	159.6	90.8369
2000-06-01	Cà Mau	62.3	285.8	40.5	24	27.3	31.3	25	33.2	23.2	87	60	120.2	149.925
2000-07-01	Cà Mau	79.8	367.3	66.8	19	27.5	31.5	24.7	33.2	21.8	89	57	173.9	127.877
2000-08-01	Cà Mau	78.9	376.1	75.7	25	27.1	31	24.6	33.5	22.6	87	56	126.2	71.4349
2000-09-01	Cà Mau	77.6	150.4	31.5	20	27.8	31.8	25.2	33.5	23.4	87	54	159.6	89.955
2000-10-01	Cà Mau	58.1	617.7	141.5	27	26.8	30.4	24.8	32.2	23.2	86	62	98.3	103.184
2000-11-01	Cà Mau	85.5	146.4	38.5	14	27.2	30.7	24.8	32	23.2	86	55	167.2	129.641
2000-12-01	Cà Mau	103.8	35.4	12.8	9	26.9	30.5	24.7	32	23.2	82	53	201.5	44.0956
2001-01-01	Cà Mau	113.8	34.8	28.7	4	26.5	30.6	23.9	32.3	22	86	54	196.4	553.615
2001-02-01	Cà Mau	98.4	57.7	38.9	4	26.8	31.4	24	33.5	22.9	85	48	202	387.705
2001-03-01	Cà Mau	123.8	146.5	60.9	11	27.9	32.2	25.6	33.6	23.8	81	52	211.1	425.253
2001-04-01	Cà Mau	110.8	107.8	31.9	11	29.2	33.7	26.2	35.4	24	90	48	235.1	354.523
2001-05-01	Cà Mau	62.3	237.3	59.7	20	28.6	32.9	25.8	35.1	23.4	89	49	190.2	413.902
2001-06-01	Cà Mau	77.9	446.6	59.5	27	27.6	31.4	24.7	34	22.7	91	56	113.8	458.435
2001-07-01	Cà Mau	98.3	160.3	53.7	11	28.5	32.4	25.8	33.8	22.7	86	54	205.5	403.423
2001-08-01	Cà Mau	80.4	286.9	44.2	24	27.6	31.4	25.3	33.5	23.2	87	55	114.4	357.143
2001-09-01	Cà Mau	74.8	236.8	58.9	15	27.9	32.1	25.4	33.7	23.5	90	55	171	322.214
2001-10-01	Cà Mau	58.3	427.2	60.9	26	27.2	30.8	25	32.6	23.4	85	57	128.2	178.135
2001-11-01	Cà Mau	97.2	193.9	57.3	12	26.7	30.1	24.2	32.3	22	83	49	163.9	65.4907
2001-12-01	Cà Mau	118.8	56.8	22.5	7	26.8	30.4	24.2	32.3	20.9	84	47	217.1	139.714
2002-01-01	Cà Mau	148.2	3.5	3	3	26.3	30.6	23.5	31.8	22.1	86	40	265	10.3869
2002-02-01	Cà Mau	134.8	0	0	0	26.5	30.8	23.8	32.2	22.3	86	50	252	7.79018
2002-03-01	Cà Mau	150.4	0.6	1	1	27.9	32.3	25	34.6	23.3	83	41	291	6.05903
2002-04-01	Cà Mau	150.7	0	0	0	29.7	33.9	26.7	35.1	25.5	87	44	264	2.59673
2002-05-01	Cà Mau	66.5	274.2	121	10	28.7	33.9	26.7	35	23.7	88	50	224	6.05903
2002-06-01	Cà Mau	87.1	354.4	63	11	28	32.2	25.3	35.5	21.8	90	50	155	10.3869
2002-07-01	Cà Mau	102.4	145.6	27	20	28.3	32.3	25.8	34	22.7	86	56	173	37.2198
2002-08-01	Cà Mau	78.9	541	186	23	27.3	31.2	24.7	33.7	22.2	84	60	113	37.2198
2002-09-01	Cà Mau	78	390.8	60	20	27.2	31.2	24.7	33.2	22.9	83	61	114	21.6394
2002-10-01	Cà Mau	86.9	191.2	44	16	28	31.8	25.3	33.5	22.8	88	56	182	43.2788
2002-11-01	Cà Mau	88.9	373.9	82	24	27.5	31.3	24.9	32.7	23.2	84	60	190	19.9082
2002-12-01	Cà Mau	113.5	52.7	25	5	27.7	28.5	26.8	32.4	23.3	82	55	258	9.52134
2003-01-01	Cà Mau	125.4	3.3	2	2	26.3	30.4	24.4	32	21.8	79	47	251	7.72864
2003-02-01	Cà Mau	139.2	0	0	0	27.1	31.3	25.1	33	23	79	47	260	7.72864
2003-03-01	Cà Mau	154.6	0	0	0	28.3	29.4	25.6	33.3	24.2	78	52	297	6.8699
2003-04-01	Cà Mau	142.2	38.9	28	2	29.7	32.9	26.2	35.8	25.6	83	44	279	19.751
2003-05-01	Cà Mau	62.5	209.9	38	3	28.6	32.3	25.6	34.7	22.9	86	56	104	21.4684
2003-06-01	Cà Mau	101.9	294.5	95	16	28.5	32.9	25.5	35	22.1	86	54	200	53.2417
2003-07-01	Cà Mau	69.8	521.5	71	25	27.2	31.2	24.8	33.4	22.6	84	58	146	41.2194
2003-08-01	Cà Mau	90.9	354.7	48	18	28	32	24.9	33.9	22.9	84	50	173	57.5354
2003-09-01	Cà Mau	73.1	412.2	82	25	27.3	31.2	25.1	32.8	22.2	85	60	126	56.6767
2003-10-01	Cà Mau	68	445.3	66	23	27	30.6	25.3	32.7	23.6	82	56	121	139.974
2003-11-01	Cà Mau	91	201.5	108	14	27.7	31.3	25.6	32.6	23.5	81	59	204	193.216
2003-12-01	Cà Mau	108.2	22.6	13	6	26.1	29.4	24.4	31.5	21	82	55	158	210.391
2004-01-01	Cà Mau	133	2.6	1	3	26.5	30.3	23.9	31.5	22.3	78	53	234	108.992
2004-02-01	Cà Mau	118.4	0	0	0	26.2	30.1	23.8	32	22.3	81	54	239	98.7738
2004-03-01	Cà Mau	134.3	0	0	0	27.9	32.1	25.4	34.1	23.3	72	48	241	100.477
2004-04-01	Cà Mau	132.1	132.8	76	3	29.5	33.8	26.5	35.8	23.7	85	48	244	113.249
2004-05-01	Cà Mau	53.6	200	42	18	28.9	32.9	26	35.5	23.2	88	42	175	174.557
2004-06-01	Cà Mau	87.7	260.1	57	22	27.8	31.3	25.7	33.5	22.7	89	57	144	270.777
2004-07-01	Cà Mau	76.8	302.9	70.2	24	27.3	30.4	25	33.5	22.7	88	59	146	580.722
2004-08-01	Cà Mau	75.3	395.6	96	21	27.3	30.9	25	33.6	22.3	88	59	137	732.289
2004-09-01	Cà Mau	75.3	254.4	56	22	27.7	29.4	25.4	33	23.1	89	56	161	745.061
2004-10-01	Cà Mau	89.6	207	103	20	27.3	31	24.8	33.2	22.7	88	54	169	387.432
2004-11-01	Cà Mau	105.6	146.6	53	10	27.9	31.4	24.4	32.5	23	88	52	238	199.251
2004-12-01	Cà Mau	85.1	16.4	8	3	26.4	29.8	24.5	31.2	21.6	87	57	191	83.4469
2005-01-01	Cà Mau	103.3	0	0	0	25.8	29.8	24.4	31.5	20.9	81	54	255	36.3513
2005-02-01	Cà Mau	96.3	0	0	0	27	31.4	25.1	33.2	22	82	55	259	29.5883
2005-03-01	Cà Mau	129.8	6.5	7	1	27.1	31.4	25.6	34.2	20.8	82	46	287	29.5883
2005-04-01	Cà Mau	133.8	5	5	1	29.2	33.6	26.2	35	24.2	81	44	268	13.5261
2005-05-01	Cà Mau	51.8	213.3	55	18	29	33.5	25.6	35.7	24.5	91	48	189	37.1967
2005-06-01	Cà Mau	86.7	227	55	19	28.6	33	25.5	34.7	23.7	88	49	190	85.3834
2005-07-01	Cà Mau	67.4	400.2	40	28	27.2	31.3	24.8	33.7	22.8	90	80	129	149.632
2005-08-01	Cà Mau	84.2	166.3	32	19	28.1	32.3	24.9	34.1	22.9	86	58	179	94.6826
2005-09-01	Cà Mau	67.1	379.6	89	18	27.9	31.8	25.1	33.8	22.7	89	23	145	153.859
2005-10-01	Cà Mau	58.1	496.8	65	30	27.6	31.6	25.3	33.3	24	88	60	162	194.437
2005-11-01	Cà Mau	67.3	207.4	73	16	27.4	31.1	25.6	32.8	22.6	90	58	160	183.447
2005-12-01	Cà Mau	64.5	161.1	31	22	25.8	29	24.4	31.3	20.4	84	63	94	67.6304
2006-01-01	Cà Mau	77.6	69	65	2	26.2	30.3	24.4	33.3	23.1	81	54	180	152.267
2006-02-01	Cà Mau	122	0	0	0	27.4	31.7	25.1	33.8	23.6	78	51	232	121.141
2006-03-01	Cà Mau	109.5	0	0	0	27.9	32	25.6	34.3	24.7	81	56	241	123.665
2006-04-01	Cà Mau	95.3	115.9	54	13	29	33.6	26.2	35.3	24.3	84	42	224	111.046
2006-05-01	Cà Mau	54.1	231.3	49	17	28.4	32.9	25.6	34.8	23.2	88	52	177	185.076
2006-06-01	Cà Mau	65.3	324.3	43	24	27.9	32.4	25.5	33.6	23.4	89	51	166	298.646
2006-07-01	Cà Mau	64.3	474.8	54	28	27.4	31.2	24.8	33.5	22.8	88	52	130	290.233
2006-08-01	Cà Mau	70.3	450	109	23	27.2	31.5	24.9	33.3	22.8	85	62	141	234.71
2006-09-01	Cà Mau	64.2	373.6	53	21	27.2	31.3	25.1	34	23.2	87	58	139	272.567
2006-10-01	Cà Mau	70.2	240.9	57	20	27.5	31.6	25.3	33	23.4	86	54	155	201.06
2006-11-01	Cà Mau	82.1	79.6	29	10	28.1	32.3	25.6	33	23.6	86	56	216	201.06
2006-12-01	Cà Mau	94.1	27	16	6	26.8	30.8	24.4	32.6	21.1	83	50	174	100.951
2007-01-01	Cà Mau	93.4	37.6	11	11	26	29.9	23.9	32	20.2	83	50	143	56.0576
2007-02-01	Cà Mau	92	0	0	0	26.4	30.8	23.8	32.3	21.5	84	49	250	20.0803
2007-03-01	Cà Mau	110.1	39.1	31	6	28	32.3	25.4	33.6	23.6	83	43	240	24.2637
2007-04-01	Cà Mau	115.7	86	44	6	29.2	33.4	26.5	35.7	24	80	51	240	25.1004
2007-05-01	Cà Mau	52.7	173.6	31	21	28.4	32.6	26	34.5	24.1	79	55	169	56.8942
2007-06-01	Cà Mau	67.3	322	44	21	28.3	32.4	25.7	34.6	22.6	81	54	160	69.4444
2007-07-01	Cà Mau	60	420.5	50	24	27.3	31.3	25	33.1	22.8	80	58	126	135.542
2007-08-01	Cà Mau	74.1	370.8	65	24	27.4	31	25	33.5	22.9	85	62	121	169.009
2007-09-01	Cà Mau	75.7	307	44	21	27.5	31.3	25.4	33.7	23.5	88	57	107	209.17
2007-10-01	Cà Mau	60.3	507.6	47	27	27.1	31.1	24.8	32.9	23.4	89	60	125	223.394
2007-11-01	Cà Mau	71.6	339.4	76	13	26.6	30	24.4	31.7	22.6	84	47	132	194.11
2007-12-01	Cà Mau	95.8	0.5	1	1	26.9	30.8	24.5	32.4	21.7	81	55	144	137.216
2008-01-01	Cà Mau	84.3	116.9	32	6	26.2	30.1	23.9	32.3	21.8	84	54	156	76.5582
2008-02-01	Cà Mau	98.6	7.8	5	3	26.5	30.5	24.4	32.2	22.8	84	47	169	64.0759
2008-03-01	Cà Mau	109.9	0	0	0	27.3	31.5	24.8	34.2	23.6	83	51	253	99.8585
2008-04-01	Cà Mau	95	94.1	36	10	28.7	33.1	25.9	34.3	24.6	82	49	218	167.263
2008-05-01	Cà Mau	57.7	272.7	59	20	27.8	32.3	25.1	33.8	22.6	89	54	163	288.758
2008-06-01	Cà Mau	67	380.3	66	20	27.6	31.6	24.8	34.2	22.8	89	55	125	826.329
2008-07-01	Cà Mau	78.2	334.3	75	24	27.4	31.7	24.6	33.4	22.4	88	55	175	1685.94
2008-08-01	Cà Mau	66.3	264.6	33	22	27.4	31.9	24.6	33.7	22	86	56	172	1093.45
2008-09-01	Cà Mau	62.7	431.1	63	23	27.1	31.2	24.3	33.7	22.4	86	58	108	1111.76
2008-10-01	Cà Mau	53.2	349.3	31	26	27.3	31.5	24.7	33.9	23.7	86	59	141	823.001
2008-11-01	Cà Mau	67.1	270.1	134	17	26.7	30.4	24.6	32.5	23	87	62	107	448.531
2008-12-01	Cà Mau	72.1	172.8	33	14	26.2	29.7	23.9	30.8	22.6	83	54	121	208.039
2009-01-01	Cà Mau	85	22.7	10	3	25.1	29	22.3	31.1	19.4	81	54	172	96.0981
2009-02-01	Cà Mau	70.9	101.3	48	6	26.8	30.8	24	32.3	22.5	82	54	180	78.701
2009-03-01	Cà Mau	110.9	2.2	1	4	28.6	32.9	26	34.5	25	82	70	248	49.7059
2009-04-01	Cà Mau	99.2	201.4	49	15	28.9	33.1	26.1	34.7	23.1	84	54	184	48.8775
2009-05-01	Cà Mau	62.9	342.4	54	24	28.2	32.5	25.5	34.5	22.5	88	57	193	67.103
2009-06-01	Cà Mau	90.5	169.3	60	9	28.8	32.8	26.2	34.4	23.2	89	55	181	74.5589
2009-07-01	Cà Mau	61.1	413.5	68	26	27.2	31.5	24.5	33.9	22.6	86	55	113	79.5295
2009-08-01	Cà Mau	78	210.1	53	23	28.2	32.3	25.3	33.6	23.3	86	59	158	64.6177
2009-09-01	Cà Mau	57.4	488.3	64	24	27	30.9	24.6	33.2	22.5	86	59	79	73.7304
2009-10-01	Cà Mau	69.7	208	58	14	27.5	31.7	25.1	33.2	23.2	85	57	160	84.5
2009-11-01	Cà Mau	78.3	65.6	27	12	27.4	31	25	33.1	23.2	87	55	128	30.652
2009-12-01	Cà Mau	105.3	19.6	6	5	26.7	31.1	23.8	32.5	22	83	53	170	17.3971
2010-01-01	Cà Mau	107.2	0.9	1	3	26.5	30.3	24	31.7	21.3	79	47	165	818.37
2010-02-01	Cà Mau	101	0	0	0	27.5	31.9	24.8	33.2	23.2	75	51	257	471.659
2010-03-01	Cà Mau	135.7	0	0	0	28.6	33.2	26.2	35	25	79	45	252	319.404
2010-04-01	Cà Mau	121.6	5.4	4	2	29.9	34.4	27	35.5	25.5	84	46	258	212.66
2010-05-01	Cà Mau	61	113.4	35	14	30.2	34.9	27.2	36.2	24.6	88	47	211	277.203
2010-06-01	Cà Mau	85.9	222.9	61	25	28.6	33.4	26.4	35.4	24.6	89	48	119	271.411
2010-07-01	Cà Mau	74.7	276.5	56	24	27.7	31.9	25.7	34	23	86	55	131	621.432
2010-08-01	Cà Mau	74.2	304.4	61	26	27.7	31.8	25.2	33.9	23.5	87	59	143	1203.97
2010-09-01	Cà Mau	69.4	234.9	69	23	27.8	32.2	25.6	34.5	24	87	52	140	1678.11
2010-10-01	Cà Mau	52.7	448.9	66	26	26.6	30.3	24.7	33.1	22.1	87	62	81	2206.87
2010-11-01	Cà Mau	61	359.9	69	24	26.8	30.4	24.8	32.2	22.5	89	64	136	1923.87
2010-12-01	Cà Mau	85.4	19.9	5	9	26.7	30.1	24.6	32	22	87	57	88	1589.57
2011-01-01	Cà Mau	110	19	17	0	26.3	30.2	24	32	21.1	81	47	137	231.405
2011-02-01	Cà Mau	102	0	0	0	26.4	30.5	24	31.8	22.2	84	45	183	116.529
2011-03-01	Cà Mau	126	87	72	0	27.4	31.2	25.2	33.5	23	84	48	192	147.934
2011-04-01	Cà Mau	104	91	29	0	28	32.2	25.6	33.8	24	84	52	233	137.19
2011-05-01	Cà Mau	58.6	242	85	0	28.7	32.9	26.1	34.9	23	87	50	169	361.157
2011-06-01	Cà Mau	65	362	78	0	27.9	32.3	25.6	34.1	23.4	86	56	118	680.165
2011-07-01	Cà Mau	83	297	283	0	27.7	32.1	25.1	34	23	85	56	150	1213.22
2011-08-01	Cà Mau	70	237	59	0	27.9	32	25.5	33.5	23.4	86	57	167	1200.83
2011-09-01	Cà Mau	68	592	98	0	27.2	31.1	24.9	33.4	23.2	85	60	134	968.595
2011-10-01	Cà Mau	90	187	96	0	28.1	32.2	25.8	33.9	23.8	87	52	170	933.058
2011-11-01	Cà Mau	73	243	70	0	27.5	31.2	25.3	33	22.6	86	59	195	579.339
2011-12-01	Cà Mau	80	78	30	0	26.4	29.7	24.2	32	21.2	87	52	95	329.752
2012-01-01	Cà Mau	99	7	2	0	26.6	30.4	24.5	31.6	23.1	82	55	130	162.528
2012-02-01	Cà Mau	99	24	17	0	27.2	31.3	25	33	23.8	77	49	206	136.127
2012-03-01	Cà Mau	104	234	84	0	28.2	32.6	25.6	33.7	22.9	77	53	223	120.452
2012-04-01	Cà Mau	91	137	62	0	29	33.2	26.3	35.2	23.2	82	51	228	108.902
2012-05-01	Cà Mau	56	250	66	0	28.2	32.3	25.6	34.1	23.2	89	53	185	136.127
2012-06-01	Cà Mau	97	166	38	0	28.4	32.4	25.8	33.1	23.2	89	54	133	170.778
2012-07-01	Cà Mau	78	288	63	0	27.5	31.6	25	33.5	23.6	86	58	141	169.128
2012-08-01	Cà Mau	83	218	83	0	27.8	31.7	25.6	33.3	23	89	54	186	134.477
2012-09-01	Cà Mau	57	538	68	0	26.6	30.3	24.5	32.4	23.2	86	56	93	110.552
2012-10-01	Cà Mau	71	192	67	0	27.8	32.2	25.7	33.2	24	88	59	163	164.178
2012-11-01	Cà Mau	69	91	16	0	27.8	31.6	25.8	32.8	24.6	87	62	158	122.102
2012-12-01	Cà Mau	100	12	5	0	27.9	31.7	25.5	33.2	24.7	86	54	187	69.3012
2013-01-01	Cà Mau	102	37	26	0	26.5	30.2	24.3	32.5	22.3	83	50	150	34.5907
2013-02-01	Cà Mau	123	8	8	0	27.5	31.8	25	33.4	23.6	79	48	179	14.001
2013-03-01	Cà Mau	123	0	0	0	28.6	33.3	25.9	35.4	23.5	79	45	272	16.4718
2013-04-01	Cà Mau	96	103	51	0	29.2	33.5	26.6	35.8	25	82	51	198	15.6482
2013-05-01	Cà Mau	42	198	49	0	29.3	34	26.8	35.5	24.7	86	49	178	14.001
2013-06-01	Cà Mau	7	295	52	0	28.2	31.8	25.8	34.2	23.2	89	56	125	26.3548
2013-07-01	Cà Mau	71	238	37	0	27.3	31.2	25.1	33.4	22.1	86	60	132	41.1794
2013-08-01	Cà Mau	81	288	42	0	27.6	31.8	25.2	33.5	23.1	84	54	174	42.003
2013-09-01	Cà Mau	68	233	34	0	27.7	31.6	25.6	33.9	23.4	84	53	116	56.004
2013-10-01	Cà Mau	69	265	51	0	27.5	31.4	25.3	33	23.3	84	57	163	48.5917
2013-11-01	Cà Mau	77	231	87	0	27.6	31.5	25.4	33	24.1	84	51	102	37.0614
2013-12-01	Cà Mau	85	29	19	0	26.1	29.5	23.8	31.6	21.4	83	54	114	23.0605
2014-01-01	Cà Mau	95	8	7	22	25.3	29.6	22.8	32	20.4	78	45	172	12.3315
2014-02-01	Cà Mau	84	0	0	0	26	30.4	23.3	32.4	21.4	78	48	73	15.6199
2014-03-01	Cà Mau	111	0	0	0	27.9	32.4	25.4	34.1	22.5	78	50	284	27.1292
2014-04-01	Cà Mau	97	61	33	29	29.5	34	26.3	35.7	25	79	49	230	14.7978
2014-05-01	Cà Mau	29	154	30	0	29.4	34	26.7	35.7	24.4	84	12	132	15.6199
2014-06-01	Cà Mau	68	188	32	12	28.3	31.3	25.8	34.5	24.1	86	57	104	17.2641
2014-07-01	Cà Mau	75	387	75	13	27.7	31.7	25.3	33.4	23	87	58	124	20.5524
2014-08-01	Cà Mau	78	342	98	28	28	32.3	25.4	34	23.6	85	52	189	19.7304
2014-09-01	Cà Mau	93	272	52	6	27.6	31.3	25.1	33.9	23	85	49	154	41.1049
2014-10-01	Cà Mau	67	254	111	11	27.5	31.6	25.3	33.2	23	88	55	147	64.9457
2014-11-01	Cà Mau	72	291	52	22	27.6	31.5	25.1	33.1	23.3	85	56	171	78.9214
2014-12-01	Cà Mau	36	103	58	6	27.2	30.6	24.7	33.5	22.5	88	53	151	45.2154
2015-01-01	Cà Mau	97	43	29	2	25.7	29.6	23.1	31.7	21	82	44	190	27.894
2015-02-01	Cà Mau	102	0	0	0	26	30.4	23.1	32.6	21.7	80	51	235	21.3307
2015-03-01	Cà Mau	128	0	0	0	27.9	32.3	24.9	33.7	22.7	79	48	267	12.3062
2015-04-01	Cà Mau	128	6	6	3	29.5	34.1	26.4	36.5	24.5	80	49	265	20.5103
2015-05-01	Cà Mau	109	131	31	6	29.7	34.7	26.2	36	24	85	35	214	27.0736
2015-06-01	Cà Mau	93.5	447	68	9	28.2	32.6	25.2	34.8	22.5	86	52	135	29.5348
2015-07-01	Cà Mau	78	201	36	8	28.7	32.6	26	34.5	24.7	87	55	165	28.7144
2015-08-01	Cà Mau	80	252	41	9	28.3	32.6	25.7	34.4	23.7	88	52	185	75.4779
2015-09-01	Cà Mau	70	643	187	7	27.6	31.8	24.9	33.7	23.1	84	57	148	121.421
2015-10-01	Cà Mau	74	232	49	5	28.3	32.6	25.5	34	24	87	55	153	252.687
2015-11-01	Cà Mau	82	272	51	6	28	32.2	25.6	33.8	23.9	87	52	184	254.328
2015-12-01	Cà Mau	97	49	14	3	27.8	31.6	25.2	32.8	23.2	85	46	189	187.874
2016-01-01	Cà Mau	43.9	2	2	1	27.9	32.1	25.2	33	22.4	79	54	287	118.6
2016-02-01	Cà Mau	124.9	2	2	1	27.4	31.5	24.7	33	20.7	77	46	208	69.524
2016-03-01	Cà Mau	12.4	0	0	0	28.1	32.3	25.2	33.5	23.1	78	51	268	76.8853
2016-04-01	Cà Mau	132	4	4	1	30.1	35.2	26.7	35.8	25.3	84	47	283	79.3391
2016-05-01	Cà Mau	112	161	25	16	30	33.9	27.2	36.1	24	86	70	168	52.3475
2016-06-01	Cà Mau	77	113	41	22	28.3	32.6	25.7	34.5	22.5	87	55	142	53.1654
2016-07-01	Cà Mau	77	432	70	24	28.3	32.6	25.4	34.5	24.2	86	52	155	82.6108
2016-08-01	Cà Mau	84	272	63	21	28.4	32.3	25.9	34	23.4	85	50	150	132.504
2016-09-01	Cà Mau	68	345	82	25	27.6	31.6	25.4	33.5	24	84	59	106	198.757
2016-10-01	Cà Mau	48	481	54	31	27.1	30.4	25.1	32.3	23.9	86	66	71	283.003
2016-11-01	Cà Mau	72.2	184	44	21	28	31.5	25.8	32.8	24	84	56	156	323.082
2016-12-01	Cà Mau	78.6	172	47	15	27.1	30.3	24.8	32	23.2		56	108	170.947
