# Supplementary material for: Deep learning models for forecasting dengue fever based on climate data in Vietnam
Source: PLoS Negl Trop Dis. 2022 Jun 13;16(6):e0010509. doi: 10.1371/journal.pntd.0010509 (PMC9232166; doi:10.1371/journal.pntd.0010509)
Supplement: S1 Data — (ZIP) [file pntd.0010509.s010.zip › Data/Cần Thơ.xlsx]

## Sheet: Sheet1
year_month	province	Total_Evaporation	Total_Rainfall	Max_Daily_Rainfall	n_raining_days	Average_temperature	Max_Average_Temperature	Min_Average_Temperature	Max_Asolute_Temperature	Min_Asolute_Temperature	Average_Humidity	Min_Humudity	n_hours_sunshine	Dengue_fever_rates
1997-01-01	Cần Thơ	82.5	0.4	0.4	1	24.7	29.5	21.7	30.7	20.1	82	56	264.4	120.36
1997-02-01	Cần Thơ	74.2	21.8	8.1	5	26.3	30.7	23.6	31.9	22	79	56	175	119.235
1997-03-01	Cần Thơ	102.6	0	0	0	26.8	31.9	23.6	33.8	21	77	48	286.2	23.622
1997-04-01	Cần Thơ	87.8	44.2	18	9	28	33.1	24.7	34.5	23.4	79	53	249.1	65.8043
1997-05-01	Cần Thơ	37.8	172.9	52.1	15	27.9	32.7	24.9	34.7	23.1	81	56	222.5	56.8054
1997-06-01	Cần Thơ	99.6	122.3	27.1	18	27.5	32.3	24.7	34.4	23.3	86	53	215.2	49.4938
1997-07-01	Cần Thơ	63.8	344.5	81.4	26	26.3	30.6	24.1	33.3	21.9	90	60	127.1	143.42
1997-08-01	Cần Thơ	92	306.2	66.2	20	26.7	30.7	24.4	33	22.3	88	63	167.9	298.088
1997-09-01	Cần Thơ	72.3	217.2	56.4	17	27.1	31.3	24.7	33.5	23.1	89	63	157	625.984
1997-10-01	Cần Thơ	75.8	207.9	34.3	21	27.3	31.6	24.6	33	22.3	88	62	195.1	857.705
1997-11-01	Cần Thơ	87.9	241	94.6	8	27.1	31.1	24.7	32.7	23.2	85	56	223.5	562.992
1997-12-01	Cần Thơ	120.3	21.7	18.4	3	26.9	30.3	24.2	32.6	22.1	80	45	270.5	420.135
1998-01-01	Cần Thơ	110.3	5.8	5.8	1	26.9	31.8	24	33.5	22.5	78	50	303	479.292
1998-02-01	Cần Thơ	95	0	0	0	27.1	32.2	24.1	34	22.9	79	51	251.1	164.217
1998-03-01	Cần Thơ	131.1	0	0	0	28.3	33.8	24.8	35.6	22.7	76	48	315.5	98.5304
1998-04-01	Cần Thơ	118.3	6.4	6.4	1	29	34.2	25.8	36	24.4	77	50	258.8	88.5104
1998-05-01	Cần Thơ	35.9	113.3	60	9	29.6	34.7	26.5	35.9	22.5	81	52	243.6	137.497
1998-06-01	Cần Thơ	80	238.7	44.9	18	27.9	32.6	25.4	34.8	23.2	89	62	185.4	74.5936
1998-07-01	Cần Thơ	71.6	193.7	77.7	21	27.7	32.5	25	34.5	22.4	89	60	211.1	126.921
1998-08-01	Cần Thơ	63.4	300.5	42.8	23	27.2	32	24.5	33.8	22.9	89	62	184.4	239.368
1998-09-01	Cần Thơ	51.6	439.2	53.2	27	26.5	31.3	24.2	33.8	22.9	90	60	133.1	185.371
1998-10-01	Cần Thơ	56.3	351.2	104.8	23	26.8	30.8	24.4	32.6	23.4	90	61	186.3	134.714
1998-11-01	Cần Thơ	63.2	150.2	43	17	26.5	30.3	24.3	32.4	22.3	88	64	140.5	117.457
1998-12-01	Cần Thơ	69.5	153	88.5	9	25.3	29.2	22.9	32.5	18.7	86	63	162.1	96.8604
1999-01-01	Cần Thơ	81.7	56.6	18.2	9	25.9	30.2	23.2	32.2	19	83	45	188.2	50.6385
1999-02-01	Cần Thơ	88.8	4.8	4.6	2	26.1	31	23	33	20.5	80	55	212.2	22.0167
1999-03-01	Cần Thơ	101.3	37.9	16.2	6	27.7	33.1	24.7	34.3	21	81	56	243.3	47.8864
1999-04-01	Cần Thơ	62.7	160.1	24.8	18	27.3	32	24.7	34.3	22.9	89	59	160.5	59.4452
1999-05-01	Cần Thơ	42.7	169.8	27.7	20	27.2	31.8	24.6	34	23.4	89	62	174	56.1427
1999-06-01	Cần Thơ	65.6	220.2	41.7	17	26.4	30.9	23.9	32.5	21.8	90	60	138.6	80.9115
1999-07-01	Cần Thơ	67.2	225.9	57.5	23	26.3	30.5	24	33	22.5	90	61	161	140.357
1999-08-01	Cần Thơ	75.3	191.3	29.6	18	26.6	31.1	24.1	32.5	21.7	88	62	177.7	113.386
1999-09-01	Cần Thơ	71	95.1	19	16	27	31.6	24.6	33.2	23.2	87	60	207.3	86.4157
1999-10-01	Cần Thơ	55	414.1	77.9	23	26.6	30.8	24.1	33.5	22.4	90	59	153.2	116.138
1999-11-01	Cần Thơ	62	260.3	50.4	21	26.5	30.5	24.2	32.5	23.3	87	56	155.3	133.752
1999-12-01	Cần Thơ	99.9	50.1	15.8	9	24.6	28.2	22.2	31.5	17	83	58	154.4	109.533
2000-01-01	Cần Thơ	90.9	2.1	1	4	26.1	30.7	23.4	32.2	21.5	80	56	219.7	56.2626
2000-02-01	Cần Thơ	89.8	0	0	0	26.2	31	23.2	33.4	20.1	82	54	204.4	13.656
2000-03-01	Cần Thơ	103	17.8	12.5	3	27.4	32.5	24.2	33.4	23	80	56	232.3	12.5635
2000-04-01	Cần Thơ	82.3	100.2	19.6	16	27.8	33.1	24.8	34.5	23.4	85	58	224.5	15.2947
2000-05-01	Cần Thơ	41.7	260.1	63.8	20	27.4	32.2	24.7	34	22	87	59	179	18.0259
2000-06-01	Cần Thơ	63.3	239.5	41.4	18	26.7	31.2	24.1	33.3	22.4	88	61	165.6	26.2195
2000-07-01	Cần Thơ	67.2	291.6	55	17	26.8	30.9	24.1	32.6	21.4	88	62	180	20.2108
2000-08-01	Cần Thơ	72.4	183.7	28.4	22	26.8	30.8	24.3	33.6	23	88	54	144.9	32.7743
2000-09-01	Cần Thơ	61.2	214.4	38.1	21	26.9	31.5	24.2	33.4	22.2	87	62	185	33.8668
2000-10-01	Cần Thơ	116.2	361.3	82.2	27	26.4	30.5	24.1	32.7	21.2	84	64	116.2	39.8755
2000-11-01	Cần Thơ	75.5	98.8	51	11	26.8	30.6	24.1	32.5	22.1	86	54	184.8	25.6732
2000-12-01	Cần Thơ	69.1	142.3	55.9	10	26.2	30.1	23.7	32	20.9	85	59	178.8	33.3206
2001-01-01	Cần Thơ	79.8	0	0	0	26.1	30.7	23.3	32.5	21.4	82	57	192.7	1422.22
2001-02-01	Cần Thơ	74.5	0	0	0	26.2	31.2	22.8	34	20.2	81	52	194.4	1186
2001-03-01	Cần Thơ	100	113.1	60.6	5	27.3	32.3	24.7	33.8	22	83	53	205.3	1233.68
2001-04-01	Cần Thơ	92.2	54.5	21.6	7	28.7	33.8	25.1	35.5	23.9	83	53	240.3	1229.89
2001-05-01	Cần Thơ	43.6	172.5	65.3	16	27.8	32.7	24.7	34.5	22.4	86	57	213.3	1261.31
2001-06-01	Cần Thơ	72.4	286.9	49.8	22	26.8	31.4	24.2	33.5	22.5	87	60	144.7	1138.32
2001-07-01	Cần Thơ	79.6	201.8	52.9	19	27.3	31.9	24.5	33.6	21.6	88	59	201.3	1188.71
2001-08-01	Cần Thơ	67	223.2	39.3	25	26.6	30.7	24.2	33.1	22.6	91	62	125.8	1165.41
2001-09-01	Cần Thơ	73.9	148.5	57.6	17	27.4	31.7	25	33.8	23.6	90	61	183.5	1073.31
2001-10-01	Cần Thơ	55.6	382.9	126.3	27	26.9	31.4	24.5	32.9	22.6	91	62	145.9	3256.76
2001-11-01	Cần Thơ	83.7	49	21.4	6	26	29.6	23.4	32.9	20.6	88	56	156.4	1235.3
2001-12-01	Cần Thơ	91.7	1.7	1.2	4	26	30.3	23	32.5	19.6	83	53	202.6	1216.34
2002-01-01	Cần Thơ	100.8	0	0	0	25.3	30.4	21.6	32.7	19	80	51	248	12.9039
2002-02-01	Cần Thơ	93.8	0	0	0	25.7	31.1	21.8	32.4	19.2	89	53	222	2.68832
2002-03-01	Cần Thơ	116.1	0	0	0	27.2	32.7	23.1	34.9	20.5	80	51	271	4.30131
2002-04-01	Cần Thơ	118.1	1.8	2	1	29	34.2	24.6	34.9	22.7	80	50	271	3.22598
2002-05-01	Cần Thơ	43.3	138	54	14	28.5	33.8	25.3	35.4	23.2	86	50	235	4.83897
2002-06-01	Cần Thơ	73.5	183.2	50	18	27.4	32.6	24.8	34.2	23.4	92	57	174	5.9143
2002-07-01	Cần Thơ	91.5	196	86	19	27.7	32.2	24.2	33.6	23	88	59	195	10.7533
2002-08-01	Cần Thơ	68.6	234.5	69	25	26.5	31.2	24.2	34.2	22.1	91	79	145	15.5922
2002-09-01	Cần Thơ	73.9	111.4	31	24	26.8	31.2	24.6	33	22.9	90	61	159	17.7429
2002-10-01	Cần Thơ	68	0	0	0	27.2	31.7	24.6	33.3	23	89	55	207	20.9689
2002-11-01	Cần Thơ	72.2	287.3	51	18	27.2	31.4	24.7	32.7	23.4	89	74	179	20.9689
2002-12-01	Cần Thơ	90.2	34.6	12	6	27.5	31.9	25	33	24.3	86	51	242	31.7221
2003-01-01	Cần Thơ	93.4	0.5	2	1	25.6	30.5	22.6	32	19.1	83	47	254	27.7555
2003-02-01	Cần Thơ	103.1	0	0	0	26.6	31.8	23.7	33	20.6	81	49	246	24.0192
2003-03-01	Cần Thơ	123.2	0	0	0	28	33	24.9	34	23	84	52	292	34.1607
2003-04-01	Cần Thơ	110.7	27.9	39	3	29.1	34.2	24.7	35.2	23.9	81	71	281	25.6205
2003-05-01	Cần Thơ	38.2	272.9	52	22	27.5	31.9	25.4	34.9	23.4	89	56	115	24.0192
2003-06-01	Cần Thơ	91.6	100.9	40	14	28	32.6	25.5	34	23.2	88	56	217	30.9581
2003-07-01	Cần Thơ	62.3	442.1	67	23	26.7	31	24.5	34	22.7	91	58	172	63.5175
2003-08-01	Cần Thơ	72.7	290.2	49	19	26.9	31	24.9	33.4	22.2	91	55	172	54.9773
2003-09-01	Cần Thơ	63.7	195.5	33	20	26.7	31.2	24.6	32.7	23.4	90	58	142	87.0029
2003-10-01	Cần Thơ	52.7	293.7	64	26	26.6	30.7	24.6	33.3	23.2	89	57	121	113.691
2003-11-01	Cần Thơ	73.5	156.1	29	12	27.3	31.7	24.6	33	23.1	86	50	109	131.305
2003-12-01	Cần Thơ	87.4	0.8	3	3	25.5	29.6	23	32	20.3	84	53	169	116.894
2004-01-01	Cần Thơ	92	32.5	15	4	25.9	30.7	23.2	31.7	21.6	82	52	233	94.0163
2004-02-01	Cần Thơ	87.2	0	0	0	25.7	30.8	22.5	32.6	21.3	81	47	222	80.8365
2004-03-01	Cần Thơ	111	0	0	0	27.4	32.5	24.4	34.7	23	81	49	237	134.435
2004-04-01	Cần Thơ	110.3	8.3	8	2	29	34.2	25.8	35.4	24.5	79	48	237	115.104
2004-05-01	Cần Thơ	50.4	141.7	55	17	28.1	32.8	25.5	35	24	83	52	174	59.7487
2004-06-01	Cần Thơ	84.9	132.7	20	20	27.2	31.5	24.7	33.5	24	87	56	151	87.8657
2004-07-01	Cần Thơ	71.4	246.7	37	27	26.8	31.4	24.5	34	22.2	88	56	162	182.761
2004-08-01	Cần Thơ	74.9	209.7	34	24	26.7	31.1	24.7	33.3	22.7	89	61	138	170.46
2004-09-01	Cần Thơ	66.9	250	51	20	26.9	32	25.4	34.4	23.3	88	51	176	231.966
2004-10-01	Cần Thơ	68.9	243.5	48	17	26.9	31.3	24.5	33.6	22.9	85	49	166	230.208
2004-11-01	Cần Thơ	82.7	141.9	37	11	27.4	31	24.7	33.5	22.4	81	56	174	388.367
2004-12-01	Cần Thơ	77.9	10.3	57	7	25.7	30.3	23	31.5	20.3	85	52	196	400.668
2005-01-01	Cần Thơ	87.8	0	0	0	25.1	30.3	22.2	32.4	19.7	81	49	220	146.214
2005-02-01	Cần Thơ	91	0	0	0	26.6	32.4	23.2	34.2	19.9	80	69	243	47.8677
2005-03-01	Cần Thơ	110.3	4.8	3	2	27.2	32.7	23.9	34.7	21.4	81	45	256	89.6432
2005-04-01	Cần Thơ	111.6	0.5	1	1	28.8	34.5	25.5	35.5	22.9	79	46	246	98.3464
2005-05-01	Cần Thơ	45.1	93.7	39	16	28.5	34.1	25.8	36.5	24.8	84	72	216	35.6832
2005-06-01	Cần Thơ	83.2	197.8	46	16	27.8	32.5	25.2	34.2	24.2	86	53	187	58.3116
2005-07-01	Cần Thơ	62.5	254.6	50	25	26.2	31	24.1	33.1	22.1	89	58	159	111.401
2005-08-01	Cần Thơ	82.5	108.8	16	16	27.2	31.9	24.8	33.5	22.8	86	57	181	123.586
2005-09-01	Cần Thơ	66.9	307.4	88	23	26.8	31.3	24.5	34	23	88	60	141	166.232
2005-10-01	Cần Thơ	61.5	311.5	53	23	27.1	31.7	24.4	33.2	22.4	89	62	168	287.206
2005-11-01	Cần Thơ	67.3	315.1	90	20	26.7	31.1	24.1	32.6	22.3	85	51	165	240.209
2005-12-01	Cần Thơ	73.6	137.7	33	14	25.5	29.2	23.1	32	18	85	62	123	296.78
2006-01-01	Cần Thơ	79	9.5	6	3	26	30.7	23	33	20.2	83	51	206	83.5847
2006-02-01	Cần Thơ	97.1	11.1	10	3	27	32.1	24	34	22	76	45	207	62.9039
2006-03-01	Cần Thơ	98.5	98.8	97	3	27.5	32.6	24.3	34.5	22.3	80	48	238	56.872
2006-04-01	Cần Thơ	85.1	116.3	43	15	28.1	33.5	24.9	34.8	23.2	82	47	205	68.0741
2006-05-01	Cần Thơ	49.3	207.6	38	19	27.8	33.1	24.6	34.8	23.4	85	49	195	80.9996
2006-06-01	Cần Thơ	71.1	138.7	16	23	27.1	32.1	24.9	34	23.2	88	60	145	109.436
2006-07-01	Cần Thơ	80.8	175.8	30	22	27	31.2	24.4	33	22.6	89	56	135	93.0633
2006-08-01	Cần Thơ	79.7	148.1	40	20	26.7	31.2	24.4	33	22.6	89	59	149	149.935
2006-09-01	Cần Thơ	67.2	307.3	57	18	26.6	31.3	24.5	33.7	22.8	89	59	149	126.67
2006-10-01	Cần Thơ	75.1	295.4	39	20	27.6	31.5	25.3	34	23.2	85	53	156	105.127
2006-11-01	Cần Thơ	93	61.4	21	5	27.8	32.6	25.2	33.3	22.9	85	51	226	153.382
2006-12-01	Cần Thơ	92.5	72.2	39	4	26.1	30.6	23.3	32.8	19.7	83	50	230	171.478
2007-01-01	Cần Thơ	95.6	18.6	9	6	25.8	30.4	23.1	32.9	18.6	82	48	194	82.7645
2007-02-01	Cần Thơ	99.5	0	0	0	25.8	31.4	22.3	32.9	19.3	88	39	251	23.8908
2007-03-01	Cần Thơ	114.3	79.7	62	6	27.5	33.1	24.5	34.9	21.9	84	45	235	62.2867
2007-04-01	Cần Thơ	115.4	18.7	9	6	28.8	34	25.7	35.9	24.1	82	42	240	79.3515
2007-05-01	Cần Thơ	52.8	272.6	108	16	28	32.5	25.5	34.4	22.7	80	59	177	100.683
2007-06-01	Cần Thơ	74.1	173.7	35	24	27.7	32.5	25.4	34.7	23.5	80	53	153	258.532
2007-07-01	Cần Thơ	82	102.8	24	20	27.1	31.6	24.7	34	22.9	78	55	130	175.768
2007-08-01	Cần Thơ	82.2	230.4	64	19	27	31	24.8	33.2	22.4	87	58	135	127.986
2007-09-01	Cần Thơ	72	187.6	34	20	27.2	31.5	25	33.6	23.2	86	57	150	110.922
2007-10-01	Cần Thơ	68.1	347.2	41	22	26.8	31.2	24.5	33	23.4	88	57	148	115.188
2007-11-01	Cần Thơ	85.6	67.4	29	7	26.2	30.2	24	32.5	20.6	89	49	178	135.666
2007-12-01	Cần Thơ	91.7	2	0	3	26.5	31	23.7	32.7	20	89	52	202	101.536
2008-01-01	Cần Thơ	93.1	17.8	17	4	25.8	30.4	23.1	32.7	21	82	51	202	56.7364
2008-02-01	Cần Thơ	100.4	8	8	3	26	30.7	23.4	32.7	21.5	75	43	198	7.62131
2008-03-01	Cần Thơ	118.3	0	0	0	27.2	32.6	24.1	33.7	21.7	76	42	280	17.783
2008-04-01	Cần Thơ	104.4	128.4	31	10	28.4	33.6	25.3	34.9	23.6	79	48	242	21.1703
2008-05-01	Cần Thơ	62.1	173.3	29	18	27.3	32.1	24.9	33.9	22	87	55	205	22.0171
2008-06-01	Cần Thơ	86.5	159.5	61	20	27.4	32.2	24.9	34.7	22.9	87	53	196	59.2768
2008-07-01	Cần Thơ	98.4	119	28	15	27.3	32.1	24.7	34.4	22.6	88	58	229	110.932
2008-08-01	Cần Thơ	72.9	216.5	56	26	26.7	31.9	24.4	34	22.3	79	56	172	104.158
2008-09-01	Cần Thơ	68.3	263.5	34	23	26.5	31.2	24.3	33.9	22.8	88	58	147	128.715
2008-10-01	Cần Thơ	67.2	223.1	50	18	27.3	32.1	25	34	23.7	89	58	200	151.579
2008-11-01	Cần Thơ	73.4	147.8	26	18	26.5	29.7	24.6	33	23.1	87	55	154	161.741
2008-12-01	Cần Thơ	73.2	60.6	3	10	25.6	29.8	23.1	32.2	21.3	84	53	182	227.792
2009-01-01	Cần Thơ	82.5	31.3	31	2	24.3	28.8	21.3	31.2	18.6	83	52	213	73.1954
2009-02-01	Cần Thơ	86.6	55.6	56	1	26.6	31.7	23.6	34	21.3	83	47	223	40.3836
2009-03-01	Cần Thơ	127.4	2.9	2	2	28.4	33.9	25.2	35	23.8	80	42	280	79.0846
2009-04-01	Cần Thơ	114.3	76.5	32	10	28.8	33.9	26.2	35.2	24.6	82	52	237	66.4647
2009-05-01	Cần Thơ	57.8	136.6	29	24	27.7	32.7	25.4	34.5	23.9	87	52	207	79.0846
2009-06-01	Cần Thơ	105.2	116	27	13	28.1	32.7	25.2	34	23.4	86	56	240	72.354
2009-07-01	Cần Thơ	89.4	198.3	35	20	27.1	31.5	24.6	33.7	22.9	89	55	180	163.217
2009-08-01	Cần Thơ	93.6	117.6	25	19	27.8	32.5	25	34.5	23.3	87	51	214	119.468
2009-09-01	Cần Thơ	79.8	133.8	20	26	27.1	30.9	24.8	33.6	23.2	88	56	132	122.834
2009-10-01	Cần Thơ	76.1	124.7	81	16	27.1	31.4	24.7	33.1	22.7	88	52	188	100.959
2009-11-01	Cần Thơ	92.6	131.6	82	11	27.4	31.2	24.7	34.1	23	83	56	195	100.118
2009-12-01	Cần Thơ	97.2	25.4	21	3	26.6	30.1	23.5	32.4	21.2	81	49	243	124.516
2010-01-01	Cần Thơ	99.7	69.6	7	2	26	30.5	23.4	31.8	21.5	82	52	224	22.5394
2010-02-01	Cần Thơ	104.7	0	0	0	27	32.3	23.4	33.7	21.5	82	45	274	5.84356
2010-03-01	Cần Thơ	138.1	0	0	0	28.4	33.8	25.1	34.5	23.1	77	49	289	11.6871
2010-04-01	Cần Thơ	125.2	4.1	1	1	29.4	34.5	25.9	35.1	24.3	79	72	278	5.84356
2010-05-01	Cần Thơ	58.8	107.1	20	8	30	34.9	26.7	36.7	25	79	47	257	5.00877
2010-06-01	Cần Thơ	91.2	235.8	39	21	28	33.3	25.3	34.9	23.7	86	55	218	7.51315
2010-07-01	Cần Thơ	77.6	194.7	34	21	27.4	32.2	24.8	33.9	23.1	87	57	183	67.6183
2010-08-01	Cần Thơ	84.2	262.8	43	21	27.1	31.8	24.4	33.7	23.4	88	57	183	131.897
2010-09-01	Cần Thơ	76.2	247.6	24	20	27.6	32.3	24.6	34.2	22.8	89	54	188	263.795
2010-10-01	Cần Thơ	76.5	511.9	79	24	26.9	31	24.2	33.5	21.9	90	58	162	289.674
2010-11-01	Cần Thơ	69.3	331.5	46	22	27	30.9	24.2	33.1	23	89	57	182	401.536
2010-12-01	Cần Thơ	74	28.7	32	9	26.4	30.4	23.3	32.4	21.1	85	52	169	305.535
2011-01-01	Cần Thơ	90	2	1	0	25.8	30.1	22.5	32.5	19.5	80	52	211	62.9139
2011-02-01	Cần Thơ	104	0	0	0	26.2	31.3	22.7	33	20.5	79	45	248	26.4901
2011-03-01	Cần Thơ	122	104	103	0	27.2	31.9	24.2	33.6	22.7	77	45	221	32.2848
2011-04-01	Cần Thơ	120	1	1	0	28.1	32.9	24.6	34.5	23.5	79	45	253	37.2517
2011-05-01	Cần Thơ	61	156	34	0	28.6	33.1	25.4	34.6	23.5	86	53	218	35.596
2011-06-01	Cần Thơ	93	181	37	0	27.5	32.2	24.6	34.2	22.5	87	56	183	52.9801
2011-07-01	Cần Thơ	95	385	108	0	27.2	31.9	24.1	34	21.8	87	57	197	86.0927
2011-08-01	Cần Thơ	99	168	36	0	27.5	32.1	24.4	33.7	22.5	87	56	233	79.4702
2011-09-01	Cần Thơ	93	152	22	0	27	31	24.5	35	22.3	87	51	155	65.3974
2011-10-01	Cần Thơ	98	101	24	0	27.9	33.2	24.9	33.7	23.1	83	49	231	66.2252
2011-11-01	Cần Thơ	83	191	80	0	27.4	31.8	24.3	33.7	22.3	84	51	192	54.6358
2011-12-01	Cần Thơ	94	55	23	0	26	30	23	32.7	19.7	81	52	193	43.0464
2012-01-01	Cần Thơ	35	1	1	0	26.4	30.8	23.3	32.2	21.7	80	49	208	38.5783
2012-02-01	Cần Thơ	103	9	8	0	27	32	23.4	33.4	21.5	79	48	233	40.22
2012-03-01	Cần Thơ	119	142	86	0	28.1	33.2	24.5	34.3	21.3	79	47	263	50.8906
2012-04-01	Cần Thơ	107	112	54	0	28.6	33.7	25.2	35.6	22	80	46	253	39.3992
2012-05-01	Cần Thơ	48	72	18	0	28	32.6	24.8	34.6	22.7	86	53	223	32.0118
2012-06-01	Cần Thơ	119	138	34	0	27.9	32.2	24.8	33.5	22.7	84	54	221	53.353
2012-07-01	Cần Thơ	103	133	35	0	27.6	32.1	24.5	34.4	22.3	87	56	218	113.273
2012-08-01	Cần Thơ	115	91	19	0	27.8	32.2	24.8	33.6	22.7	85	55	251	106.706
2012-09-01	Cần Thơ	71	300	39	0	26.6	30.7	24.1	32.7	22.8	89	56	149	104.244
2012-10-01	Cần Thơ	24	207	50	0	27.6	31.9	24.7	33.6	23.7	86	49	201	82.9024
2012-11-01	Cần Thơ	86	16	6	0	28.3	32.4	25.4	34	24.1	84	54	211	109.989
2012-12-01	Cần Thơ	105	16	11	0	27.9	32.4	24.8	33.5	23.9	80	46	245	85.3649
2013-01-01	Cần Thơ	84	15	12	0	26.2	30.5	23.2	32.7	21.3	79	45	210	43.142
2013-02-01	Cần Thơ	10	4	4	0	27.3	32.6	24	34	22.7	75	42	230	21.164
2013-03-01	Cần Thơ	110	0	0	0	28.3	33.8	24.9	35.7	23.5	77	45	294	37.444
2013-04-01	Cần Thơ	89	547	118	0	28.1	33.7	26.2	35.6	24.4	82	47	241	33.374
2013-05-01	Cần Thơ	50	169	58	0	28.9	33.8	26	35.5	24	84	55	230	30.932
2013-06-01	Cần Thơ	72	255	43	0	28	32.3	25.4	34.8	23.8	87	55	165	37.444
2013-07-01	Cần Thơ	78	208	37	0	27.2	31.4	24.7	33.5	22.7	86	57	181	41.514
2013-08-01	Cần Thơ	85	113	29	0	27.3	31.8	25	33.7	23.5	87	49	201	43.142
2013-09-01	Cần Thơ	67	337	92	0	27.1	31.5	24.7	34.6	22.9	88	54	156	38.258
2013-10-01	Cần Thơ	67	139	18	0	27.3	31.1	24.9	33	23.3	85	51	184	45.584
2013-11-01	Cần Thơ	70	95	20	0	27.5	31.6	25	33	24	84	51	202	56.9801
2013-12-01	Cần Thơ	79	30	25	0	25.6	26	22.7	32	19.9	81	55	118	70.0041
2014-01-01	Cần Thơ	91.3	10	10	5	24.8	29.4	21.5	31.4	17.6	77	39	229	20.9965
2014-02-01	Cần Thơ	90	0	0	0	25.8	31.5	22.2	32.7	20	79	43	260	22.6116
2014-03-01	Cần Thơ	107	0	0	0	27.7	33.3	24.3	35.3	21	77	44	301	39.5704
2014-04-01	Cần Thơ	97	71	21	7	29.1	34.6	25.8	35.9	23.3	77	46	250	24.2268
2014-05-01	Cần Thơ	57	197	37	0	29.4	34.5	26.1	35.8	24.5	82	51	281	18.5739
2014-06-01	Cần Thơ	61	233	38	22	27.7	32.5	25.1	35.4	23.3	87	48	150	20.9965
2014-07-01	Cần Thơ	84	293	33	18	27.5	32	24.7	33.7	23	87	59	203	16.1512
2014-08-01	Cần Thơ	85	986	459	5	27.7	32.5	25	34.4	23.4	86	53	220	35.5326
2014-09-01	Cần Thơ	72	298	58	28	27.3	32.2	24.6	34.7	22.7	87	47	200	45.2233
2014-10-01	Cần Thơ	66	234	51	21	27.5	32.2	24.9	34.2	23.4	85	53	204	58.1442
2014-11-01	Cần Thơ	82	176	98	4	28.1	32.6	25.2	33.7	23.7	83	46	226	63.7971
2014-12-01	Cần Thơ	91	109	45	3	26.9	31	24.2	33.7	21.4	81	53	201	70.2576
2015-01-01	Cần Thơ	86	0	0	0	25.2	30	22.1	31.7	19.5	79	44	228	46.4744
2015-02-01	Cần Thơ	91	0	0	0	25.6	31	22.1	33.2	20.6	78	47	252	31.25
2015-03-01	Cần Thơ	99.5	0	0	0	27.8	33.3	24.2	34.2	22.2	78	43	306	35.2564
2015-04-01	Cần Thơ	108	26	26	1	29.3	34.4	25.9	35.4	24	77	47	293	27.2436
2015-05-01	Cần Thơ	112	168	30	2	29.5	34.6	26.5	36	24.7	79	48	276	28.0449
2015-06-01	Cần Thơ	76	292	75	13	28	33.1	25	35.5	23.2	86	49	202	27.2436
2015-07-01	Cần Thơ	84	207	52	6	28.2	32.8	25.9	34.5	23	84	52	230	36.0577
2015-08-01	Cần Thơ	92	126	24	5	28.1	32.7	25.3	34.3	24	86	54	259	56.0897
2015-09-01	Cần Thơ	72	289	70	7	27.7	32.3	25.1	34.1	23	87	52	206	44.0705
2015-10-01	Cần Thơ	35	270	80	8	28	32.7	25.3	34.6	23.7	85	49	223	72.1154
2015-11-01	Cần Thơ	89	92	35	6	28.6	33.2	26	34.4	24.4	82	44	244	83.3333
2015-12-01	Cần Thơ	92	28	14	1	27.8	31.9	24.9	34.2	22	79	44	239	82.5321
2016-01-01	Cần Thơ	88.2	1	1	1	27.6	32.3	24.5	33.8	22	80	50	282	60.4182
2016-02-01	Cần Thơ	100	0	0	0	27	32	23.7	33.7	20	73	39	262	58.8282
2016-03-01	Cần Thơ	111	0	0	0	27.6	33.3	24.1	35	22.6	75	42	306	65.188
2016-04-01	Cần Thơ	115.6	2	1.8	1	29.6	35.1	25.8	36.4	24.4	76	42	302	50.8784
2016-05-01	Cần Thơ	85	251	36	20	29.2	34.3	26.1	36.6	24.2	80	43	220	36.5689
2016-06-01	Cần Thơ	72	241	46	21	27.7	32.8	25.1	34.7	22	85	53	194	40.5438
2016-07-01	Cần Thơ	76	201	48	21	27.7	32.5	24.9	34.2	23.3	85	53	220	38.1588
2016-08-01	Cần Thơ	81	139	20	22	27.9	32.5	25.4	34.4	23.5	87	53	183	66.778
2016-09-01	Cần Thơ	72	136	30	18	27.7	32.2	25.3	34.2	22.2	86	57	176	55.6483
2016-10-01	Cần Thơ	46.2	382	54	25	26.7	30.8	24.7	32.8	23.5	89	62	116	62.0081
2016-11-01	Cần Thơ	67.7	139	23	14	27.9	32.3	25.2	34.4	23.9	84	48	201	80.2926
2016-12-01	Cần Thơ	63.6	106	27	15	26.5	30.2	24.2	32.9	22.8	84	53	129	41.3387
