# Supplementary material for: Deep learning models for forecasting dengue fever based on climate data in Vietnam
Source: PLoS Negl Trop Dis. 2022 Jun 13;16(6):e0010509. doi: 10.1371/journal.pntd.0010509 (PMC9232166; doi:10.1371/journal.pntd.0010509)
Supplement: S1 Data — (ZIP) [file pntd.0010509.s010.zip › Data/Hà Nội.xlsx]

## Sheet: Sheet1
year_month	province	Total_Evaporation	Total_Rainfall	Max_Daily_Rainfall	n_raining_days	Average_temperature	Max_Average_Temperature	Min_Average_Temperature	Max_Asolute_Temperature	Min_Asolute_Temperature	Average_Humidity	Min_Humudity	n_hours_sunshine	Dengue_fever_rates
1997-01-01	Hà Nội	55.6333	42.3	26.1667	8.33333	18.7333	22.3667	16.6	28.5333	12.2667	81.6667	42.6667	86.2667	0
1997-02-01	Hà Nội	40.1667	13.7	3.8	11.6667	17.6667	20.3	16	26.5	12.8667	84.6667	54.3333	20.2	0
1997-03-01	Hà Nội	47.4333	91.8333	30.5667	13.6667	21.6	25	19.7	30.7667	15.6	90.6667	55.3333	73.6333	0
1997-04-01	Hà Nội	59.5333	125.267	34.6667	14	24.8	29.2667	22.1667	33.0667	18.8	89.3333	55	110.967	2.34742
1997-05-01	Hà Nội	60.9667	130.567	55.6667	9	28.1	33.1667	24.9333	36.4333	22.1333	84.3333	46.3333	213.4	0.391236
1997-06-01	Hà Nội	162.733	151.567	79.2667	9.66667	29.9	34.8667	26.6667	39.4333	24.2	80.6667	36.6667	187.233	0.391236
1997-07-01	Hà Nội	122.067	338.033	84.9667	17	28.8	32.6	26.5	36.6667	24.4333	86.3333	48	105.367	5.47731
1997-08-01	Hà Nội	126.167	284.167	92.8333	15	28.8333	33.1667	26.0667	37.3333	23.6	86	52	166.133	4.3036
1997-09-01	Hà Nội	71.1333	262.167	96.1	16	26	29.9333	24.3333	34.3667	18.5667	87	41	104.533	3.91236
1997-10-01	Hà Nội	68.1	266.8	128	12.3333	26.1	30.0333	23.7	33.4	18.9333	84.6667	42.3333	177.233	2.34742
1997-11-01	Hà Nội	76.0667	38.6	16.5667	5.66667	23.5667	27.8	20.8333	34.4333	17.1667	79.3333	41.3333	150.967	7.04225
1997-12-01	Hà Nội	59.7333	158.733	104.433	9.33333	19.8667	22.9	17.9667	28.9	13.4333	81.3333	47.3333	68.6	16.0407
1998-01-01	Hà Nội	61.7333	6	1.76667	8.66667	17.6333	21.1333	15.5333	30.8667	9.36667	83.3333	45.3333	75.6	4.57753
1998-02-01	Hà Nội	57.5667	7	2.4	7.66667	19.1333	22.4	17.1333	29.4667	10.7	84	50	52.5667	0.381461
1998-03-01	Hà Nội	48.0333	26.1	11	14.6667	20.5333	23.4667	18.6333	30.5667	11.9	89.6667	55.6667	28.0333	2.67023
1998-04-01	Hà Nội	71.2	29.8667	18.2667	11	25.9333	29.9667	23.4	37.6333	20.3333	86	38.6667	114.6	0.381461
1998-05-01	Hà Nội	80.5667	183.033	68.7667	13.3333	28.1333	32.5667	25.3333	37.8333	22.1	84.3333	43.3333	168.567	0
1998-06-01	Hà Nội	89.3667	489.733	102.733	15.3333	30	33.8667	27.2333	39.7	24.1333	82.6667	45.3333	136.633	4.95899
1998-07-01	Hà Nội	102.233	161.033	37.7	14	30.2667	34.3667	27.4333	38.9	24.8667	81.6667	44.6667	183.933	10.6809
1998-08-01	Hà Nội	75.9333	151.8	37.6333	12.3333	29.1667	33.3667	26.4667	36.8	24.2333	85.3333	57.3333	203.1	56.0748
1998-09-01	Hà Nội	81.4333	122.4	75	7.66667	27.7333	32.1667	24.9333	35.3667	20.2667	82.3333	35.6667	179.467	129.697
1998-10-01	Hà Nội	104.167	89.0667	29.0667	6.66667	25.6	31.2333	22.3667	33.4333	19.3333	77	31	186.467	473.012
1998-11-01	Hà Nội	94.2667	2.66667	1.5	3.33333	22.6	27.3667	19.5	30.9333	16.5667	75.3333	32.3333	149.967	457.753
1998-12-01	Hà Nội	83.5333	17.9333	12.1667	5	19.7	23.8667	16.7333	31.1333	12.4	74.6667	38.6667	90.2333	136.944
1999-01-01	Hà Nội	63.4	21.6667	9.9	7.66667	17.5333	21.2333	15.2	28.6333	9.43333	82	40.3333	75.7	5.58659
1999-02-01	Hà Nội	67.9667	7.03333	3.13333	8.33333	19.5	22.9333	17.3	28.6333	10.7	80.6667	25.6667	60.9	0.744879
1999-03-01	Hà Nội	65.7	12.7333	6.96667	9.66667	21.4	24.6	19.3	30.3	15.8333	84.6667	45	47.1667	0.372439
1999-04-01	Hà Nội	59.9	122.467	36.2667	15.3333	24.9	28.7333	22.6667	34.0333	17.8	86.3333	51	107.1	0.372439
1999-05-01	Hà Nội	77.6333	232.833	56.3333	21	25.8	29.9333	23.1667	35.3	19.4667	86.3333	51.6667	99.1333	1.48976
1999-06-01	Hà Nội	76.3333	291.3	64.6333	15.6667	28.9333	33.4667	25.9667	36.8667	23.4667	84.3333	57.3333	163.467	8.19367
1999-07-01	Hà Nội	89.6667	273.767	99.7667	15	29.7333	34.2	26.6667	36.8667	23.9667	82.6667	54.6667	165.433	2.23464
1999-08-01	Hà Nội	65.6	216.533	70.2667	17.6667	28.2333	32.4	25.8	35.5667	23.9	87	60	151.8	4.46927
1999-09-01	Hà Nội	75.8333	191.2	58.3	12	27.8333	32.3	24.7667	35.3667	22	83	50	198.4	11.9181
1999-10-01	Hà Nội	65.1	234	49.5667	15.6667	24.9667	28.9	22.6333	33.4333	17.3667	85.3333	36	109.5	13.0354
1999-11-01	Hà Nội	54.1	85.6	30.4333	10.3333	21.7	25.3	19.5	29.8667	14.1667	84.6667	48	92.5333	5.58659
1999-12-01	Hà Nội	70.7333	94.0333	34.1	6	15.9667	21.2667	12.9	24.8	6.23333	77.3333	28.6667	157.3	7.07635
2000-01-01	Hà Nội	60.8	2.66667	1.6	4.66667	18.2	21.4333	16.3667	28.4	10.0667	81.6667	49.6667	59.5	0
2000-02-01	Hà Nội	41.4667	30.5333	12.4	14.3333	16.0667	19.0333	14.2667	26.1333	8.73333	85.3333	52.6667	27.8333	1.08393
2000-03-01	Hà Nội	42.5333	28.2	7.66667	16.6667	20.1333	23.1	18.1	30.2667	9.6	89.3333	51.3333	45	0
2000-04-01	Hà Nội	54.5	131.467	59	14.3333	24.8333	28.7667	22.4667	33.9667	19.4667	88.3333	56.6667	83.4333	2.89049
2000-05-01	Hà Nội	81.4	195.733	59.7667	13.6667	26.9	31.2333	24.2	37.1667	18.6667	84.6667	49.3333	129.9	3.2518
2000-06-01	Hà Nội	83.6667	183.633	44.7667	15.6667	28.2	32.4333	25.1333	35.3333	22.1333	84.3333	55.6667	132.267	3.97442
2000-07-01	Hà Nội	92.7667	288.833	68.6	15	29.2667	33.4	26.4333	36.8	23.9333	83.3333	52.6667	205.133	5.05835
2000-08-01	Hà Nội	69.5333	170.933	42.6333	12	28.6667	33	26	36.0333	24	86.3333	59.6667	160.7	2.89049
2000-09-01	Hà Nội	78.9333	85.2667	30.0667	11.6667	27	31.2667	24.4333	34.7333	21.3333	83.6667	38	140.4	14.4524
2000-10-01	Hà Nội	68.3333	235.667	70.3667	12.3333	25.0667	29.1667	22.6333	34	18.1333	86.3333	40.3333	141.133	1.80655
2000-11-01	Hà Nội	96	5.26667	4.6	2	21.2667	26.0667	18.0333	29.9333	12.5	76.6667	35	171.067	1.80655
2000-12-01	Hà Nội	86.8333	2.8	2.23333	1.66667	20.1	24.4	17.4	28.5667	12.5667	76.6667	38.6667	105.467	1.44524
2001-01-01	Hà Nội	61.1333	18.8	9.5	11	18.3333	21.9667	15.9	29.9	11.0333	83.3333	37.3333	58.1667	210.312
2001-02-01	Hà Nội	48.4333	37.3667	26.2	13.3333	17.3667	20.3	15.0667	26.2	10.3667	84.6667	44.3333	32.6667	161.59
2001-03-01	Hà Nội	50.7333	128.867	40.2667	17	21.1	24.5	19.0333	30.4	13.5	89	47.3333	45.4	178.765
2001-04-01	Hà Nội	45.7333	75.6667	39.1	16.3333	23.8	28.0667	21.6667	36.0667	14.8667	90.3333	54.3333	68.2	179.817
2001-05-01	Hà Nội	73.2333	270.7	75.2	18.6667	26.7	31.2333	24.1667	36.9667	21.4333	84.6667	46.6667	133.2	222.581
2001-06-01	Hà Nội	75.7333	381	80.9333	16.3333	28.7	33.2333	25.7667	36.4333	22.9667	85.3333	55.6667	155.667	208.91
2001-07-01	Hà Nội	75.9	472.267	115.467	18	28.9333	33.1	26.0333	37.2667	23.9	86.3333	56.6667	162.367	170.002
2001-08-01	Hà Nội	65.1333	450.233	99.6	17	28.3333	32.6333	25.7333	36.4333	23.8333	87	57	158.667	179.817
2001-09-01	Hà Nội	73.8667	93.2	44.8333	8.33333	27.9333	32.4333	25.0333	35.2	22.5667	84.3333	49.6667	162.333	186.126
2001-10-01	Hà Nội	69.7667	202	61.5333	13.3333	25.7	29.9333	23.2	34.1667	21.1	85.6667	54	103.467	204.704
2001-11-01	Hà Nội	84.9	34.7333	16.4667	5.33333	20.8	26.4	16.6667	32.0333	11.7667	78.6667	41.3333	186.467	222.581
2001-12-01	Hà Nội	58.5333	31.8	11.1333	9.33333	17.5333	21.1667	14.6333	28.8667	7.36667	83	38.3333	82.5333	222.581
2002-01-01	Hà Nội	64.6667	11.8667	4.66667	6.33333	17.3333	21.1333	14.8	27.4667	10	82	39.6667	76.3333	0.341495
2002-02-01	Hà Nội	46.9333	14.8333	5	10	19.3	22.2667	17.5667	26.9667	11.8667	88.3333	56	42	0
2002-03-01	Hà Nội	62.0333	10.3667	2.33333	11	21.5	25.4	20.1333	29.6667	14.2	86	47.3333	36.6667	0.341495
2002-04-01	Hà Nội	73.0667	30.3667	20.6667	7.66667	25.4333	29.3667	22.9	32.9	16.4333	87	48.3333	122.667	4.78093
2002-05-01	Hà Nội	79.3	245.933	39.3333	19.3333	27.1667	31.3667	24.5333	37.7333	21.2333	86	54	139.333	6.8299
2002-06-01	Hà Nội	79.7333	211.2	50.3333	19.6667	29.2667	33.4	26.3667	35.4667	24.8333	84	64.6667	131.667	7.51289
2002-07-01	Hà Nội	78.9	211.267	64.6667	20	29.2	33.2	26.6	37.0333	24.8667	83.3333	57.3333	108.667	2.04897
2002-08-01	Hà Nội	65.4333	186.4	71.6667	15.6667	28.0333	32.3333	25.5	35.7333	22.7	84.6667	60.3333	153	0.68299
2002-09-01	Hà Nội	73.8	170.9	45.3333	12.6667	27.2	31.9	24.5	34.7333	22.0333	81.3333	50.6667	148	2.39047
2002-10-01	Hà Nội	71.1333	135.033	42	11.6667	24.8333	29.4333	21.9667	34.4	18	81.6667	43	146	4.78093
2002-11-01	Hà Nội	56.5	54.3667	13	11	20.9	24.7333	18.3667	32.9333	13.1	81.3333	39	100.667	2.04897
2002-12-01	Hà Nội	45.8	55.1667	36	12.3333	18.8	22.0333	16.8	30.6333	7.96667	84	49	54	1.70748
2003-01-01	Hà Nội	59.25	40	17.3333	8	16.5333	20.8333	13.7333	28.4333	7.63333	81.6667	39.3333	85.6667	0
2003-02-01	Hà Nội	67.3	45.6333	22	8.33333	20.7333	24.5333	18.4667	29.7	11.8	87	51	76	0.9999
2003-03-01	Hà Nội	88.75	12.2333	3.66667	9.66667	21.6667	25.5667	19.4	36.9667	13.8	82	28.3333	76	1.6665
2003-04-01	Hà Nội	77.7	62.9	18.9667	12.3333	25.8667	30.1333	23	35.2	18.8667	84.6667	51	113.667	5.3328
2003-05-01	Hà Nội	75	277	97.6667	13	28.5333	33.3	25.4333	39.2667	20.5667	86.3333	42	176	7.3326
2003-06-01	Hà Nội	119.2	213.467	60.3333	14	29.7333	34.2333	26.6	38.1333	23.8	79.3333	52	168	7.9992
2003-07-01	Hà Nội	107.9	276.767	106.667	14	29.4333	33.7333	26.4	36.3	23.8333	84	57.6667	223.667	6.3327
2003-08-01	Hà Nội	71.45	331.567	115	18.6667	28.6667	32.8	26.1333	36.5	23.7	86.3333	64.6667	126	6.3327
2003-09-01	Hà Nội	71.75	260.433	74.5	13.3333	27.2667	31.4667	24.7333	34.6667	22.3333	86	50.3333	146	9.3324
2003-10-01	Hà Nội	115.25	24.4	21.6667	4.66667	25.9333	30.7	23.1	35.2333	19.1	78	50.6667	162.333	30.3303
2003-11-01	Hà Nội	105.35	1.26667	1.33333	1.66667	23.2667	28	20.2	31.8667	13.7667	76.6667	42	130.333	68.6598
2003-12-01	Hà Nội	91.65	5.6	3.66667	3.33333	17.9	22.4667	14.9667	28.1667	9.4	74.6667	36.6667	97.3333	30.6636
2004-01-01	Hà Nội	56.4	8.33333	3.33333	11	17	20.2	14.8333	27.3	9.23333	82.3333	34.6667	33	5.53494
2004-02-01	Hà Nội	48.6667	27.8333	10.6667	11	17.8333	21.5	15.4	27.6333	7.73333	85.6667	53.6667	47	1.95351
2004-03-01	Hà Nội	59.3667	34.9	11.6667	15.6667	20.4667	23.5667	18.3667	31.8333	14.6667	85.3333	38	44	4.2326
2004-04-01	Hà Nội	47.4	157.067	54	16.3333	23.8333	27.8333	21.4333	31.5333	16.1667	88	59	73	8.4652
2004-05-01	Hà Nội	71.9333	280.467	65.9	16.6667	26.0667	30.6	23.3667	35.7667	18.8	87.6667	56	134	15.3025
2004-06-01	Hà Nội	104.933	183	73.6667	11	29.1	33.5667	26.1	38.7667	20.7667	78.6667	50.6667	180.333	14.6513
2004-07-01	Hà Nội	87.2333	299.267	68	15	28.3	32.4333	26.5	38.8333	23.8667	82.6667	52.3333	113.667	8.4652
2004-08-01	Hà Nội	73.8	223.633	68.3333	15.6667	28.7	33.1	26.2	36.3667	23.7	84.6667	64.3333	169.333	14.3257
2004-09-01	Hà Nội	69.6	112.233	53	8.66667	27.7	32.0333	25.2333	35.4	22.6667	83	53.3333	136.333	42.9771
2004-10-01	Hà Nội	115.233	8.9	6.66667	2	25	30.0667	22.2667	33.6333	20.5	73	44.3333	135.667	32.884
2004-11-01	Hà Nội	83.8333	25.3333	11	4.66667	22.5667	27.2333	19.8667	32.2333	14.1667	78.3333	38.3333	128.667	34.5119
2004-12-01	Hà Nội	79.3	19.4667	16	3.66667	18.6333	23.9	15.4333	28.5667	10.2333	76.6667	44.3333	159.333	10.4187
2005-01-01	Hà Nội	51.8667	12.2667	4.66667	9	15.9667	18.9667	14.3333	27.1	7.43333	81.3333	38.6667	32.6667	2.87228
2005-02-01	Hà Nội	41.1667	30.7	17.6667	13.6667	17.6667	20.6667	15.9667	26.9333	10.2667	86.6667	55	20.6667	6.0637
2005-03-01	Hà Nội	55.1333	29.4667	7.33333	21.3333	19.2	21.6333	17.2	28.4	11.6333	85	40.3333	34.3333	4.46799
2005-04-01	Hà Nội	62.1333	33.0667	22	12.3333	23.9	27.5667	21.8	35.7667	17.6667	86	64.3333	82.3333	2.87228
2005-05-01	Hà Nội	89.1333	120.5	50	17.3333	28.6	33.6333	25.7333	36.8667	22.4333	82.6667	53	189.667	5.74456
2005-06-01	Hà Nội	103.367	201.167	50.3333	15	29.8333	34.5667	27	38.7	23.8667	80	46.3333	128.667	8.2977
2005-07-01	Hà Nội	98	309.633	71.3333	16	29.1667	33.5	26.5	36.1333	24.3667	82	50.6667	192.333	22.9782
2005-08-01	Hà Nội	66.1667	452.233	117	21.3333	28.3333	32.4667	25.8667	35.1	24.0333	85.3333	59.3333	143	28.0845
2005-09-01	Hà Nội	82.2	342.467	117.333	13.3333	28.0667	32.6	25.5	35.4333	23.7	82.3333	59	165.333	27.7654
2005-10-01	Hà Nội	92.7667	33.8667	20	8.66667	25.7333	29.9	23.2	33.9667	17.8	79.3333	39.6667	116.333	74.3601
2005-11-01	Hà Nội	67.2333	105.6	60	7	22.2667	26.2667	19.9333	31.9333	13.7333	82	42.6667	121	47.5522
2005-12-01	Hà Nội	85.4667	30.6333	18.4	7	17.0333	20.7333	14.7333	28.6667	8.9	73	30.3333	71.6667	13.7231
2006-01-01	Hà Nội	72.8667	2.11	6	3	17.9667	21.4333	15.8667	28.5333	10.5	77.6667	44.6667	69.3333	2.51193
2006-02-01	Hà Nội	41.1667	22.6667	5	16.6667	18.2333	21.0667	16.6667	27.8667	12.5	87.3333	63.6667	30.3333	0.941974
2006-03-01	Hà Nội	50.2333	42.9667	16.3333	19.6667	20.2	23.2667	18.4333	27.6667	11.8667	86.3333	37.6667	26	1.25597
2006-04-01	Hà Nội	77.0667	19.3333	8	6.66667	25	29.2	22.5	37.6667	16.5333	83.6667	48.3333	99.6667	0.941974
2006-05-01	Hà Nội	100.133	161.233	41	19	26.7	31.7333	23.7	34.7	19.8333	81.6667	35.3333	159.667	2.19794
2006-06-01	Hà Nội	109.433	152.067	44.6667	12	29.6333	34.2667	26.8	38.1333	23.5	77.6667	46.3333	173	6.27983
2006-07-01	Hà Nội	93.2	248.133	86	16	29.4667	33.6667	26.8667	37.5	24.5333	81.3333	54.3333	152	25.1193
2006-08-01	Hà Nội	63.2667	404.833	109	20	27.6333	31.3333	25.5667	35.5	24.2667	86.3333	57.3333	97	45.2148
2006-09-01	Hà Nội	102.4	116.6	50.3333	7.66667	27.6	32.2	24.9	35.4667	21.9333	76.3333	39	170	117.433
2006-10-01	Hà Nội	91.6333	42.3333	27	8	26.8	31.2333	24.4333	33.0667	22.2333	80	51.3333	120.333	264.381
2006-11-01	Hà Nội	92.8	83.5	56	5.33333	23.9	28.8	21.2	31.9333	17.2667	79	35	150.333	255.589
2006-12-01	Hà Nội	79.0667	4.16667	2.66667	2.33333	17.7333	21.8333	15.0333	28.6	10.3667	78.3333	34.3333	97	58.4024
2007-01-01	Hà Nội	89.1667	5	2	6	16.5667	20.1333	14.3	26.6333	9.63333	73.3333	27.6667	61.6667	7.74353
2007-02-01	Hà Nội	64.7667	30.0333	17.6667	6	21.7	25.5	19.5	29.4	11.7	79.6667	34	66	1.23897
2007-03-01	Hà Nội	41.8	31.8667	11.3333	16.3333	21.0333	23.9667	19.3667	29.6333	11.6667	71	58	28	1.85845
2007-04-01	Hà Nội	68.3333	115.4	62.6667	10.3333	23.0667	27.3	20.8333	33.3	14.3333	80	49.6667	82	3.40716
2007-05-01	Hà Nội	77.4667	105.133	36	13.3333	26.7333	31.3333	23.9	38.5	19.8	84	42.3333	144	7.74353
2007-06-01	Hà Nội	104.867	202.833	38.6667	14.6667	29.7	34.6	26.5667	38.5333	23.4	89.6667	46	216.333	11.1507
2007-07-01	Hà Nội	97.6	184.7	55	12.6667	29.8667	34.3667	27.1333	36.7333	24.5333	82	54.6667	207.333	27.2572
2007-08-01	Hà Nội	83.4667	258.467	73.3333	17	28.8333	33.2333	26	36.6	23.2333	79	57	161.667	52.656
2007-09-01	Hà Nội	79.6	267.8	71.6667	14.6667	26.9333	31.1667	24.4	34.4	21.7	80	34.6667	131.667	90.1347
2007-10-01	Hà Nội	83.9	159.667	69.3333	9.66667	25.3333	29.4333	22.9667	33.4	19.2667	80.6667	39.3333	104.333	124.516
2007-11-01	Hà Nội	106.6	8.36667	5.33333	2.33333	20.9	26.0333	17.5333	29.0667	10.9667	83.6667	29	182.333	147.437
2007-12-01	Hà Nội	73.35	13.6333	7	7	20.0667	23.3667	18.3	28.8333	13.3667	83	47	53	83.6302
2008-01-01	Hà Nội	58.3	31.0667	13.3333	10	15	18.4667	13	29.2667	7.86667	80.6667	27.6667	64	8.93165
2008-02-01	Hà Nội	59.6	20.2333	7.33333	8.66667	13.6667	16.2	11.9333	26.0333	6.83333	74	36.6667	27.6667	2.35043
2008-03-01	Hà Nội	67.0667	21.1667	7	11.6667	21.2	24.9333	18.8333	29.2333	11	83	31.3333	66	2.35043
2008-04-01	Hà Nội	60.9333	65.0333	43.3333	12.6667	24.4667	27.9667	22.2667	32.8	16.9333	85.6667	56.3333	72	0.783478
2008-05-01	Hà Nội	66.1667	210.2	80.6667	13.3333	27.1	31.7333	24.3667	37.2333	21.1	82.3333	48.6667	148	2.19374
2008-06-01	Hà Nội	75.6333	302.867	100	19	28.2667	32.7667	25.6333	37.0667	23.9333	83.3333	54	119.333	4.38748
2008-07-01	Hà Nội	82.1333	403	104	19.3333	28.9667	33.3667	26.1333	37.0333	23.5333	81.3333	50.6667	147.333	9.08834
2008-08-01	Hà Nội	70.9667	295.4	70.3333	13.6667	28.7	32.6667	26.1667	36.6	24.1333	84	56.3333	138	16.2963
2008-09-01	Hà Nội	71.0667	219.6	58	16.6667	27.8333	31.9667	25.3333	36	23.1333	84	52.6667	128	35.4132
2008-10-01	Hà Nội	74.4	521.867	358.667	14.6667	26.1333	30.1	23.8	33.4667	21.5667	82.3333	45	95.3333	111.411
2008-11-01	Hà Nội	68.8667	276.7	134.667	7.66667	21.1333	25.1667	18.5333	29.4	12.4	78	34	151	143.69
2008-12-01	Hà Nội	71.4	12.1	8	4.33333	17.9333	22.1333	15.2	25.7667	11.6667	76.6667	43.3333	107.333	31.8092
2009-01-01	Hà Nội	74.2	9.53333	3.66667	4.33333	15.6333	19.9	12.9	25.4333	7.96667	75	28	99.3333	3.86279
2009-02-01	Hà Nội	51.1	7.63333	2.33333	8.33333	22.2333	25.9	19.9333	31.5667	16.2333	87	51.3333	74.6667	1.08158
2009-03-01	Hà Nội	54.9333	51.5333	32.6667	17.6667	20.7	24.0333	18.7667	31.3	13.1667	85.3333	35.3333	46.3333	1.54512
2009-04-01	Hà Nội	62.2667	79.9333	23.6667	15	24.3667	28.1667	22.1	35.0667	16.2333	85	47.6667	94.6667	1.85414
2009-05-01	Hà Nội	79.2	200.367	53.3333	16.3333	26.7333	30.8	24.3333	34.5	21.4333	83.6667	52	140	6.33498
2009-06-01	Hà Nội	101.1	227.067	52.3333	13.6667	29.5667	34.4667	26.5667	38.6	22.2333	77.3333	43.3333	165	50.2163
2009-07-01	Hà Nội	71.1333	454.533	109	18	29.2333	33.3	26.4	37.4333	23.6333	82	51.6667	151.333	161.619
2009-08-01	Hà Nội	83.6333	234.533	61	12.6667	29.4333	33.9667	26.6	37.1333	23.5	82.3333	51.6667	190.333	414.71
2009-09-01	Hà Nội	81.6667	164.3	56.6667	15.6667	28.4	32.7667	25.7333	36.8	23.0333	82.3333	51.6667	134.333	631.489
2009-10-01	Hà Nội	80.7	67.8667	27.6667	9	26.2333	30.3667	23.7667	34.3667	20.6	79.3333	39.6667	127	648.177
2009-11-01	Hà Nội	104.633	3	1.66667	1.33333	21.4	25.9333	18.6333	34	12.1333	70.6667	36.6667	134.333	482.077
2009-12-01	Hà Nội	78.5667	2.46667	1.33333	3	19.6	23.3333	17.1	29.3667	12.7333	77.3333	48.3333	71	96.2608
2010-01-01	Hà Nội	52	70.2333	28.3333	11.3333	17.9667	20.8667	15.9333	27.7333	11.8333	83.6667	43.3333	30.6667	11.9091
2010-02-01	Hà Nội	68.3	6.5	3.33333	5	20.7333	24.9	18.3	34.1333	10.1	82.3333	43.3333	95.3333	4.82393
2010-03-01	Hà Nội	74.9333	6.13333	2.33333	7.66667	21.8	25.4667	19.7	31.9333	13.6	81	36.6667	50	6.48215
2010-04-01	Hà Nội	55.4333	64.7667	16	18.6667	23.3333	27	21.0333	32.7667	15.5333	86.6667	56.6667	53	11.0046
2010-05-01	Hà Nội	70.2	127.133	35.3333	11	28.3667	32.7	25.6333	38.8	22.3667	84	48	125.333	15.6778
2010-06-01	Hà Nội	115.8	195.133	54.6667	11.3333	30.4667	35.2	27.1667	40.2333	23.5333	77.6667	42.3333	153.667	17.6375
2010-07-01	Hà Nội	112.333	275.033	101.667	16	30.2333	34.8	27.0667	39.9667	23.9333	79	38.3333	192.333	26.0794
2010-08-01	Hà Nội	67.5667	339.233	65.3333	21.3333	28.1333	32.1667	25.6667	34.7333	23.2667	86.3333	60	122.333	59.0931
2010-09-01	Hà Nội	78.0333	195.533	63.3333	12.3333	28.2667	32.9333	25.4333	36.5333	22.1333	83.6667	50.3333	153	91.8054
2010-10-01	Hà Nội	100.9	61.6667	22.3333	9.66667	25.2	29.1333	22.6	33.5333	14.7667	75.3333	34	115.333	109.443
2010-11-01	Hà Nội	83.8333	0.833333	1	2	21.5333	25.8667	18.5667	29.6333	14.8667	75	38.3333	101.333	85.9262
2010-12-01	Hà Nội	65.4667	13.5	4.66667	8.33333	19.1	22.9333	16.4333	27.7	10.1667	79.3333	39	74.3333	35.275
2011-01-01	Hà Nội	34.3333	10.6667	3.66667	0	12.6333	14.8333	11	20.9667	7.46667	75	38	2.33333	15.2338
2011-02-01	Hà Nội	43.6667	17	4	0	17.6	20.9333	15.6667	27.3667	10.4	84	54	36.6667	9.46564
2011-03-01	Hà Nội	49.6667	99.3333	31.3333	0	17.0333	19.5667	15.0333	25	9.16667	83.3333	48.3333	12.3333	7.98663
2011-04-01	Hà Nội	62.6667	54.3333	43	0	23.5667	27.1	20.8667	30.8667	15.0667	83.3333	47	57.3333	2.81011
2011-05-01	Hà Nội	63.6667	125.667	51	0	26.7333	30	22.7667	34.4	18.4667	81	49	115	3.84541
2011-06-01	Hà Nội	70	359.667	67.3333	0	29.0333	33.5667	26.1	36.5667	24.2667	83.3333	55	130	4.88072
2011-07-01	Hà Nội	89.3333	216.667	76.3333	0	29.6667	33.8667	26.7	38.1	24.3	81	51.6667	161.667	12.4236
2011-08-01	Hà Nội	71	291.333	61.3333	0	28.6333	32.6	25.8	36.7667	23.3333	83.3333	53.3333	162.333	98.5018
2011-09-01	Hà Nội	66.3333	231.333	53.3333	0	27.3667	31.1	24.9667	36.2333	21.3	83.3333	44	106	121.426
2011-10-01	Hà Nội	68.6667	164	32	0	24.3667	27.6667	22.1667	33.2667	19	82	42.3333	79	152.19
2011-11-01	Hà Nội	67.3333	25	15	0	23.4667	27.6333	20.7667	30.9333	17.2	80.6667	47	107.667	204.99
2011-12-01	Hà Nội	81	46.3333	40	0	17.1	20.8	14.5	24.6667	9.1	72	33	87.6667	73.0629
2012-01-01	Hà Nội	32.6667	22.3333	8.33333	0	14.6333	16.7333	13.1	23.8333	7.86667	86.3333	56	3.66667	4.95251
2012-02-01	Hà Nội	38	15.6667	2	0	16.1333	18.9333	14.2333	26.9667	10.1667	85.3333	52.3333	17.3333	5.3895
2012-03-01	Hà Nội	50.3333	20	6.33333	0	20.1667	22.9	18.3333	28.7667	13.3333	85	38.3333	24.3333	5.24384
2012-04-01	Hà Nội	76.3333	42.3333	26.3333	0	25.9	30.1	23.0667	37.0333	18.4	82.6667	49	101.333	3.93288
2012-05-01	Hà Nội	76.6667	384.667	101.333	0	28.5333	32.9333	25.6333	38.5333	22.8	83.3333	42.6667	161.667	6.84612
2012-06-01	Hà Nội	92.6667	215.667	60	0	29.8	34.3667	26.7	38.9333	23.8667	78.3333	45.3333	112.333	6.11781
2012-07-01	Hà Nội	83	366.667	66	0	29.2333	33.5	26.4333	37.4	24.3	82	46.6667	152.333	14.4206
2012-08-01	Hà Nội	79.3333	406	104.333	0	28.9667	33.5667	26	37.3667	23.7333	82.6667	54	175.667	17.7708
2012-09-01	Hà Nội	80.6667	111.667	33.3333	0	27.5	31.5	24.9667	34.3333	21.1333	81.3333	37.3333	117	25.3452
2012-10-01	Hà Nội	87	112.333	41.3333	0	26.3667	30.5333	23.7667	33.1	21.9667	79.6667	38.3333	113.333	45.3009
2012-11-01	Hà Nội	67.6667	49.3333	13.3333	0	23.1	26.7333	20.8	33.3	15.4	82	38.3333	98.6667	51.5644
2012-12-01	Hà Nội	57.3333	16.6667	7.33333	0	18.5667	21.5667	16.7	29.5333	11.6	82	39	40.6667	12.3813
2013-01-01	Hà Nội	40	19.6667	6	0	15.2667	17.5333	13.8333	24.3667	8.93333	84.3333	52.6667	10.6667	2.43658
2013-02-01	Hà Nội	43.6667	25.6667	7	0	19.7333	23.1	17.8	28.9333	11.5333	87.3333	55.3333	42.6667	0.859968
2013-03-01	Hà Nội	73.6667	49.3333	34.3333	0	23.8333	27.5	21.6333	30.7	15.7667	83	43.3333	75.3333	2.43658
2013-04-01	Hà Nội	64	32.6667	9.33333	0	24.7667	28.6333	22.3667	33.9333	16.9667	83.6667	48.6667	77.6667	2.43658
2013-05-01	Hà Nội	59.6667	214.333	60.6667	0	28.4	33.3667	25.2	38.7	21.1667	81.6667	40.3333	165.667	5.5898
2013-06-01	Hà Nội	96	225.667	69	0	29.5	34.1333	26.3667	38.3667	22.9667	78	39.6667	169.333	9.02967
2013-07-01	Hà Nội	64.6667	310.333	64.6667	0	28.5	32.2667	26.0667	35.1333	23.7333	85.3333	60	129.333	23.0758
2013-08-01	Hà Nội	74	466.667	141.333	0	28.7333	33.1	26.0667	36.5333	23.5333	84	54	153	59.3378
2013-09-01	Hà Nội	54.3333	390	67.6667	0	26.6333	30.2333	24.5333	34.8333	21.4333	85.6667	43.6667	97	79.1171
2013-10-01	Hà Nội	93.6667	85.6667	43.3333	0	25.1667	29.3333	22.4333	33.3	18.4	76.3333	30.6667	142.667	106.636
2013-11-01	Hà Nội	70.6667	222.333	189.333	0	22.4667	25.6667	20.4667	31.2333	15.4667	77.3333	37.6667	65	130.142
2013-12-01	Hà Nội	66.6667	28.3333	14.3333	0	15.7	20.3333	12.5333	25.9667	7.6	74.3333	36	154.667	28.8089
2014-01-01	Hà Nội	67.3333	2.66667	2.33333	21	17.1667	21.7	14.1333	26.1333	8.2	76.6667	26.6667	114.667	1.55019
2014-02-01	Hà Nội	43.6667	15.6667	4	21.6667	17.1	19.9	15.3	28.2333	9	82.6667	42.6667	35.6667	1.26834
2014-03-01	Hà Nội	27	73.6667	20.6667	21.6667	19.8333	22.3667	18.1667	30.1667	13.5333	90.6667	70	13	0.986485
2014-04-01	Hà Nội	38.6667	196.333	123	27	25.1	27.7333	23.3333	33.0667	19.2333	89.6667	66.3333	18.3333	1.97297
2014-05-01	Hà Nội	76	92.6667	25.3333	22	28.7667	33.9	25.6	39.2667	19.8	81	39.3333	191.667	2.95946
2014-06-01	Hà Nội	83	202.667	47.3333	18	29.7333	34.1667	26.9	38.2	24.0333	81.6667	46.6667	131.667	3.24131
2014-07-01	Hà Nội	74	277.667	54	12	29.2667	33.5667	26.5333	36.6667	24.0333	83.3333	56.3333	151.667	17.8977
2014-08-01	Hà Nội	67.6667	366	135	18.3333	28.6333	32.7	26.1	37.8333	23.9	84.6667	53.3333	119	30.8629
2014-09-01	Hà Nội	74.3333	259.333	89.6667	19.6667	28.7333	32.8667	26.0667	35.3	23.4	81.6667	44.6667	152	33.6814
2014-10-01	Hà Nội	88.3333	143.667	59	26.3333	26.5	30.6667	23.6	34.8667	21.0333	77.6667	42.3333	143.333	77.7914
2014-11-01	Hà Nội	61.3333	46.3333	24	10	22.6667	26.1333	20.5	32.2667	16.3667	82	52.3333	88	57.3571
2014-12-01	Hà Nội	79	15	7.66667	1.66667	17.1667	20.7333	14.6667	26.1	10.1667	72	28.3333	87	22.971
2015-01-01	Hà Nội	55	34	16.6667	5	17.7667	21.7	15.0333	26.2333	9.86667	80.6667	38.3333	107	2.91549
2015-02-01	Hà Nội	38.3333	18.6667	7.33333	3	19.1	21.7667	17.3	28.8667	10.8667	85	45.6667	51.6667	0.138833
2015-03-01	Hà Nội	32.3333	62	19.6667	11.3333	21.5667	24.0333	19.5667	30.7333	14.8333	91.3333	62.3333	36.3333	2.08249
2015-04-01	Hà Nội	69.6667	27	14.3333	5.66667	25.0333	29.4667	22.2	36.7667	16.2	81	39	124	2.08249
2015-05-01	Hà Nội	92.3333	108.667	40.6667	4.66667	30.1333	35.4	26.7667	40.2333	22.7667	80	37.6667	223.333	9.57947
2015-06-01	Hà Nội	81	278.667	87.3333	11	30.5	35.5	26.9667	39.7333	24.1333	79	39.6667	200	23.4628
2015-07-01	Hà Nội	99.6667	120.333	38.6667	4	29.9333	34.1333	26.8667	40.3	24.0333	76.6667	39.3333	139.333	49.841
2015-08-01	Hà Nội	85.6667	282.667	84.6667	5.33333	29.6667	34.0333	26.9333	38.3333	23.4667	79.6667	45	184.333	130.086
2015-09-01	Hà Nội	56	290	92.6667	4	28.2333	32.1667	25.8333	36.2333	22.9	86	55.6667	119	268.919
2015-10-01	Hà Nội	79	89	32.3333	3.66667	26.7	31.1667	23.7333	34.4667	19.0333	77	44.3333	159.667	633.773
2015-11-01	Hà Nội	52.6667	159.333	60	5.33333	24.3333	27.9333	22.2	34.8333	15	84	42.6667	93.3333	778.853
2015-12-01	Hà Nội	50.3333	43.6667	11.3333	2.33333	18.4333	21.6	16.4333	29.9333	12.8	81	43.6667	48	237.96
2016-01-01	Hà Nội	37.6333	99.3333	36	16	17.0333	19.8333	15.3667	29.3667	5.5	85.3333	47.3333	48.3333	33.2951
2016-02-01	Hà Nội	75.6667	7.66667	5.33333	4	16.6	20.6667	13.8667	32.5	9.3	74	30	95.6667	3.95721
2016-03-01	Hà Nội	50.2333	28.3333	18.6667	14.6667	20.1	22.8	18.2667	26.6667	12.5333	84.3333	38.3333	22.3333	4.77594
2016-04-01	Hà Nội	57.2333	116.333	24	16.3333	25.4	28.6	23.2333	33.2667	19.6333	85.6667	54	68	2.72911
2016-05-01	Hà Nội	86.3333	278.667	197.667	10.3333	28.4333	32.6	25.7667	36.4	22.7333	80.3333	33	144.333	6.82277
2016-06-01	Hà Nội	124.333	85.3333	27.6667	10.6667	31.1	35.9667	27.8	39.7667	25.2333	75	37.3333	219.667	8.8696
2016-07-01	Hà Nội	85.6667	287.667	140.333	15.6667	30.1667	34.4667	27.0333	38.5333	23.5	79.6667	50.3333	172.333	12.0081
2016-08-01	Hà Nội	69.6667	596.667	138.333	19.6667	29.2	33.6333	26.3667	37.3	23.9333	83	50.6667	149	50.7614
2016-09-01	Hà Nội	82	153	53.3333	11.6667	28.9	32.9667	26.2667	36.0667	24	80.3333	42.3333	130.333	114.759
2016-10-01	Hà Nội	100	44.6667	15.3333	8.33333	27.6333	31.8333	24.8667	34.9333	20.0333	77	41.3333	157	176.71
2016-11-01	Hà Nội	76.5333	18.6667	9	5	22.8333	26.8667	20.3	32.0667	13.7333	78	42	116.667	249.85
2016-12-01	Hà Nội	89.5333	7.33333	4	3	20.8333	25.4	17.9667	30.7333	13.2667	72	33.3333	136.333	124.447
