# Supplementary material for: Deep learning models for forecasting dengue fever based on climate data in Vietnam
Source: PLoS Negl Trop Dis. 2022 Jun 13;16(6):e0010509. doi: 10.1371/journal.pntd.0010509 (PMC9232166; doi:10.1371/journal.pntd.0010509)
Supplement: S1 Data — (ZIP) [file pntd.0010509.s010.zip › Data/Hải Phòng.xlsx]

## Sheet: Sheet1
year_month	province	Total_Evaporation	Total_Rainfall	Max_Daily_Rainfall	n_raining_days	Average_temperature	Max_Average_Temperature	Min_Average_Temperature	Max_Asolute_Temperature	Min_Asolute_Temperature	Average_Humidity	Min_Humudity	n_hours_sunshine	Dengue_fever_rates
1997-01-01	Hải Phòng	49.9	66.9	38.3	7	17.7	21.7	15.5	26.1	10.4	89	40	94.1	1.2181
1997-02-01	Hải Phòng	26.1	14.6	6.4	12	16.2	19.1	14.6	26.2	11.4	94	53	24.1	0.60905
1997-03-01	Hải Phòng	22.8	59.5	14.5	17	19.9	23	18.3	26.5	14.5	90	59	57.2	1.2181
1997-04-01	Hải Phòng	34.2	179.6	52.2	16	23.7	27.5	21.3	30.2	16	88	65	133.1	1.2181
1997-05-01	Hải Phòng	89.7	177.7	49.2	10	26.6	30.3	24	34.1	18.6	78	52	193.5	1.2181
1997-06-01	Hải Phòng	62.1	275.4	67.8	18	28.3	32.3	25.7	36.5	21.9	68	50	174.4	0.60905
1997-07-01	Hải Phòng	48	291	62.6	21	27.6	30.6	25.6	33.6	23.4	70	59	98.7	3.6543
1997-08-01	Hải Phòng	56.9	284	96.8	18	28.1	32	25.6	34.9	22.5	74	53	169.2	7.91766
1997-09-01	Hải Phòng	43.5	243.6	62.5	17	24.9	28.7	22.5	32.8	15.6	99	55	111.1	11.572
1997-10-01	Hải Phòng	54.8	163.3	59.6	8	25.4	29.7	22.9	31.9	17.4	89	47	219.1	14.0082
1997-11-01	Hải Phòng	72.1	33.3	19.2	4	23	27.2	20.7	33.1	15.7	90	39	165.7	4.26335
1997-12-01	Hải Phòng	39.4	24	11.7	10	18.6	22.1	16.6	28	12.4	91	44	58.4	4.26335
1998-01-01	Hải Phòng	35	25.3	11.7	10	17.6	20.9	15.7	28.4	10.6	83	53	65.9	0
1998-02-01	Hải Phòng	25.8	12.7	3.6	13	18.2	21.2	16.5	28.2	9.4	84	56	30.2	1.80777
1998-03-01	Hải Phòng	21	39.1	22.4	19	20	22.8	18.2	29.2	13.1	90	66	30.4	10.244
1998-04-01	Hải Phòng	43.2	40.5	30	11	25.1	29.1	22.8	37.4	19.5	89	48	113	5.42332
1998-05-01	Hải Phòng	69.2	279.3	162.7	13	27.6	31.7	25.1	36.8	21	87	46	172.7	9.64146
1998-06-01	Hải Phòng	59.3	338.8	73.1	14	29	32.7	26.8	36.8	23.3	82	53	139	15.0648
1998-07-01	Hải Phòng	72	180.2	51.3	14	29.2	32.8	27	36.7	23.8	82	54	206.7	6.02591
1998-08-01	Hải Phòng	55	229.4	66.9	12	28.6	32.3	26.4	36.4	23.2	88	56	216.5	3.01296
1998-09-01	Hải Phòng	65.1	279.7	139.4	8	27.2	31.5	24.5	33.6	21.7	86	46	190.7	8.43628
1998-10-01	Hải Phòng	106.9	106.5	40	7	25.4	30.3	22.3	33.1	19.8	80	40	227.1	24.1036
1998-11-01	Hải Phòng	91.8	9.4	7.3	5	22.8	27.6	19.9	30.1	17.6	78	36	162.6	11.4492
1998-12-01	Hải Phòng	85.2	28.5	19.8	6	19.3	23.7	16.7	28.9	11.3	77	41	129.6	7.23109
1999-01-01	Hải Phòng	57.6	28.4	7.8	8	17	20.7	14.9	26.6	8.4	83	41	76.9	10.139
1999-02-01	Hải Phòng	59.8	2.3	0.9	4	19.1	23.2	17	28.3	11	81	37	80.4	4.77128
1999-03-01	Hải Phòng	40.1	33.9	16.1	10	20.5	24.1	18.8	29.4	15.2	85	35	41.3	8.34973
1999-04-01	Hải Phòng	54.6	53.4	23.7	13	24.4	28.3	22.5	31.4	18	89	50	94.8	10.7354
1999-05-01	Hải Phòng	66.1	340.8	202.6	18	25.2	29	23.1	33.5	20	89	54	105.8	17.2959
1999-06-01	Hải Phòng	64.3	141.1	64.4	11	28.3	31.8	26.3	35.5	23.1	86	60	215.3	32.8025
1999-07-01	Hải Phòng	72.8	93.7	28.1	13	29.1	33.4	26.5	35.8	23.6	83	57	169.5	84.0938
1999-08-01	Hải Phòng	48.5	418.1	214.8	20	27.5	31.6	25	34.7	22.2	89	65	120.8	33.3989
1999-09-01	Hải Phòng	73.2	179.9	41.2	11	27.3	32.4	24.3	35.1	21.9	86	47	225.3	35.1882
1999-10-01	Hải Phòng	65.9	69	17.4	15	24.8	29.1	22.4	32.7	17.9	88	55	155.9	9.54255
1999-11-01	Hải Phòng	58.4	54.1	29.7	9	21.2	25.4	18.7	30.2	13.8	86	53	125.3	16.6995
1999-12-01	Hải Phòng	90.3	78.9	33.1	5	16	20.5	13.1	25.6	5.2	79	33	158.4	1.78923
2000-01-01	Hải Phòng	48	2.6	0.8	4	17.6	21	15.7	25.9	8.9	84	53	54.6	2.36477
2000-02-01	Hải Phòng	36.8	27.2	5	16	15.8	19	14.1	25.4	7.7	86	61	29	2.95596
2000-03-01	Hải Phòng	34.8	62	23.1	18	19.5	23	17.7	30.2	9.2	89	63	53.3	2.95596
2000-04-01	Hải Phòng	45.8	14.8	4.6	13	24.2	28.4	22.1	34.1	18.4	89	56	95.9	21.8741
2000-05-01	Hải Phòng	60.9	203.2	68.8	16	26.4	30.8	24	35.8	18.6	87	67	147.4	17.1445
2000-06-01	Hải Phòng	68.4	114.6	37	13	27.7	31.7	25.1	34.5	20.7	84	65	176.4	20.6917
2000-07-01	Hải Phòng	71.8	239.8	40.6	15	28.5	32.9	25.6	35.9	22.6	83	62	216.5	21.2829
2000-08-01	Hải Phòng	61.9	235	95.6	12	28.2	32.4	25.5	35	22.8	88	72	159.1	10.0503
2000-09-01	Hải Phòng	76.8	235.5	67.2	15	26.4	30.8	23.8	34.8	21.7	88	49	161.7	7.0943
2000-10-01	Hải Phòng	71.3	84.1	34.4	12	24.4	29.1	21.8	33	16	87	52	176.5	3.54715
2000-11-01	Hải Phòng	120.2	1.5	0.7	3	21.1	26.2	17.7	30.5	11.3	77	39	176	4.72953
2000-12-01	Hải Phòng	95.9	1.6	1.3	2	19.7	24.6	16.9	28.1	10.9	78	44	120	7.68549
2001-01-01	Hải Phòng	42.3	14.5	6.2	13	17.7	21.3	15.8	28.1	10.4	83	55	47.6	129.931
2001-02-01	Hải Phòng	40.1	35.7	17.1	14	16.7	20	14.9	26.7	11.1	84	47	39.5	133.443
2001-03-01	Hải Phòng	39.2	138.4	45.2	18	20.3	23.7	18.5	30.4	12.8	89	65	62.1	167.389
2001-04-01	Hải Phòng	44	47.1	8.5	16	23.3	26.4	21.6	31.3	15.8	91	75	61.2	189.044
2001-05-01	Hải Phòng	64.5	267	141.3	14	26.2	30.8	23.5	36.3	20.4	87	60	157.6	232.939
2001-06-01	Hải Phòng	59.6	267.1	49.2	19	27.7	32	25.1	35.2	22.2	86	68	155.3	1011.35
2001-07-01	Hải Phòng	63.5	272.2	70.8	20	27.9	31.9	25.7	35.8	23.1	86	74	154.9	164.462
2001-08-01	Hải Phòng	63.3	271.5	68.4	15	27.9	31.4	25.7	34.2	23.3	89	67	169.9	149.83
2001-09-01	Hải Phòng	73.5	256.6	76.5	12	27	31.8	24.3	34.5	22.5	87	62	178.3	108.276
2001-10-01	Hải Phòng	72.3	232	77.4	16	25.3	29.6	22.8	34	20.1	87	67	141	142.807
2001-11-01	Hải Phòng	112.4	41	20.9	6	20.7	26	17.3	30.9	11.7	80	40	200.4	131.101
2001-12-01	Hải Phòng	65.8	54.5	13.7	9	17.2	21	15	29	9.1	84	33	91.3	103.594
2002-01-01	Hải Phòng	69.2	5.8	3.4	4	17.2	21.3	15.0613	27.5	11	83	49	103	0.579609
2002-02-01	Hải Phòng	30.6	21.4	6.3	14	18.5	21.15	16.6036	26.7	10.6	88	62	40	1.73883
2002-03-01	Hải Phòng	49.6	14	3.6	14	21.2	24.9355	19.4484	28.8	13.4	86	56	41	0.579609
2002-04-01	Hải Phòng	57	27.6	11	7	24.6	28.6533	22.6	34	14.8	88	67	108	11.0126
2002-05-01	Hải Phòng	62.9	280.7	63.1	19	26.6	31.2613	24.071	36.9	21.2	87	67	158	15.6495
2002-06-01	Hải Phòng	69	314.5	156.4	10	28.5	32.52	25.99	35.1	23.5	86	71	145	15.0698
2002-07-01	Hải Phòng	77.4	233.4	51.4	19	28.5	33.1258	25.6355	35.6	24.2	84	63	126	9.85336
2002-08-01	Hải Phòng	68.3	189.1	71.7	13	27.6	32.2516	25.0032	35.5	22.7	88	67	159	0
2002-09-01	Hải Phòng	77.3	107.8	31.3	16	26.6	31.9033	23.6533	35.2	21	87	57	154	0.579609
2002-10-01	Hải Phòng	75.6	103.2	34	9	24.8	29.6548	21.8419	33	17.9	85	41	159	0.579609
2002-11-01	Hải Phòng	58	77.4	22.5	10	20.4	24.5	18	31.2	13.4	85	42	97	3.47766
2002-12-01	Hải Phòng	40.4	84.9	45.6	11	18.5	21.9355	16.4806	29.3	6.9	87	64	60	0
2003-01-01	Hải Phòng	50.1	40.7	21.4	6	16.1	20.8806	13.6871	27.2	7	83	48	114	0
2003-02-01	Hải Phòng	34.1	22.5	12.9	8	19.7	23.6429	17.9704	28.8	11.7	87	54	59	1.14877
2003-03-01	Hải Phòng	52.3	14.2	1.7	9	20.8	24.3161	18.8452	34.8	13.7	83	61	70	3.4463
2003-04-01	Hải Phòng	56.7	43.3	16.9	10	24.8	29.2167	22.74	33.5	18	87	63	89	12.062
2003-05-01	Hải Phòng	56.3	473.4	196.1	17	27.6	32	24.8871	38.8	20.5	87	66	190	12.6364
2003-06-01	Hải Phòng	91.5	138.6	42.8	10	29	33.1067	26.28	36.9	22.7	81	66	175	44.2275
2003-07-01	Hải Phòng	92.3	107.4	43.4	9	29	32.6355	26.6484	35.7	23.4	85	67	267	16.0827
2003-08-01	Hải Phòng	58.9	286.1	98.5	23	28.2	32.129	25.7968	35.4	23.2	90	73	124	0
2003-09-01	Hải Phòng	70.8	238.8	75.3	11	26.9	31.6167	24.3633	34.7	22.1	90	68	156	0
2003-10-01	Hải Phòng	109.3	8.2	4.1	4	25.4	30.529	22.6548	32.9	19.3	80	34	185	0
2003-11-01	Hải Phòng	100.3	3.6	2.6	2	23	28.4867	19.9967	32.4	14.5	79	53	148	5.16944
2003-12-01	Hải Phòng	118.6	1.2	1.2	1	18.2	23.4097	15.3871	28.7	10.8	77	50	137	0
2004-01-01	Hải Phòng	56.7	8.6	3.2	12	16.5	20.2355	14.4968	28	9.1	83	46	50	0
2004-02-01	Hải Phòng	39.4	44.5	17.2	13	17.1	20.769	14.5552	26.3	8.5	87	50	80	0
2004-03-01	Hải Phòng	43.3	39.5	13.5	16	20.3	22.3355	18.1	30	14	85	47	36	0.568893
2004-04-01	Hải Phòng	45.3	54.6	28.2	15	23.2	26.9167	21	30.4	15.6	90	66	79	1.13779
2004-05-01	Hải Phòng	62.7	203.6	66.6	13	25.5	29.3323	23.0419	34.7	18	89	62	153	1.70668
2004-06-01	Hải Phòng	97.9	209.3	76.3	10	28.1	32.32	25.6367	36.6	20.4	83	53	214	3.41336
2004-07-01	Hải Phòng	58.2	474.7	78.9	14	27.7	31.3129	25.8226	36.8	22.4	85	59	115	3.98225
2004-08-01	Hải Phòng	50.5	263.7	43.1	20	28	31.7387	25.3742	35.5	23.2	89	61	172	1.13779
2004-09-01	Hải Phòng	56.6	175.8	77	11	26.7	30.9067	24.49	33.5	21.5	88	57	154	2.27557
2004-10-01	Hải Phòng	102.9	3.3	1.7	3	24.7	29.7387	21.8581	33	20	79	45	183	0
2004-11-01	Hải Phòng	73.7	11.3	6.5	4	22.1	26.65	19.4633	30.7	14.6	81	37	151	0
2004-12-01	Hải Phòng	79.7	42.2	0	0	18.9	23.3065	16.2645	27.3	9.2	79	34	164	0
2005-01-01	Hải Phòng	44.8	7.9	4.7	4	15.7	18.6645	14.0548	24.9	8	84	34	123	0
2005-02-01	Hải Phòng	21.4	24.4	7.1	16	17.4	19.4964	15.9321	26.2	10.4	88	57	7	0
2005-03-01	Hải Phòng	36.5	36.1	8.5	17	18.2	21.3194	16.4677	26.5	10.3	86	42	40	0.563889
2005-04-01	Hải Phòng	40	10	3.9	9	23	26.11	21.32	33	17.1	89	45	78	0
2005-05-01	Hải Phòng	79	155.9	66	13	27.7	31.8968	25.3839	36.1	22	87	63	218	0
2005-06-01	Hải Phòng	69	201	73	10	28.8	32.5467	26.5767	35.6	23.1	83	63	141	0.563889
2005-07-01	Hải Phòng	64.5	360.4	109	15	28.2	31.5387	25.9935	35.2	23.2	85	48	221	0
2005-08-01	Hải Phòng	52.1	310.7	55.9	22	27.4	31.3871	25.0387	34	22.7	90	64	143	3.94722
2005-09-01	Hải Phòng	65.3	212.6	82.2	14	27.3	31.54	24.7	33.9	23	88	51	179	0
2005-10-01	Hải Phòng	78.5	21	21	1	25.2	29.729	22.5484	33.8	17.5	80	44	150	1.69167
2005-11-01	Hải Phòng	50.3	244.8	127.5	8	22	25.71	19.8067	30.8	14.2	85	41	132	0
2005-12-01	Hải Phòng	64.7	30.3	13.8	6	16.6	19.9903	14.4194	28.1	9	76	31	69	0
2006-01-01	Hải Phòng	49	0.7	1	4	17.2	20.8	15.4	26.5	9.6	79	51	77	0
2006-02-01	Hải Phòng	25.3	26.3	4.8	15	18.1	21	16.4	26.3	11.8	89	68	36	0
2006-03-01	Hải Phòng	25.9	40.6	13	21	19	21.9	17.5	26	10.3	87	44	19	0
2006-04-01	Hải Phòng	46.1	83.8	65	4	23.8	28	21.8	31.9	15.6	86	52	110	0
2006-05-01	Hải Phòng	102.3	60.9	17	12	26.3	30.3	24.1	34	19.3	85	37	172	0
2006-06-01	Hải Phòng	65.4	196.6	40	14	28.5	32.5	26	37.5	22.2	83	70	179	0
2006-07-01	Hải Phòng	70.9	182.7	39	12	28.5	32.3	26.3	35.8	23.5	85	59	171	0
2006-08-01	Hải Phòng	43.2	688.5	167	18	26.8	30.5	24.5	34.1	22.8	91	63	118	0
2006-09-01	Hải Phòng	76.1	127.7	43	8	26.6	30.9	23.8	33.4	19	81	44	191	1.11788
2006-10-01	Hải Phòng	72.8	0	0	0	26.4	31	23.8	32.5	21.2	84	51	183	0
2006-11-01	Hải Phòng	70.6	59.7	28	7	24.1	28.9	21.2	31.5	18.8	82	34	184	5.5894
2006-12-01	Hải Phòng	78.3	0	0	0	18.5	23	15.7	28.5	11.8	81	32	130	0
2007-01-01	Hải Phòng	64.7	8.7	6	7	16.4	20.3	14.2	26.2	10.8	76	25	83	0.553557
2007-02-01	Hải Phòng	42.7	14.5	7	7	20.5	24.1	18.5	27.5	12.2	85	30	67	0
2007-03-01	Hải Phòng	18.3	33.9	7	22	20.2	22.5	18.8	28.3	11.7	75	74	6	0
2007-04-01	Hải Phòng	51	82.7	37	7	22.1	26.1	20	31.7	13.8	83	51	76	0
2007-05-01	Hải Phòng	79.1	116.9	58	13	26.1	30.8	23.3	36.5	18.7	87	35	182	0
2007-06-01	Hải Phòng	72.8	217	68	12	29	32.9	26.5	37.4	23	92	51	213	1.10711
2007-07-01	Hải Phòng	74	152	37	12	29.1	32.5	26.6	36.5	23.5	85	57	257	2.21423
2007-08-01	Hải Phòng	58.2	153	57	16	28	32	25.6	34.8	22.6	84	61	147	0.553557
2007-09-01	Hải Phòng	56.2	339.6	111	18	26.2	30.1	23.8	34	20.8	83	40	137	0.553557
2007-10-01	Hải Phòng	71.9	120.7	62	9	24.8	29.3	22.4	32.7	19.2	84	51	155	1.10711
2007-11-01	Hải Phòng	102.2	5.5	5	2	20.8	26.1	17.6	29.7	12.9	88	33	197	0
2007-12-01	Hải Phòng	51.9	18.3	16	6	19.9	23.7	17.9	27.9	13.2	87	49	62	0
2008-01-01	Hải Phòng	41.2	61	24	11	15.1	18.2	13.3	27	7.3	83	42	70	0
2008-02-01	Hải Phòng	45.2	33.6	10	10	13	16.2	11	25.5	5.8	76	57	35	0
2008-03-01	Hải Phòng	43.7	33.5	14	17	20	23.7	17.7	26	10.7	85	40	85	0
2008-04-01	Hải Phòng	42	38.9	12	14	23.5	26.9	21.4	31.7	17	88	62	79	0
2008-05-01	Hải Phòng	76.8	167.7	42	12	26	30.1	23.5	36	18	84	53	187	0
2008-06-01	Hải Phòng	48.5	214.2	34	21	27.2	30.7	24.9	34	22.4	87	70	114	0
2008-07-01	Hải Phòng	70.6	133.9	49	18	28.1	31.8	25.7	35	22.8	84	58	147	0
2008-08-01	Hải Phòng	49.6	372.7	59	20	27.6	30.8	25.1	34.2	21	87	70	141	0
2008-09-01	Hải Phòng	53.3	383.9	114	14	27	30.8	24.2	33.7	21.5	87	64	126	0
2008-10-01	Hải Phòng	70.8	29.7	9	8	25.9	30.1	23.3	32	20	85	62	149	0
2008-11-01	Hải Phòng	81.3	56.3	25	6	21	25.2	18.2	28.5	11.8	80	38	151	0.548216
2008-12-01	Hải Phòng	72.9	36.3	28	5	18.1	22.4	15.3	26.5	11.8	78	49	138	2.74108
2009-01-01	Hải Phòng	74.8	2.6	1	3	15.5	20	12.9	26.2	9.3	77	34	126	0
2009-02-01	Hải Phòng	32.1	7.3	4	7	20.9	24.6	19.1	29	14.5	88	74	82	0.54336
2009-03-01	Hải Phòng	31.1	76.7	31	17	20.1	22.9	18.1	30.1	12.4	86	53	40	0
2009-04-01	Hải Phòng	36.3	200.7	51	14	23.1	26.8	21.1	34.8	15.5	86	55	82	0
2009-05-01	Hải Phòng	83.7	109.8	19	14	25.5	29.2	23.5	32	21	86	57	158	0
2009-06-01	Hải Phòng	83	94.4	42	6	28.9	33.1	26.3	36.5	21.8	81	50	201	0
2009-07-01	Hải Phòng	72.8	219.1	54	14	28.4	31.9	25.9	35.2	22.5	84	61	197	1.63008
2009-08-01	Hải Phòng	63.7	131.4	39	12	28.4	32.4	25.8	34.6	22.7	84	74	176	10.8672
2009-09-01	Hải Phòng	63.8	305.2	91	13	27.5	31.7	24.6	35	21.5	83	55	162	31.5149
2009-10-01	Hải Phòng	76.1	99.7	55	9	25.5	29.9	22.8	32.5	19.6	85	61	177	47.8157
2009-11-01	Hải Phòng	90.4	3.9	2	4	20.6	25.2	18.2	30.8	11.9	71	50	156	34.775
2009-12-01	Hải Phòng	57.9	20	17	3	18.7	22.6	16.6	28	12.6	78	47	102	20.6477
2010-01-01	Hải Phòng	28.4	87.1	25	13	17.2	20.1	15.6	25.5	11.4	84	56	32	1.61481
2010-02-01	Hải Phòng	32.4	13.8	5	10	19.2	22.5	17.6	32	8.4	83	56	67	1.07654
2010-03-01	Hải Phòng	45.1	4.5	2	8	20.3	23.1	18.8	28.5	12.6	80	58	33	0
2010-04-01	Hải Phòng	30.1	90.5	25	17	22.2	25.1	20.4	30.4	14.4	86	65	14	16.6864
2010-05-01	Hải Phòng	92.6	169.3	95	10	26.9	30.2	25	36	21.2	84	65	114	5.38271
2010-06-01	Hải Phòng	82	246.9	83	12	29.1	33.1	26.5	36.8	22.6	78	52	183	0
2010-07-01	Hải Phòng	91.2	181.2	61	12	29.2	33.1	26.4	37.1	23.2	79	57	251	1.07654
2010-08-01	Hải Phòng	44.9	531.4	105	27	27	30.4	24.8	33.4	22.5	86	75	125	1.61481
2010-09-01	Hải Phòng	57.1	211.4	71	14	27.2	31.1	24.8	34	22.5	83	62	158	2.69136
2010-10-01	Hải Phòng	98.4	20.3	11	4	24.6	28.6	21.9	32	15.3	75	47	166	1.07654
2010-11-01	Hải Phòng	95.3	0	0	0	21.7	26.5	18.8	29.8	15.7	75	39	107	13.4568
2010-12-01	Hải Phòng	64.8	9.7	6	5	19	23.1	16.6	27.2	9.8	80	47	99	2.15308
2011-01-01	Hải Phòng	5	9	4	0	12.4	15	10.9	21.7	6.7	73	53	13	1.59591
2011-02-01	Hải Phòng	34	17	5	0	16.5	20.2	14.7	26.2	10	85	60	57	5.31971
2011-03-01	Hải Phòng	34	83	25	0	16.1	18.9	14.1	26.4	7.7	82	64	23	2.12789
2011-04-01	Hải Phòng	53	61	50	0	22.4	26.3	20.3	31.6	15.7	84	49	89	2.65986
2011-05-01	Hải Phòng	73	179	65	0	25.5	29.4	23.2	33.7	20	81	60	166	0
2011-06-01	Hải Phòng	57	327	80	0	28.3	31.7	25.6	35	23.5	84	69	182	0
2011-07-01	Hải Phòng	67	284	67	0	26.4	31.9	25.9	35	22.3	80	65	210	0
2011-08-01	Hải Phòng	59	255	62	0	27.8	31.2	25.4	35	22	83	61	176	0
2011-09-01	Hải Phòng	55	385	99	0	26.4	30.2	24	35.5	20	83	61	148	6.38366
2011-10-01	Hải Phòng	57	97	49	0	23.6	27.5	21.3	31.7	17.5	82	49	111	10.6394
2011-11-01	Hải Phòng	64	58	25	0	22.9	27.5	20.3	31	17.2	81	58	163	9.57549
2011-12-01	Hải Phòng	71	31	14	0	16.7	20.4	14.2	23.8	9.8	72	48	89	1.06394
2012-01-01	Hải Phòng	13	43	8	0	14.2	16.2	12.9	23.5	8.5	87	74	5	1.05037
2012-02-01	Hải Phòng	19	25	7	0	15.5	18.2	13.9	26.2	9.4	86	69	15	0.525183
2012-03-01	Hải Phòng	26	47	12	0	19.1	21.3	17.6	27.6	12.3	85	54	9	1.05037
2012-04-01	Hải Phòng	52	55	44	0	24.3	27.9	22.6	34.8	18.8	84	61	97	0
2012-05-01	Hải Phòng	89	506	147	0	27.4	31.2	25.2	34.5	22.5	85	68	181	0.525183
2012-06-01	Hải Phòng	85	194	55	0	28.8	32.4	26.3	36	23.5	80	58	144	1.57555
2012-07-01	Hải Phòng	75	336	135	0	28.3	31.7	26.1	35.5	22.9	82	58	208	1.57555
2012-08-01	Hải Phòng	61	428	91	0	27.9	31.8	25.4	35	23	82	62	176	1.05037
2012-09-01	Hải Phòng	73	215	57	0	26.5	30.5	24.2	32.2	19.8	80	50	160	12.0792
2012-10-01	Hải Phòng	83	322	208	0	25.4	29.5	23.1	32	20.3	79	54	174	13.1296
2012-11-01	Hải Phòng	52	79	26	0	22.4	26.2	20.3	29.5	13.5	82	45	104	3.67628
2012-12-01	Hải Phòng	41	20	9	0	18.6	21.9	16.8	28.3	10.2	80	37	52	3.1511
2013-01-01	Hải Phòng	28	22	6	0	15	17.4	13.5	24.5	8.9	83	55	22	0
2013-02-01	Hải Phòng	27	22	5	0	19.1	21.9	17.5	25.8	13	87	71	37	0
2013-03-01	Hải Phòng	43	76	47	0	22.1	25.3	20.5	28.7	14.8	83	56	60	0
2013-04-01	Hải Phòng	43	44	16	0	23.4	26.5	21.7	31.5	15.5	83	19	70	0
2013-05-01	Hải Phòng	57	284	143	0	27.2	31	24.6	37.4	21.5	81	60	160	2.59713
2013-06-01	Hải Phòng	89	146	76	0	28.1	31.6	25.7	36.3	22.5	78	45	190	0.519427
2013-07-01	Hải Phòng	60	599	94	0	27.5	30.3	25.2	32.9	22.8	86	70	141	3.63599
2013-08-01	Hải Phòng	67	290	101	0	28	31.8	25.4	34	23	83	66	154	11.4274
2013-09-01	Hải Phòng	56	324	56	0	26.2	29.8	23.7	33.5	19.5	86	54	122	22.3353
2013-10-01	Hải Phòng	104	23	8	0	24.8	29.1	21.3	33	17.8	76	42	164	100.249
2013-11-01	Hải Phòng	67	92	58	0	21.7	25.4	19.4	32.5	13.7	75	45	80	22.8548
2013-12-01	Hải Phòng	83	33	16	0	15.9	20.2	12.3	25.4	7.1	75	43	183	3.11656
2014-01-01	Hải Phòng	70.5				16.8	21.3	13.9	25	7.5	77	31	119	0.513875
2014-02-01	Hải Phòng	27	17	6	18	18.2	18.8	14.3	26.5	7.9	83	52	27	0
2014-03-01	Hải Phòng	11	81	14	22	19.1	21.2	17.5	27.7	12.2	91	79	10	7.19424
2014-04-01	Hải Phòng	35	65	33	7	24.2	26.2	21.2	30	19	91	79	20	6.68037
2014-05-01	Hải Phòng	84	69	17	29	27.5	31.5	25	36	19.3	81	55	196	2.0555
2014-06-01	Hải Phòng	76	116	26	22	29.1	33.2	26.5	37	23.6	81	53	171	0
2014-07-01	Hải Phòng	67	257	49	21	28.6	32.1	26.1	35.3	24	83	66	161	0
2014-08-01	Hải Phòng	55	248	49	29	27.7	31.3	25.4	35	23	83	60	136	4.111
2014-09-01	Hải Phòng	77	222	86	17	28	31.9	25.6	34.1	23.4	80	54	208	3.59712
2014-10-01	Hải Phòng	95	44	19	31	25.9	30.3	23.2	33.8	20.5	78	44	155	2.56937
2014-11-01	Hải Phòng	46	49	25	6	22.4	26.2	20.2	30.5	16.5	82	57	106	4.111
2014-12-01	Hải Phòng	72	26	14	4	16.7	20.3	14.3	24.6	10.6	71	31	94	0
2015-01-01	Hải Phòng	64	33	25	3	17.3	21.4	15	25.5	10	81	41	120	0
2015-02-01	Hải Phòng	32	39	32	2	18.5	21.2	16.9	26	10.6	86	54	22	0
2015-03-01	Hải Phòng	29	34	9	13	21.4	23.8	19.9	29.5	15.9	90	69	23	0
2015-04-01	Hải Phòng	62	25	11	4	24	28	21.7	34	15.3	81	34	130	0
2015-05-01	Hải Phòng	88	86	39	9	28.9	33.2	26.4	38.4	22	80	45	219	0
2015-06-01	Hải Phòng	93	166	59	5	29.7	33.7	27	37.7	24	76	49	224	2.54673
2015-07-01	Hải Phòng	102	109	34	8	28.9	32.9	26.4	38.4	23.2	77	45	152	0.509347
2015-08-01	Hải Phòng	80	571	163	14	28.7	33	26.3	36.5	23	81	55	161	10.1869
2015-09-01	Hải Phòng	50	396	99	5	27.2	30.7	25	34	21.7	85	67	136	20.3739
2015-10-01	Hải Phòng	89	43	23	2	25.6	30.3	23	33.8	17.4	76	50	171	11.2056
2015-11-01	Hải Phòng	50	70	53	4	23.6	27.7	21.6	31.5	14	81	60	109	12.7337
2015-12-01	Hải Phòng	41	44	15	4	17.7	21.1	15.8	29	12	78	52	58	0
2016-01-01	Hải Phòng	27.8	175	87	17	16.3	19.6	14.5	27	4.5	84	48	49	1.51454
2016-02-01	Hải Phòng	65.2	8	4	5	15.7	19.9	13.4	31.4	9.8	72	35	97	1.00969
2016-03-01	Hải Phòng	34.8	25	10	15	18.9	22	17.2	25.2	12.8	85	58	27	0
2016-04-01	Hải Phòng	30.3	175	59	18	23.9	26.7	22	29.7	18.2	86	68	53	0
2016-05-01	Hải Phòng	65	126	94	8	27.1	30.6	25.1	35	21	80	53	152	0
2016-06-01	Hải Phòng	80	345	92	15	29.2	33.8	26.5	37.5	23.5	75	51	232	0.504847
2016-07-01	Hải Phòng	66	383	109	14	28.9	32.6	26.1	35.7	22.5	80	64	184	1.51454
2016-08-01	Hải Phòng	56	375	80	16	28.2	32.1	25.7	36	22.6	80	62	144	2.01939
2016-09-01	Hải Phòng	64	334	67	16	27.7	31.7	25.1	34.6	22.6	79	61	143	2.01939
2016-10-01	Hải Phòng	88.3	46	16	8	26.5	30.9	23.8	33.2	19.6	74	58	166	2.01939
2016-11-01	Hải Phòng	56.2	44	33	9	22.2	26.6	19.8	31.2	13.1	76	52	112	5.04847
2016-12-01	Hải Phòng	87.5	1	1	4	20.2	25	17.5	29	12.1	72	53	123	6.563
