# Supplementary material for: Deep learning models for forecasting dengue fever based on climate data in Vietnam
Source: PLoS Negl Trop Dis. 2022 Jun 13;16(6):e0010509. doi: 10.1371/journal.pntd.0010509 (PMC9232166; doi:10.1371/journal.pntd.0010509)
Supplement: S1 Data — (ZIP) [file pntd.0010509.s010.zip › Data/Nam Định.xlsx]

## Sheet: Sheet1
year_month	province	Total_Evaporation	Total_Rainfall	Max_Daily_Rainfall	n_raining_days	Average_temperature	Max_Average_Temperature	Min_Average_Temperature	Max_Asolute_Temperature	Min_Asolute_Temperature	Average_Humidity	Min_Humudity	n_hours_sunshine	Dengue_fever_rates
1997-01-01	Nam Định	59.5	35.6	20.5	6	18.35	21.6	16.4	25.95	11.25	84.5	48.5	93.55	0
1997-02-01	Nam Định	33.6	27.75	9	13.5	16.45	18.7	14.85	24.55	10.95	89.5	58	19.5	0
1997-03-01	Nam Định	31.45	60.75	19.2	17.5	20.25	22.5	18.8	25.75	15.7	94	68.5	42.75	0
1997-04-01	Nam Định	47.9	158.35	81.4	16.5	24.15	27.2	22.15	30.65	16.7	92	65.5	118.65	0
1997-05-01	Nam Định	55.15	98.5	61.6	8	27.7	31.05	25.25	34.3	20.1	87	53.5	217.95	0
1997-06-01	Nam Định	98.85	124.65	50.25	12.5	29.15	32.8	26.6	36.4	23.5	83.5	50	167.65	0
1997-07-01	Nam Định	84.9	216	38.1	18	28.65	31.35	26.55	34.9	24.1	86	57.5	70.4	0
1997-08-01	Nam Định	82	326.3	75.55	14	28.75	32.15	26.3	36.4	23.85	87	57	170.45	0
1997-09-01	Nam Định	57.8	243.4	73.9	15.5	25.65	28.85	23.35	32.5	16.75	89.5	59	107.95	0
1997-10-01	Nam Định	77.55	199.4	54.45	15	25.95	29.45	23.4	32.3	17.1	86	47	202.3	0
1997-11-01	Nam Định	81.8	29.3	12.35	4	23.5	27.4	20.9	32.55	15.55	84	43	177.8	0
1997-12-01	Nam Định	52.55	21.3	5.5	9	18.85	21.85	17.1	27.2	12.2	86.5	49	62.7	0
1998-01-01	Nam Định	47.8	14.7	5.55	12.5	17.95	20.7	16.15	28.3	9.85	88	57	66.1	0
1998-02-01	Nam Định	36.15	22.2	10.75	11.5	18.5	21.15	16.9	28.5	9.55	89.5	57.5	33.85	0
1998-03-01	Nam Định	32.85	35.7	26.1	15	20	22.45	18.45	29.2	12	93.5	68.5	28.15	0
1998-04-01	Nam Định	52.75	87.75	35.9	11	25.35	28.3	23.45	35.05	20.35	90	56.5	116.5	0
1998-05-01	Nam Định	77.8	264.45	120.75	13.5	28.3	31.15	25.95	37.15	22.25	87	50.5	191	7.46906
1998-06-01	Nam Định	98.2	216.7	53.15	12.5	29.9	32.9	27.65	36.45	24.3	84.5	56	147.9	4.80154
1998-07-01	Nam Định	132.6	103.35	55.3	11	30.4	33.1	28.35	35.6	24.5	81.5	59	217.6	9.06957
1998-08-01	Nam Định	92.75	232.25	64	12.5	29.5	32.6	27.1	36.3	23.85	86.5	54	217.7	75.2241
1998-09-01	Nam Định	76.75	194.2	111.4	12	27.65	31.35	25	36.55	21.25	85.5	50	166.55	42.1468
1998-10-01	Nam Định	93.2	200.05	59.1	10.5	25.3	29.7	22.05	32.25	18.3	81.5	38.5	201.45	197.397
1998-11-01	Nam Định	94.65	11.4	6.15	4	22.55	26.85	19.5	30.45	16.2	78.5	36	144.3	76.2911
1998-12-01	Nam Định	85.2	14.35	8.85	5	19.35	23.15	16.5	28.9	11.45	78.5	40	100.15	4.26803
1999-01-01	Nam Định	54.6	21.2	7.35	9.5	17.05	20.15	15	25.45	9	86	47	51	0
1999-02-01	Nam Định	57.5	7.05	2.75	7	19.15	22.15	17.1	25.6	11.05	86.5	37	65.35	0
1999-03-01	Nam Định	44	46.4	21.05	13	20.8	23.55	19.15	30.3	15.45	91.5	62	51.5	0
1999-04-01	Nam Định	58.25	50.85	31	8.5	24.6	27.7	22.9	32.3	17.85	92	56	110.15	0
1999-05-01	Nam Định	79.85	311.85	96.95	18	25.85	28.8	23.8	34.45	20.55	90.5	56.5	131.75	0
1999-06-01	Nam Định	89.75	192.05	74.45	9.5	29.2	32.25	27.15	35.8	24	87	59.5	215.5	0
1999-07-01	Nam Định	108.85	79.25	23.65	11.5	30.05	33.45	27.8	36.05	25.45	84	56.5	181.3	0
1999-08-01	Nam Định	67.8	311.25	95.8	17.5	28.35	31.65	25.8	34.4	22.55	88.5	59	116.1	5.28569
1999-09-01	Nam Định	76.4	210.6	66.6	9.5	27.9	31.45	25	34.15	22.5	85.5	55	201.2	39.6427
1999-10-01	Nam Định	66.05	355.85	45.55	17	24.85	28.2	22.6	32.7	17.15	88.5	46	112.2	0
1999-11-01	Nam Định	64.4	80.85	48.85	8	21.75	24.85	19.55	29.05	13.7	86.5	47.5	101.05	0
1999-12-01	Nam Định	86.85	61.85	21.2	7	15.8	19.75	13	23.9	5.55	79.5	30	133.1	0
2000-01-01	Nam Định	60.45	2.75	1.85	4	17.85	20.45	16.2	26.1	10.05	85	53	48.4	0
2000-02-01	Nam Định	43.05	13	3.5	12.5	16	18.65	14.55	24.9	8.5	88	57.5	31.6	0
2000-03-01	Nam Định	33.25	44	12.9	15.5	19.05	21.65	17.45	27.85	9.6	93	61	44.65	0
2000-04-01	Nam Định	56.9	37.4	22.25	13	24.35	27.45	22.55	32.2	19.6	90.5	54	110.45	0
2000-05-01	Nam Định	75.15	101.05	33.95	14.5	26.85	30.15	24.85	34.8	19.4	88	52.5	163.35	0
2000-06-01	Nam Định	101.8	99.05	48.15	11.5	28.45	31.55	26.05	34.15	21.15	84.5	56.5	138.3	0
2000-07-01	Nam Định	107.85	227.05	118.9	11.5	29.4	32.65	26.75	34.6	22.9	83	60.5	201.9	0
2000-08-01	Nam Định	86.7	293.55	84.2	15	29	32.4	26.4	35.75	23.55	86.5	58.5	175.3	0
2000-09-01	Nam Định	80.75	450.95	152.45	18.5	26.85	30	24.3	33.65	21.5	88	45.5	144.1	0
2000-10-01	Nam Định	73.75	87.65	31.9	13	24.85	28.2	22.75	32.9	17.75	86.5	44.5	154.25	0
2000-11-01	Nam Định	97.5	4.2	2.1	3.5	21.1	25.2	17.95	29.15	12.45	80	36	150.9	0
2000-12-01	Nam Định	88.05	2.05	1.7	2.5	19.95	23.6	17.45	26.8	12.55	79	41.5	93.45	0
2001-01-01	Nam Định	51.15	19	4.3	10.5	18.1	21	16.2032	27.3	10.3	88.5	45	52.75	136.192
2001-02-01	Nam Định	42.6	25.55	8.2	11	17	19.4	15.3321	24.7	11.3	88.5	50.5	37.85	131.936
2001-03-01	Nam Định	46.4	113.15	30.15	16	20.4	22.7	18.9194	28.8	13.65	92	58	52.75	130.872
2001-04-01	Nam Định	44.75	26.8	7.5	14	23.55	26.3	21.8083	32.3	15.45	93	60.5	69.95	152.152
2001-05-01	Nam Định	70.95	220.4	67.45	15.5	26.55	29.9	24.1371	35.15	21.4	87.5	53	154.95	150.556
2001-06-01	Nam Định	83.55	166.85	35.7	15	28.75	31.85	26.1933	35.8	22.85	87	58	165.3	153.748
2001-07-01	Nam Định	101.05	317.3	71.8	14.5	29.35	32.65	26.4758	36.5	24.05	84	54.5	177.1	147.364
2001-08-01	Nam Định	81.9	330.5	72.4	20.5	28.45	31.35	26.1194	34.85	23.8	88	60.5	161.75	136.724
2001-09-01	Nam Định	79.25	239.45	60.1	13	27.6	30.7	25.1817	33.25	23.55	86.5	52.5	158.25	112.784
2001-10-01	Nam Định	78.65	342.05	163.25	14.5	25.65	29.05	23.3065	32.3	20.55	87.5	57.5	115.75	113.848
2001-11-01	Nam Định	95.05	59.6	23.2	7	20.75	25.3	17.415	30.2	12.4	79	39.5	190.15	112.784
2001-12-01	Nam Định	49.25	52.65	16.65	12	17.3	20.4	15.0355	27.8	9.2	86.5	43.5	72.95	112.784
2002-01-01	Nam Định	58.45	4.85	2.5	5.5	17.3	20.6	15.05	26.1	10.2	84.5	44.5	83	0
2002-02-01	Nam Định	29.65	18.6	6	17	18.1	20.6	17.15	24.55	10.95	92	65	23.5	0
2002-03-01	Nam Định	45.45	16.8	5	12.5	21.55	24.1	19.95	26.75	15.15	89.5	38.5	35.5	0
2002-04-01	Nam Định	57.7	35.5	23.5	8.5	25.1	28.05	23.2	31.15	16.5	90	50.5	116	0
2002-05-01	Nam Định	99.55	385.2	135	16	27.45	30.65	25.2	34.15	22.45	87	61	168.5	0
2002-06-01	Nam Định	88.8	117.05	50	13	29.45	32.75	26.9	34.85	24	83.5	60.5	165	0
2002-07-01	Nam Định	95.45	209.8	75.5	15	29.15	32.4	26.9	36.5	24.45	83.5	52.5	108	0
2002-08-01	Nam Định	78.95	305.45	100	13	28.15	31.6	25.75	34.45	23.55	86	59.5	169.5	0.53396
2002-09-01	Nam Định	91.4	120.95	36	15	27	30.6	24.55	33.3	21.35	84.5	55	146.5	0
2002-10-01	Nam Định	80.85	260.75	104.5	15	24.95	28.55	22.25	31.75	18.2	82.5	38.5	154.5	1.06792
2002-11-01	Nam Định	64.2	50.6	17	9	20.95	23.9	18.7	30.5	13.35	85	35	94	0.53396
2002-12-01	Nam Định	45.3	63.2	25	10.5	18.75	21.4	17	29.15	7.05	89	51	57	0
2003-01-01	Nam Định	54.2	33.4	16.5	8	16.55	19.95	14.1	25.3	7.15	85	47	101.5	0
2003-02-01	Nam Định	40.5	15.2	8.5	7.5	20	22.7	18.35	26.6	12.25	90.5	46.5	67	0
2003-03-01	Nam Định	55.3	24.5	12	8.5	21.15	23.9	19.5	32.7	13.4	88	44	62	0
2003-04-01	Nam Định	69.15	14.25	6	9.5	25.4	28.5	23.55	32.75	19.35	89	59	137	0
2003-05-01	Nam Định	67.85	131.8	52	12	28.6	32.05	26.45	36.35	21.15	86.5	52.5	192.5	0
2003-06-01	Nam Định	117.05	95.65	69.5	9.5	29.85	33.3	27.3	36.5	24	79.5	47.5	174	15.5388
2003-07-01	Nam Định	114.85	138.45	64	8	30	33	27.95	35.65	24.8	84	54	271	10.1806
2003-08-01	Nam Định	77.2	255.35	66.5	16.5	29	32.05	26.6	34.95	23.85	87.5	61.5	129	0
2003-09-01	Nam Định	69.55	754.55	269.5	14	27.5	30.45	25.25	34.05	22.95	88	56.5	136	12.3238
2003-10-01	Nam Định	109.15	44.05	38.5	3.5	26	29.7	23.2	32.75	19.85	80.5	44	173.5	6.42983
2003-11-01	Nam Định	93.9	4.7	3.5	2.5	23.35	27.2	20.7	30.85	14.65	80.5	42	127.5	0
2003-12-01	Nam Định	88.65	1.6	1.5	2.5	18.25	21.7	15.15	26.95	9.2	77.5	27.5	91	0
2004-01-01	Nam Định	49.95	15.5	4.5	9	17.1	19.75	15.2	26.55	8.7	86.5	43.5	33	0
2004-02-01	Nam Định	40.4	47.15	17.5	12	17.35	20.2	15.5	25.1	7.9	91.5	44	59.5	0
2004-03-01	Nam Định	46.95	28.95	6.5	18	19.95	22.1	18.35	28.7	14.8	90	48.5	42	0
2004-04-01	Nam Định	46.85	55.9	16	15	23.8	26.35	21.5	31.9	16.45	90	62.5	76	0
2004-05-01	Nam Định	67.55	158.55	65.5	11	26.2	29.7	23.95	34.05	18.5	87.5	57.5	153	2.15123
2004-06-01	Nam Định	108.7	131.75	72.5	9.5	29	32.75	26.6	37.3	21.1	82.5	52	217.5	70.9906
2004-07-01	Nam Định	86	278.8	83	13.5	28.75	31.2	26.55	37.65	23.75	83.5	54.5	98	0
2004-08-01	Nam Định	67.15	175.8	45	16.5	28.7	32.25	26.5	34.65	24.65	87	63	167	0
2004-09-01	Nam Định	67.6	213.7	63.5	11.5	27.6	31.2	25.25	34.4	22.1	87	55.5	126	0
2004-10-01	Nam Định	99.15	29.7	22.5	5.5	25.2	29.3	21.95	32.05	19.85	80	40	129	0
2004-11-01	Nam Định	105.8	168.05	11	4.5	22.5	26.4	19.7	31.05	13.95	83	44	132	0
2004-12-01	Nam Định	86.7	67.8	55	6	19	23.1	15.95	26.95	9.4	81.5	36	140.5	0
2005-01-01	Nam Định	50.8	8.25	3.5	7	16.15	18.7	14.4	24.75	7.55	86	42.5	35	0
2005-02-01	Nam Định	27.5	16.85	3.5	16.5	17.55	19.4	16	24.7	10.55	92	64.5	6.5	0
2005-03-01	Nam Định	43.45	19.05	5	16.5	18.45	20.95	16.8	26.4	11.4	89.5	47.5	31	0
2005-04-01	Nam Định	45.35	33.45	21	10	23.25	25.9	20.7	32.55	17	91.5	57.5	80	0
2005-05-01	Nam Định	76.4	79.2	39	12.5	28.65	32.15	26.25	35.75	23.55	87.5	61.5	208	0
2005-06-01	Nam Định	110.65	58.8	30.5	8	30.25	33.55	27.7	36.8	24.9	82	50	137.5	0
2005-07-01	Nam Định	111.5	218.4	57.5	11.5	29.65	32.4	27.2	35.85	24.4	82	54.5	225	3.24149
2005-08-01	Nam Định	78.1	361.6	133	21.5	28.45	31.7	25.95	34.15	23.95	88	63	131	21.0697
2005-09-01	Nam Định	82.5	443.7	128	16	27.8	31.3	25.35	34.4	23.1	87.5	56	135.5	0
2005-10-01	Nam Định	104.1	49.55	35.5	7	25.75	29.2	22.75	33.45	18.3	83	48	122.5	2.16099
2005-11-01	Nam Định	73.85	268.75	161.5	7	22.55	25.55	20.3	30.35	13.75	85	47	132	0
2005-12-01	Nam Định	82.9	13.95	9.5	10	16.85	19.8	14.6	27.35	9.4	78.5	30	54.5	0.540249
2006-01-01	Nam Định	63.05	1.85	1	3.5	17.8	20.7	16	26.05	10.6	85.5	45.5	51	0
2006-02-01	Nam Định	34.45	28.2	12.5	15	18.15	19.8	16.7	24.6	12.2	91.5	71	12.5	0
2006-03-01	Nam Định	35.1	27.45	5.5	18.5	19.3	21.55	17.8	26.15	11	92	46.5	20	0
2006-04-01	Nam Định	63.2	43.45	27.5	8	24.5	27.9	22.45	32.35	14.9	89	43	121	0
2006-05-01	Nam Định	111.2	226.4	83	13.5	27.2	30.65	24.5	33.5	20.1	85.5	39.5	188.5	0
2006-06-01	Nam Định	111.55	88.3	31	12	29.65	32.95	27.3	35.35	23.85	84	59.5	192.5	2.17462
2006-07-01	Nam Định	116.75	278.15	84.5	11	29.7	32.9	27.5	37.05	24.05	81.5	52	159	2.17462
2006-08-01	Nam Định	72	418.45	107.5	20	27.85	31.2	25.7	34.35	23.55	88	59.5	128.5	0
2006-09-01	Nam Định	119	214.1	67	9.5	27.65	31.2	24.75	35.4	20.55	82	44.5	180.5	7.61118
2006-10-01	Nam Định	96.85	32.15	15	9	26.85	30.4	24.3	31.55	21.85	84.5	56	153	5.43656
2006-11-01	Nam Định	96.3	46.1	27	7.5	24.8	28.65	21.9	31.85	18.55	82.5	35	156.5	2.71828
2006-12-01	Nam Định	91.05	3.45	3	1	18.15	22	15.35	27.45	10.2	79	33	76.5	0
2007-01-01	Nam Định	88.6	5.45	3	5.5	16.55	19.5	14.55	23.75	10.7	79.5	29	59	0
2007-02-01	Nam Định	45.25	27.15	13	7	20.8	23.7	19.3	26.35	11.95	84	29	54	0
2007-03-01	Nam Định	28.55	51.85	10	14	20.7	22.7	19.25	27.75	11.9	73.5	74.5	9.5	0
2007-04-01	Nam Định	67.5	37.15	14.5	7	22.75	26.1	20.55	32.55	13.75	86.5	53	84.5	0
2007-05-01	Nam Định	72.3	130.6	61.5	16.5	26.45	30.2	23.3	35.15	19.25	90	53.5	155.5	0
2007-06-01	Nam Định	114.95	63.7	21	10.5	29.95	33.25	27.8	36.45	23.95	94	54	221	0
2007-07-01	Nam Định	119.9	210.35	119	9	30.25	33.5	27.75	36.35	25.35	88	59	255.5	0.546538
2007-08-01	Nam Định	76.8	292.7	58	15.5	28.55	31.95	26.15	34.95	23.9	87.5	59	118	6.55845
2007-09-01	Nam Định	73.5	182.45	55.5	14.5	27	30.35	24.4	33.3	21.45	83.5	36	130.5	2.73269
2007-10-01	Nam Định	82.9	134.3	33.5	11	25.35	29	22.65	32.05	19.2	82	41.5	116	0.546538
2007-11-01	Nam Định	111.55	7.05	6.5	3	20.65	25.3	17.05	28.6	11.1	87	28	164	0
2007-12-01	Nam Định	56.45	19.75	8	7.5	20.45	23.2	18.55	27.75	13.5	86.5	48.5	39	0
2008-01-01	Nam Định	50.7	78.15	35.5	12	15.2	18.15	13	26.2	7.5	86.5	34	64	0
2008-02-01	Nam Định	52.45	19.8	7.5	11	13.3	15.6	11.5	24.7	6.3	79	42.5	29	0
2008-03-01	Nam Định	42.85	29.85	10.5	11	19.95	22.95	17.8	27.25	10.5	90.5	33.5	72	0
2008-04-01	Nam Định	52.8	60.95	45.5	10	23.95	26.55	22.2	31.4	17.55	90.5	58	79.5	0
2008-05-01	Nam Định	63.05	178.8	72	9	26.85	30.15	24.6	34.45	19.8	88	57	170	0
2008-06-01	Nam Định	70.8	169.6	35.5	17.5	28.35	31.55	26.05	34.95	23.6	88	63.5	108.5	0
2008-07-01	Nam Định	103.85	159.55	38.5	10.5	29.2	32.15	26.95	34.7	22.9	83.5	60.5	152.5	0.547615
2008-08-01	Nam Định	82.55	323.25	88	15.5	28.9	31.8	26	34.9	23.05	85.5	58.5	148	0
2008-09-01	Nam Định	65.45	251.05	65.5	15.5	27.55	30.9	25.1	34.15	22.1	86.5	57.5	116.5	2.19046
2008-10-01	Nam Định	73.85	182.65	80	12.5	26	29.3	23.75	31.7	20.85	87	59	102.5	0
2008-11-01	Nam Định	94.2	178.7	67	7.5	21.45	24.8	19	29.85	12.55	80	34.5	121	1.64285
2008-12-01	Nam Định	82.75	17.1	11.5	4.5	18.1	21.9	15.45	25.55	11.2	80.5	41.5	95	0
2009-01-01	Nam Định	83.15	5.45	3.5	8.5	15.8	19.1	13.3	23.25	8.35	80	32	109	0
2009-02-01	Nam Định	38.15	2.95	1.5	5	21.4	24.3	19.5	28.9	15.75	92	69	71.5	0
2009-03-01	Nam Định	41.65	99.5	35.5	20.5	20.3	22.9	18.5	30	13	91	41.5	34	0
2009-04-01	Nam Định	49.1	164.35	84	13	23.55	26.5	21.8	33.6	16.5	91	53	72.5	0
2009-05-01	Nam Định	82.85	286	74.5	14	26.65	29.65	24.45	31.5	21.7	88.5	59	168	0
2009-06-01	Nam Định	115.35	111.7	60	9.5	29.65	32.35	26.75	36.85	23.4	82.5	56	189.5	0
2009-07-01	Nam Định	97.65	223.65	91.5	15	29.4	32.45	27.05	36.45	24.55	86	52	176.5	0
2009-08-01	Nam Định	94.6	197.5	64	12	29.3	32.8	26.7	35.6	23.85	87	56.5	186.5	0
2009-09-01	Nam Định	87.9	400.55	121.5	15.5	28.05	31.5	25.4	34.85	22.4	88	42.5	140	47.0357
2009-10-01	Nam Định	99.15	66.65	27.5	9.5	26.15	29.85	23.5	33.05	20.3	83.5	39	132.5	0
2009-11-01	Nam Định	119.8	5.1	3.5	3.5	21.35	25.2	18.75	32.1	13.15	77	35	133.5	0
2009-12-01	Nam Định	78.85	12.25	9	4	19.8	22.8	17.8	28.25	13.2	82.5	45.5	88.5	0
2010-01-01	Nam Định	36.8	113.25	48.5	13.5	17.65	19.95	15.9	25.95	11.45	89.5	54.5	37	0.546448
2010-02-01	Nam Định	51.1	8	4	9	19.8	22.75	17.95	31.2	9.55	89	39.5	71	0
2010-03-01	Nam Định	59.6	8.8	5	6.5	21.05	23.85	19.2	28.6	13.2	87	43	45.5	0
2010-04-01	Nam Định	44.05	28.1	6	15.5	22.65	25.35	20.9	29.6	14.25	92.5	60.5	61	0
2010-05-01	Nam Định	67.2	147.3	98.5	13.5	27.95	31.1	25.75	36	22.25	90	63.5	170	0
2010-06-01	Nam Định	112.25	103	51	10	30.25	33.9	27.85	38.1	24.2	83	47.5	175.5	0
2010-07-01	Nam Định	113.5	257.75	108.5	12.5	30.15	33.35	27.8	36.45	24.35	79.5	51.5	226.5	37.1585
2010-08-01	Nam Định	68.4	489.45	133.5	24	28.1	31.2	25.95	33.75	23.35	86	65	134.5	57.377
2010-09-01	Nam Định	70.2	184.1	70.5	13.5	28.05	31.45	25.6	35.35	22.45	87.5	57.5	145	24.0437
2010-10-01	Nam Định	115.85	163.5	95	11.5	24.7	28.05	22.25	32.5	14.35	81	36	121.5	23.4973
2010-11-01	Nam Định	109.7	9.8	7	2	21.9	25.55	19.15	28.45	15.15	77.5	39.5	84	2.18579
2010-12-01	Nam Định	72.2	8.35	3.5	4.5	19.55	23.05	16.9	26.65	10.4	80.5	41.5	82.5	0
2011-01-01	Nam Định	68	8	3.5	0	12.55	14.7	10.9	20.9	7.25	77	44	38	0
2011-02-01	Nam Định	36	10	3	0	16.75	19.35	15.3	24.5	10.6	88	54.5	40.5	0
2011-03-01	Nam Định	41	73.5	22.5	0	16.15	18.4	14.45	23.8	8.2	89	56	21.5	0
2011-04-01	Nam Định	50.5	46.5	34	0	22.45	25.3	20.5	29.6	16.05	90	52.5	71	1.09081
2011-05-01	Nam Định	67	131	75	0	26.35	29.8	24	34	20.5	86.5	52.5	167.5	15.2713
2011-06-01	Nam Định	80	237.5	111.5	0	29.45	32.7	26.55	35.65	24.65	86	64	184.5	0
2011-07-01	Nam Định	88.5	228.5	92.5	0	29.45	32.7	27.15	36	23.75	86	55.5	206	0.545405
2011-08-01	Nam Định	75.5	324	66.5	0	28.85	31.95	26.35	36	23.8	86	54.5	183	3.81783
2011-09-01	Nam Định	69	499.5	130.5	0	27.1	30.45	24.7	35.85	21.3	87.5	52.5	112	3.81783
2011-10-01	Nam Định	69	125	33	0	23.9	26.85	21.85	31.85	18.25	87	54	74	14.1805
2011-11-01	Nam Định	82	76	18.5	0	23.3	26.95	20.75	30.55	18	84	45.5	103	4.90864
2011-12-01	Nam Định	92.5	78.5	9	0	16.95	20.05	14.6	23.7	9.35	76.5	34	68.5	0.545405
2012-01-01	Nam Định	25	42	8	0	14.15	15.75	12.85	20.05	7.95	91.5	70	26	0
2012-02-01	Nam Định	26.5	24.5	4.5	0	15.65	17.95	14.15	23.35	9.3	92.5	68.5	14	0
2012-03-01	Nam Định	33.5	31.5	7	0	19.05	21.05	17.45	25.4	12.5	91.5	47.5	8	2.17972
2012-04-01	Nam Định	55.5	64.5	40.5	0	24.8	28.05	22.9	35.5	18.95	90.5	52	147.5	0
2012-05-01	Nam Định	75	224.5	76.5	0	28.45	31.85	26.1	35.45	22.9	88	52.5	194	2.17972
2012-06-01	Nam Định	107	130.5	48.5	0	29.85	33.3	27.35	37.95	24.25	82	48.5	137	1.08986
2012-07-01	Nam Định	97.5	203	63	0	29.75	33.1	27.4	37.65	24.45	81	49	199.5	3.81451
2012-08-01	Nam Định	72.5	374.5	103.5	0	28.8	32.5	26.4	36.3	23.95	86.5	57	169	5.44929
2012-09-01	Nam Định	80	381.5	137	0	27.25	30.4	24.9	33.05	21.75	86	48.5	144.5	17.4377
2012-10-01	Nam Định	92	348	117.5	0	25.9	29.25	23.5	31.75	20.65	84.5	45.5	140.5	9.80873
2012-11-01	Nam Định	65.5	96.5	52.5	0	23.2	26.45	20.9	31.55	14.25	87.5	47.5	116.5	21.7972
2012-12-01	Nam Định	55.5	27.5	19.5	0	19.1	22.25	17.2	29	11.9	85.5	43	56.5	0
2013-01-01	Nam Định	41.5	17.5	4	0	15.1	16.9	13.5	22.65	8.75	87.5	55.5	18	0
2013-02-01	Nam Định	33	24.5	5.5	0	19.2	21.6	17.5	26.2	12.75	92	65	38	0
2013-03-01	Nam Định	51	22	9.5	0	22.65	25.15	21.1	28.8	14.2	90	58	53	0
2013-04-01	Nam Định	56.5	55	28	0	24.1	26.85	22.3	32.2	15.8	90	57.5	77	1.63052
2013-05-01	Nam Định	69	139.5	53.5	0	28.4	31.95	25.95	39.3	21.1	87	57.5	176	1.63052
2013-06-01	Nam Định	116.5	1171.5	78	0	29.1	32.55	26.6	37	22.9	82	46.5	180	2.71754
2013-07-01	Nam Định	87.5	435.5	113	0	28.75	31.55	26.4	33.6	23.7	86.5	66.5	157.5	16.3052
2013-08-01	Nam Định	87.5	326.5	76	0	28.8	32.1	26.25	35.3	24.05	87	60	158	8.15262
2013-09-01	Nam Định	63.5	544	102	0	26.4	29.5	24.1	34.3	20.75	89	51.5	94.5	17.9358
2013-10-01	Nam Định	123	172.5	88.5	0	24.4	28.75	22.3	32.65	18.45	80.5	34.5	126.5	10.8702
2013-11-01	Nam Định	82	79	32.5	0	22.1	24.9	20.1	30.65	14.55	83	44	49	13.5877
2013-12-01	Nam Định	100.5	18.5	11.5	0	15.6	19.65	12.4	24.75	7.55	79	39	161	0.543508
2014-01-01	Nam Định	81.3	1.5	1.5	25	17.2	20.65	14.55	24	9.45	82	37	121	0
2014-02-01	Nam Định	31.5	28.5	6	23	16.6	18.55	15.05	24.4	8	88.5	51.5	28	0
2014-03-01	Nam Định	19.5	93	26.5	21.5	18.9	20.9	17.6	26.75	13.4	95	77.5	10	0
2014-04-01	Nam Định	42.5	117.5	84.5	27	24.65	26.85	23.35	29.9	19.6	92	75.5	8	1.62549
2014-05-01	Nam Định	78	137	69	12	28.35	31.85	25.7	36.35	19.4	87	49	203	0
2014-06-01	Nam Định	90.5	276.5	71	18	29.8	33.2	27.3	37.05	24.35	84.5	49.5	166	1.08366
2014-07-01	Nam Định	84	227.5	48	21	29.55	32.55	26.75	35.65	22.55	83.5	54.5	158.5	1.62549
2014-08-01	Nam Định	72.5	309.5	81	27.5	28.55	31.45	26.2	35.4	23.75	87	60	125	23.8405
2014-09-01	Nam Định	86	243	82.5	9	28.8	31.8	26.35	34	24	84.5	48.5	198	7.04378
2014-10-01	Nam Định	97	259	96.5	29	26.25	29.85	23.45	33.45	20.7	82.5	45.5	149.5	12.4621
2014-11-01	Nam Định	59.5	96.5	51	6.5	22.85	25.9	20.65	30.45	16.55	87.5	57	100	7.04378
2014-12-01	Nam Định	83.5	29	11.5	3	16.95	20.15	14.5	25.6	10.2	78	31.5	83.5	2.16732
2015-01-01	Nam Định	64.5	24	20	3	17.45	20.75	15.1	24.25	9.6	85	47	112	0
2015-02-01	Nam Định	33.5	36.5	31.5	4.5	18.6	20.55	17.15	25.8	10.65	88.5	54	13.5	0
2015-03-01	Nam Định	29	41.5	8.5	14.5	21.25	23	19.75	28.05	15.25	94	76	24	0
2015-04-01	Nam Định	68	17	9	4.5	24.2	27.25	21.9	33.35	15.1	88.5	43.5	131	0
2015-05-01	Nam Định	92.5	129	84	1.5	29.65	32.85	27.3	36.5	23.25	85.5	57.5	229	0
2015-06-01	Nam Định	106	137.5	96	3	30.55	33.9	28.15	37.5	24.45	83	46	237	4.86329
2015-07-01	Nam Định	102.5	121.5	25.5	5	29.3	32.7	27.2	38.55	23.85	81	43.5	133	2.16146
2015-08-01	Nam Định	88	313	106	6	29.45	32.6	27.25	36.65	24.1	85.5	49.5	206.5	10.8073
2015-09-01	Nam Định	59.5	388.5	98.5	4.5	28.15	31.1	26	35.3	21.75	90	56.5	140.5	9.72658
2015-10-01	Nam Định	94.5	147.5	101.5	4	26.3	29.9	23.85	33.1	19	82.5	46.5	164	20.5339
2015-11-01	Nam Định	71	244.5	72.5	7.5	24.5	27.55	22.5	31.45	15.35	86.5	57	101.5	43.2292
2015-12-01	Nam Định	56	58	12.5	4	18.45	21.3	16.5	29.55	12.3	85	47	53.5	18.9128
2016-01-01	Nam Định	38.1	149	63	17.5	16.95	18.45	15.45	26.85	5.35	89	46	41	2.15913
2016-02-01	Nam Định	74.05	10.5	3.5	7.5	16.1	19.45	13.65	33.45	9.6	79.5	32	98.5	0.539782
2016-03-01	Nam Định	29.2	56.5	17.5	21	19.05	21.2	17.5	26.2	13.1	91	70	18	0
2016-04-01	Nam Định	41.7	105	42	13	24.3	26.75	22.65	30.55	19.65	91.5	64.5	60.5	0
2016-05-01	Nam Định	86	87.5	39.5	8.5	28.25	31	26.3	34.35	22.35	86	44.5	179	1.61935
2016-06-01	Nam Định	104.5	94.5	39	10	30.4	33.8	28	36.3	25.3	83	56	235.5	0
2016-07-01	Nam Định	95.5	256	127	10	30.25	33.3	27.8	36.8	23.1	82.5	56	177.5	3.23869
2016-08-01	Nam Định	63.5	428.5	107.5	16.5	29.1	32.4	26.3	36.3	24.2	85.5	56	142	16.1935
2016-09-01	Nam Định	86.5	251.5	86	13.5	28.35	31.65	25.9	35.6	23.1	85	47.5	125	24.2902
2016-10-01	Nam Định	98.7	84.5	36.5	12	27	30.6	24.5	33.1	19.8	82.5	48.5	156	14.0343
2016-11-01	Nam Định	80.6	22	11	5	22.75	26.25	20.4	30.5	14.2	82	39.5	107.5	16.1935
2016-12-01	Nam Định	89.65	1.5	1.5	1.5	20.5	23.9	17.95	27.8	12.5	77.5	33.5	90	15.1139
