# Supplementary material for: Deep learning models for forecasting dengue fever based on climate data in Vietnam
Source: PLoS Negl Trop Dis. 2022 Jun 13;16(6):e0010509. doi: 10.1371/journal.pntd.0010509 (PMC9232166; doi:10.1371/journal.pntd.0010509)
Supplement: S1 Data — (ZIP) [file pntd.0010509.s010.zip › Data/Ninh Thuận.xlsx]

## Sheet: Sheet1
year_month	province	Total_Evaporation	Total_Rainfall	Max_Daily_Rainfall	n_raining_days	Average_temperature	Max_Average_Temperature	Min_Average_Temperature	Max_Asolute_Temperature	Min_Asolute_Temperature	Average_Humidity	Min_Humudity	n_hours_sunshine	Dengue_fever_rates
1997-01-01	Ninh Thuận	131	1.2	1.2	1	23.3	27.7	20.2	29.3	15.2	76	50	277.4	1281.05
1997-02-01	Ninh Thuận	122.9	10	8	3	25.5	29.6	23.2	31.1	20.1	75	50	189.6	480.394
1997-03-01	Ninh Thuận	140	0	0	0	26.2	30.8	22.7	32.5	18	77	45	284.6	447.547
1997-04-01	Ninh Thuận	115.4	22.1	13.2	2	27.8	32.2	24.3	33.6	22.4	77	53	269.5	603.572
1997-05-01	Ninh Thuận	71.6	43.1	17.1	8	28.8	33.3	25.4	35.2	23.8	78	55	224.3	400.328
1997-06-01	Ninh Thuận	173.9	62.2	46.8	5	29.6	34.5	25.8	36.6	21.8	83	45	279	695.956
1997-07-01	Ninh Thuận	133.8	39.7	39.7	13	28.6	33.2	25.3	36	24.4	83	48	214.2	1120.92
1997-08-01	Ninh Thuận	169.9	60.2	24.8	10	29.1	34.2	25.7	37.5	23.9	85	41	230.5	1094.23
1997-09-01	Ninh Thuận	95.1	153.9	35.1	13	27.8	31.9	24.7	36	23.3	86	52	202.9	1476.08
1997-10-01	Ninh Thuận	93.1	128.5	42.3	10	27.1	31	24	32.4	22.5	82	52	233.8	1311.85
1997-11-01	Ninh Thuận	103.6	255	133.6	12	26.2	29.8	23.7	32.2	21.4	79	53	192.8	1032.64
1997-12-01	Ninh Thuận	119.9	138.2	50.1	12	25.6	29	23.1	30.5	18.8	73	56	232.5	1067.54
1998-01-01	Ninh Thuận	120.5	24.4	18.4	4	25.8	30.1	22.6	31.5	19.2	73	51	243.5	245.128
1998-02-01	Ninh Thuận	96.7	6.4	6.1	2	26	30.8	22.5	32	19.8	77	52	262.2	160.739
1998-03-01	Ninh Thuận	134	19.3	15.6	3	27.3	32.2	23.9	33.4	20.5	73	49	300.6	182.841
1998-04-01	Ninh Thuận	129.8	2.8	2.3	3	29	33.1	25.7	34.3	23.4	76	41	248.4	1239.7
1998-05-01	Ninh Thuận	73.9	96	33.5	14	29.7	34.6	26.3	37.9	24.1	77	44	232.1	956.399
1998-06-01	Ninh Thuận	161	7.9	2.5	7	30.4	34.9	27	37.5	25	80	45	243.5	968.455
1998-07-01	Ninh Thuận	145.7	37.2	23.4	5	29.7	34.1	26.1	37.3	24.4	81	44	278.2	1671.69
1998-08-01	Ninh Thuận	118.8	51.6	28.4	8	28.8	33.2	25.3	35.9	23.4	80	50	224.5	1790.24
1998-09-01	Ninh Thuận	98.5	242.7	61.5	21	28.2	32.8	25.1	37.3	23.8	85	39	176.7	1637.53
1998-10-01	Ninh Thuận	74	466.9	192.2	19	26.9	30.6	24	33.1	22.2	84	55	176.5	1601.37
1998-11-01	Ninh Thuận	75.4	662.3	212.4	19	26	29	23.9	31.2	21.8	85	56	124	1089.01
1998-12-01	Ninh Thuận	108.1	330.2	109.4	17	25.2	27.9	23.2	30.9	20.2	92	58	118.7	865.984
1999-01-01	Ninh Thuận	125.9	50	22.9	7	25.1	27.9	23.2	30.1	18.1	77	55	122.3	451.32
1999-02-01	Ninh Thuận	152.9	6.7	5.1	4	25.4	29.5	23.1	33	19.1	73	45	224.1	191.171
1999-03-01	Ninh Thuận	117.3	20.7	8.5	3	26.9	31.4	23.6	33.3	21.4	80	54	293.8	277.887
1999-04-01	Ninh Thuận	103.8	119.7	33.4	12	27.9	32	25	34.2	22.9	80	56	199.5	293.654
1999-05-01	Ninh Thuận	83.2	67.8	20.4	8	27.9	31.7	24.8	35	23.5	82	54	254.7	806.07
1999-06-01	Ninh Thuận	125.4	28.4	8.7	9	28.6	32.9	24.8	35.8	22.2	83	41	204.9	575.483
1999-07-01	Ninh Thuận	145.5	83.2	18.3	13	28.8	33.8	25.2	35.8	22.4	86	45	208.2	151.754
1999-08-01	Ninh Thuận	152.8	0.9	0.9	1	29	33.9	25.2	37.3	23.6	84	36	258.9	189.2
1999-09-01	Ninh Thuận	125.1	123.4	43.6	12	28.3	33.4	24.7	36.5	22.9	83	43	229.1	0
1999-10-01	Ninh Thuận	62.2	492.3	133.8	19	26.6	30.5	23.7	32.9	22.7	85	55	152.4	189.2
1999-11-01	Ninh Thuận	87.9	416.1	85.8	18	26.1	29.5	23.5	31.7	21.9	82	58	143.2	228.616
1999-12-01	Ninh Thuận	142.6	230.6	69.8	17	24.7	27.4	22.7	29.5	18.5	76	54	100.8	96.5708
2000-01-01	Ninh Thuận	116.1	79.4	19.1	13	24.9	28.7	22.4	30.8	19.7	76	46	186.7	102.574
2000-02-01	Ninh Thuận	126.9	2	1.3	3	25.1	29.3	22.5	31.7	18.7	77	51	177	52.2547
2000-03-01	Ninh Thuận	134.2	7.1	5.5	2	26.3	30.9	23	32.5	20.8	76	48	127.7	214.825
2000-04-01	Ninh Thuận	101.9	112.2	59.8	5	27.7	31.9	24.3	33.7	23	80	47	269.1	92.8972
2000-05-01	Ninh Thuận	99.1	105.7	24.1	11	28.4	32.9	24.8	35.6	23.8	81	45	238.3	373.524
2000-06-01	Ninh Thuận	106.7	78.1	22.2	10	28.2	32.5	24.8	34.4	23.5	84	54	214.9	257.403
2000-07-01	Ninh Thuận	132.1	224.8	149.4	11	28.3	32.9	24.8	35.5	23.1	84	43	185.2	334.817
2000-08-01	Ninh Thuận	128.1	57.2	50	8	28.2	32.5	24.7	35.3	23.3	83	50	202.7	100.639
2000-09-01	Ninh Thuận	105	97.9	40.1	12	27.9	32.8	24.4	36.8	22.6	81	40	196.1	87.0912
2000-10-01	Ninh Thuận	69.8	548.9	97.1	23	26.7	30.5	24	33.3	22.3	85	56	143.8	207.083
2000-11-01	Ninh Thuận	102.5	750.2	221.5	16	25.9	29.3	23	31.4	19.4	81	53	168.4	112.251
2000-12-01	Ninh Thuận	139.7	294.5	88.6	16	25.8	28.3	23.6	30.6	21.1	80	52	110	209.019
2001-01-01	Ninh Thuận	130.5	52.4	20.5	8				31		77	50	198.7	1298.97
2001-02-01	Ninh Thuận	156.6	0	0	0				31.8		75	46	237.6	1489.16
2001-03-01	Ninh Thuận	121	197.8	63	10				33.7		77	46	206.5	1500.57
2001-04-01	Ninh Thuận	111.5	47.8	27.1	5				34.4		77	54	274.7	2209.97
2001-05-01	Ninh Thuận	83.5	175.4	78.7	12				36.8		80	44	243.3	1492.96
2001-06-01	Ninh Thuận	136.2	8.4	3.1	8				36.5		82	42	176.7	2219.48
2001-07-01	Ninh Thuận	180.3	34.7	17.8	8				36.8		84	42	245.4	1690.76
2001-08-01	Ninh Thuận	128	97.6	28.3	16				36.1		84	45	173.8	1744.01
2001-09-01	Ninh Thuận	125.2	160.7	49.1	13				36.6		84	47	249	1778.24
2001-10-01	Ninh Thuận	86.8	221	53.5	19				37.7		85	55	157.9	1603.27
2001-11-01	Ninh Thuận	152.4	138.9	38.6	12				31.4		76	49	164	2170.03
2001-12-01	Ninh Thuận	155.1	195.9	67.4	12				31.1		75	46	158.6	1369.34
2002-01-01	Ninh Thuận	173.5	4.6								74			16.9014
2002-02-01	Ninh Thuận	159.1	1.8								74			15.0235
2002-03-01	Ninh Thuận	162.4	1.3								70			35.6808
2002-04-01	Ninh Thuận	144.4	25.2								79			56.338
2002-05-01	Ninh Thuận	82.1	47.2								79			35.6808
2002-06-01	Ninh Thuận	132.1	40								80			48.8263
2002-07-01	Ninh Thuận	204	13.7								82			43.1925
2002-08-01	Ninh Thuận	121.3	37.8								84			35.6808
2002-09-01	Ninh Thuận	82.3	339.6								86			35.6808
2002-10-01	Ninh Thuận	95.6	203.6								84			18.7793
2002-11-01	Ninh Thuận	94.9	723.8								82			71.3615
2002-12-01	Ninh Thuận	100.4	0	0	0						77			20.6573
2003-01-01	Ninh Thuận	162.4	4.4								75			11.1483
2003-02-01	Ninh Thuận	126.8	4.5								76			0
2003-03-01	Ninh Thuận	133	8.5								76			0
2003-04-01	Ninh Thuận	133.4	0	0	0						77			1.85805
2003-05-01	Ninh Thuận	89.3	182.7	50	17	25.9	33.3	25.4	36.7	23	82	52	174	3.71609
2003-06-01	Ninh Thuận	116.7	51	28	6	29	33.8	25.6	35.5	23.7	83	54	248	11.1483
2003-07-01	Ninh Thuận	115.4	48.7	20	11	28.3	33.2	24.6	35.2	23.3	84	51	231	13.0063
2003-08-01	Ninh Thuận	158.3	30.1	9	9	29.6	35.1	25.9	38.3	23.5	83	36	244	50.1672
2003-09-01	Ninh Thuận	101.5	85.8	21	3	28.1	33.4	25.9	36.4	23.2	83	48	195	0
2003-10-01	Ninh Thuận	92.6	535.2	183	15	26.7	31	23.9	33.3	22.3	83	51	162	9.29023
2003-11-01	Ninh Thuận	109.7	267.6	168	10	26.2	30	23.4	32.8	20.7	80	51	230	13.0063
2003-12-01	Ninh Thuận	155.8	48.4	27	11	24.7	27.5	22.7	29.8	18.5	76	50	110	3.71609
2004-01-01	Ninh Thuận	140.2	6.5								77			0
2004-02-01	Ninh Thuận	137.4	0	0	0	24.1	29.6	20.5	31.3	17.1	75	31	273	3.67985
2004-03-01	Ninh Thuận	129.2	0	0	0	26.1	31.1	22.9	33.2	19	80	46	241	0
2004-04-01	Ninh Thuận	113.5	2.8	3	2	28	33.1	24.9	35	22.7	73	39	271	12.8795
2004-05-01	Ninh Thuận	87.8	165.3	43	13	28.6	33.1	25.2	36.5	23.8	80	44	245	22.0791
2004-06-01	Ninh Thuận	119.4	85.4	30	12	28.6	33.1	25.2	36.8	24	80	42	229	55.1978
2004-07-01	Ninh Thuận	128.6	43	12	9	28.8	33.8	25.1	37.2	23.5	84	45	275	97.5161
2004-08-01	Ninh Thuận	166.2	31.4	13	11	29.4	35	25.7	38.6	23.2	83	45	251	33.1187
2004-09-01	Ninh Thuận	127	80.3			28.3		26.3			82			27.5989
2004-10-01	Ninh Thuận	147.9	171								80			11.0396
2004-11-01	Ninh Thuận	145.4	74.1								79			22.0791
2004-12-01	Ninh Thuận	178.4	16.8	14	7	24.9	28.5	22.3	30	17	73	50	199	3.67985
2005-01-01	Ninh Thuận	155.6	0.7	1	3	23.9	28.2	20.9	29.8	18.9	71	53	264	78.4815
2005-02-01	Ninh Thuận	132.3	2.9	3	1	25.5	30.3	21.6	31.5	17.5	79	53	271	104.034
2005-03-01	Ninh Thuận	182	7.7	7	3	25.8	30.7	22.7	33	18.5	80	48	273	167.914
2005-04-01	Ninh Thuận	186.1	0	0	0						75			197.116
2005-05-01	Ninh Thuận	98.7	27.3	19	3	30.1	34.4	26.6	37.7		83	50	288	264.647
2005-06-01	Ninh Thuận	172	207.4	64	14	29.5	34.3	25.6	35.8	23.5	78	47	243	593.174
2005-07-01	Ninh Thuận	141.7	67.9								82			664.355
2005-08-01	Ninh Thuận	169.7	43.1								81			662.53
2005-09-01	Ninh Thuận	105.8	270.5								85			594.999
2005-10-01	Ninh Thuận	115.5	372.3	125	17	27.1	30.5	24.2	32		82	58	149	434.386
2005-11-01	Ninh Thuận	111.1	252.3								80			635.152
2005-12-01	Ninh Thuận	120	525.2	82	24	24.7	26.6	22.9	30.9		82	62	52	352.254
2006-01-01	Ninh Thuận	136.1	3.2	1.7	2	24.7	28.3	22.8	30.5	18	81	55	175	72.5426
2006-02-01	Ninh Thuận	154.3	40.2	37	4	25.9	29.6	23.4	31.9	20.3	77	41	237	47.1527
2006-03-01	Ninh Thuận	119.5	84.1	83	4	26.3	30.9	23	33.5	19.1	78	53	268	58.0341
2006-04-01	Ninh Thuận	132.5	11.1	8	7	28.2	32.4	24.8	33.5	23.2	78	48	294	81.6104
2006-05-01	Ninh Thuận	88.5	57.7	33	6	29.3	33.5	25.6	35.2	24	76	48	288	107
2006-06-01	Ninh Thuận	179.3	3.9	34	3	29.7	34.1	26.2	38.7	24.7	79	43	254	117.882
2006-07-01	Ninh Thuận	217.8	17.8	90	9	29.7	35.1	26.5	39	25	81	37	210	284.73
2006-08-01	Ninh Thuận	200.7	38.3	17	9	29.1	33.8	25.8	36.9	23.4	84	49	217	277.476
2006-09-01	Ninh Thuận	131.9	138.7	41	16	28	32.3	24.7	35	23.6	83	53	120	246.645
2006-10-01	Ninh Thuận	152.2	139.5	33	14	27.6	31.4	24.8	33.5	23	83	58	230	453.391
2006-11-01	Ninh Thuận	151	30.5	15	5	27.1	31.1	24	32.3	21.2	80	49	259	734.494
2006-12-01	Ninh Thuận	176.4	106.6	42	12	25.9	29	23.5	31.5	21.6	78	48	196	429.815
2007-01-01	Ninh Thuận	184.5	20.9	6	9	25.1	28.3	23.1	30.7	21	74	44	165	395.826
2007-02-01	Ninh Thuận	143.9	6.6	0.1	2	25.5	30.3	21.9	32.2	18.6	85	35	252	199.712
2007-03-01	Ninh Thuận	117.9	79.6	49	7	27.1	31.4	24.3	32.7	21.8	84	34	257	242.893
2007-04-01	Ninh Thuận	142.4	26	17	3	28.7	32.8	25.4	34.2	23.5	77	51	273	296.869
2007-05-01	Ninh Thuận	90.4	197.5	56	12	28.4	32.6	25.6	36.6	23	70	54	245	507.377
2007-06-01	Ninh Thuận	133.1	33.6	8	8	29.6	33.9	26.2	35.3	25.2	79	46	242	860.022
2007-07-01	Ninh Thuận	142.6	52.4	18	2	29.2	32.3	27	34.5	25.3	79	59	301	1084.92
2007-08-01	Ninh Thuận	143.3	102.1	18	11	28.7	33	25.7	36.2	23.6	86	43	209	811.443
2007-09-01	Ninh Thuận	104.6	177.3	62	12	28.3	32.7	25.2	35.3	22.5	82	50	190	559.554
2007-10-01	Ninh Thuận	91.7	398.4	119	21	27	30.4	24.7	33.6	23.2	82	55	149	491.184
2007-11-01	Ninh Thuận	103.4	328.6	66	17	25.5	28.6	23.2	31.6	19.8	85	50	125	363.44
2007-12-01	Ninh Thuận	148.3	2	1	4	26	29.3	23.9	31	20.8	81	51	184	212.307
2008-01-01	Ninh Thuận	128.4	85.2	41	9	24.9	28.5	22.3	31	19.4	80	46	184	30.3192
2008-02-01	Ninh Thuận	145.7	28.7	22	4	24.7	28.3	22.5	30.7	20	71	50	188	12.4844
2008-03-01	Ninh Thuận	126.3	34.8	28	6	26	30.2	23.2	32.5	21.5	81	48	247	42.8036
2008-04-01	Ninh Thuận	108.7	111	33	10	27.9	32.2	24.7	34.6	23	82	49	265	3.56697
2008-05-01	Ninh Thuận	122.9	228.4	59	15	28.1	32.7	25	35	23	84	57	227	32.1027
2008-06-01	Ninh Thuận	124	78	71	5	29	33.5	25.6	35.5	23.4	82	51	279	23.1853
2008-07-01	Ninh Thuận	125.5	25.6	5	10	28.7	33.4	25.3	35.8	23.5	85	46	252	80.2568
2008-08-01	Ninh Thuận	148.9	18.7	5	11	28.7	33.8	25.3	36.3	23.8	85	50	233	71.3394
2008-09-01	Ninh Thuận	106.1	290.3	137	13	27.9	32.3	25.1	35	23.8	85	50	148	78.4733
2008-10-01	Ninh Thuận	82.5	246.4	74	16	27.5	31.5	24.6	33.7	22.8	84	61	204	221.152
2008-11-01	Ninh Thuận	95.8	691.1	147	22	26.2	29.2	24.2	32.4	21.7	85	56	113	247.904
2008-12-01	Ninh Thuận	135.3	361.9	125	14	25.3	28.3	23.2	30	19.9	79	48	140	160.514
2009-01-01	Ninh Thuận	159.1	43.3	15	7	23.9	27.5	21.2	29.8	16.7	77	49	209	113.114
2009-02-01	Ninh Thuận	108.8	16	15	2	25.7	30.3	22.6	33	18	83	49	183	75.9986
2009-03-01	Ninh Thuận	104.4	44.6	25	6	27.3	31.7	24.1	33.6	22.3	78	48	247	61.8593
2009-04-01	Ninh Thuận	92.4	187.5	37	14	27.9	32.4	24.9	35.8	22.6	81	55	185	56.5571
2009-05-01	Ninh Thuận	137.8	192.6	26	21	27.4	31.5	24.6	34	22.5	86	58	189	45.9526
2009-06-01	Ninh Thuận	94.6	111	34	13	29.1	33.9	25.4	35.6	23	82	51	235	169.671
2009-07-01	Ninh Thuận	112.6	47.5	16	11	28.9	33.7	25.5	36.5	23.5	84	42	212	213.856
2009-08-01	Ninh Thuận	135.4	28.9	16	7	29.5	34.6	26	38.9	24	84	31	272	125.486
2009-09-01	Ninh Thuận	95.4	121.9	26	20	28.4	33	25.4	35	24.2	84	56	162	77.766
2009-10-01	Ninh Thuận	86.4	174.2	61	18	27.1	31.6	24.2	33.3	22.6	86	57	193	113.114
2009-11-01	Ninh Thuận	101.9	341.7	251	15	26.5	29.9	24.1	33	22.3	78	46	163	139.625
2009-12-01	Ninh Thuận	125	54.9	40	8	25.6	29.7	22.7	31.3	19.5	81	52	226	114.882
2010-01-01	Ninh Thuận	110.5	83.4	67	9	25.2	29.6	22.3	31.7	21	83	50	216	66.7252
2010-02-01	Ninh Thuận	100.4	0	0	0	26.1	31.1	22.4	32.5	20.5	78	41	268	29.8507
2010-03-01	Ninh Thuận	141.2	7.5	6	4	27.1	31.7	23.9	33.8	20.5	73	48	248	64.9693
2010-04-01	Ninh Thuận	110.4	56.8	32	3	28.6	33.2	25.2	34.9	24	78	51	281	117.647
2010-05-01	Ninh Thuận	108.2	110.9	53	7	30.1	34.9	26.5	36.5	23.1	77	55	290	107.112
2010-06-01	Ninh Thuận	116	109.9	74	14	28.1	32.3	25.2	34	23.8	79	59	247	89.5522
2010-07-01	Ninh Thuận	100	125	50	14	29	33.4	25.6	35.5	24	82	53	219	374.012
2010-08-01	Ninh Thuận	91.3	67.7	41	17	28.7	33.1	25.5	35	24.5	83	59	211	438.982
2010-09-01	Ninh Thuận	101.9	68.9	34	9	28.9	33.6	25.3	36.4	24	85	53	240	709.394
2010-10-01	Ninh Thuận	66.5	674.5	189	16	26.8	30.2	24.3	33	22	85	59	106	409.131
2010-11-01	Ninh Thuận	71.5	544.4	158	20	26	28.8	23.8	31.5	22.1	83	58	90	219.491
2010-12-01	Ninh Thuận	110.3	231.1	165	9	25.3	28.4	23.1	31	18.8	78	50	128	101.844
2011-01-01	Ninh Thuận	198	21	19	0	24.5	27.9	22.1	31	18.8	75	49	178	10.4511
2011-02-01	Ninh Thuận	170	0	0	0	25.1	30	21.7	31.5	18.6	74	25	264	8.70928
2011-03-01	Ninh Thuận	167	26	19	0	25.8	29.3	23.6	32.7	21.3	75	46	168	15.6767
2011-04-01	Ninh Thuận	161	10	6	0	27.1	31.2	23.9	33.4	21.6	78	47	261	1.74186
2011-05-01	Ninh Thuận	127	112	39	0	28.5	33.1	25.4	36.7	23.9	82	46	275	12.193
2011-06-01	Ninh Thuận	130	49	19	0	28.7	33.3	25.9	36.2	24.2	83	48	249	47.0301
2011-07-01	Ninh Thuận	134	79	22	0	28.2	33.3	25.4	35.5	24	91	48	253	27.8697
2011-08-01	Ninh Thuận	116	7	2	0	28.4	33.5	25.2	35.4	23.4	85	50	287	40.0627
2011-09-01	Ninh Thuận	117	116	34	0	28.2	33.5	25.1	36.3	23.3	86	45	204	38.3209
2011-10-01	Ninh Thuận	98	413	79	0	27	31	24.5	33.8	23.3	82	57	208	29.6116
2011-11-01	Ninh Thuận	131	39	24	0	26.7	30.5	24.3	32	21.5	81	48	203	45.2883
2011-12-01	Ninh Thuận	174	22	7	0	25.1	28.4	23.3	31.3	21.9	77	51	152	26.1279
2012-01-01	Ninh Thuận	165	26	23	0	25.3	29.6	22.8	31.5	19.5	77	49	209	20.7111
2012-02-01	Ninh Thuận	149	15	14	0	25.8	30.2	22.8	32.7	20.9	79	40	242	18.9852
2012-03-01	Ninh Thuận	164	30	16	0	26.9	31.5	24	36.5	21.4	76	47	229	17.2592
2012-04-01	Ninh Thuận	118	160	145	0	27.8	32.2	24.6	35.9	22.8	82	45	273	17.2592
2012-05-01	Ninh Thuận	82	45	12	0	28.6	32.9	24.5	36.5	23.9	84	46	270	17.2592
2012-06-01	Ninh Thuận	180	117	39	0	29	33.6	26.1	36.8	24.3	83	40	238	29.3407
2012-07-01	Ninh Thuận	179	100	40	0	28.6	33.4	25.7	36	23.8	84	42	250	39.6962
2012-08-01	Ninh Thuận	215	25	15	0	29	34.2	26	36.5	24	84	46	286	53.5036
2012-09-01	Ninh Thuận	72	333	50	0	26.6	30.9	24.1	33	23.2	87	61	158	36.2444
2012-10-01	Ninh Thuận	133	81	26	0	27	31.1	23.6	32.2	21	82	50	248	70.7629
2012-11-01	Ninh Thuận	123	181	118	0	27.2	31.3	24.2	33.5	22.6	79	51	236	107.007
2012-12-01	Ninh Thuận	165	34	33	0	26.6	30.4	23.7	32	20.3	74	50	247	44.874
2013-01-01	Ninh Thuận	200	29	25	0	25.2	28.9	22.4	31.5	18.3	74	47	255	37.6133
2013-02-01	Ninh Thuận	110	2	2	0	26.3	30.4	23.6	32.5	21	72	44	134	10.2582
2013-03-01	Ninh Thuận	160	2	2	0	27.1	31.4	23.7	33.4	20.9	77	45	301	29.0648
2013-04-01	Ninh Thuận	101	5	2	0	28.7	33	25.6	35.1	24.5	78	49	175	13.6776
2013-05-01	Ninh Thuận	109	155	44	0	29.1	34.4	25.5	36.2	23.5	79	48	275	10.2582
2013-06-01	Ninh Thuận	118	138	44	0	28.1	32.7	25	36	23.4	81	51	199	18.8066
2013-07-01	Ninh Thuận	109	69	24	0	27.5	32.1	24.7	35.2	23.8	81	52	221	64.9684
2013-08-01	Ninh Thuận	165	70	36	0	27.9	32.6	25.1	35.5	23	84	49	214	114.549
2013-09-01	Ninh Thuận	132	142	66	0	27.6	32.2	24.8	35.2	23	84	54	188	85.4847
2013-10-01	Ninh Thuận	132	106	27	0	26.6	30.6	23.8	31.8	21.5	82	50	218	54.7102
2013-11-01	Ninh Thuận	128	332	60	0	26.2	29.4	23.6	32.2	20.3	79	49	181	58.1296
2013-12-01	Ninh Thuận	227	1	1	0	24.7	28.3	22	30.7	18.6	74	50	227	35.9036
2014-01-01	Ninh Thuận	65.1	2	1	14	24.3	28.3	20.8	30.5	16.3	72	40	214	11.8564
2014-02-01	Ninh Thuận	109	0	0	0	24.4	30.1	20.8	31.5	17.5	77	46	264	6.77507
2014-03-01	Ninh Thuận	109	18	6	24	26.6	31.6	23.3	33.3	19.7	76	34	279	10.1626
2014-04-01	Ninh Thuận	109	19	11	29	28.6	33.2	25.5	35.6	24.4	76	49	285	15.2439
2014-05-01	Ninh Thuận	104	21	9	6	30.3	34.7	27.1	37	24	80	51	299	8.46883
2014-06-01	Ninh Thuận	160	94	35	19	30	34.7	26.9	38.3	25	82	35	1	5.0813
2014-07-01	Ninh Thuận	109	138	31	31	29.1	33.6	26.4	35.3	24.8	83	51	196	72.832
2014-08-01	Ninh Thuận	151	15	8	29	29.4	34.1	26.2	37	24.6	83	39	263	6.77507
2014-09-01	Ninh Thuận	127	83	34	21	28.9	33.9	25.7	37	24.2	83	44	237	13.5501
2014-10-01	Ninh Thuận	109	71	18	7	27.9	32.6	24.9	35.2	23.7	81	46	210	30.4878
2014-11-01	Ninh Thuận	117	214	94	7	27.2	30.9	24.8	33.5	22.8	79	55	180	11.8564
2014-12-01	Ninh Thuận	127	225	70	12	25.7	28.5	23.7	31.9	21.8	77	51	111	13.5501
2015-01-01	Ninh Thuận	160	20	3	3	23.9	28.3	21.6	31.2	16.5	75	40	232	6.71254
2015-02-01	Ninh Thuận	145	6	3	2	24.9	29.6	22.3	31.8	18.8	77	41	250	3.35627
2015-03-01	Ninh Thuận	149	4	3	3	26.9	32	23.8	34	21.3	76	36	301	3.35627
2015-04-01	Ninh Thuận	167	9	9	3	28.5	33	25.5	34.5	23.4	74	47	291	5.0344
2015-05-01	Ninh Thuận	189	49	42	1	30.9	35.4	27.7	39	25.2	78	47	303	1.67813
2015-06-01	Ninh Thuận	174	9	5	2	30.5	35	27.3	36.6	25.6	79	49	239	3.35627
2015-07-01	Ninh Thuận	189	7	1	2	30.4	35.2	27.3	37.2	25.5	83	45	233	5.0344
2015-08-01	Ninh Thuận	166	59	51	2	30.2	35	26.8	37	25.4	82	45	291	46.9877
2015-09-01	Ninh Thuận	135	72	26	3	29.6	34	26.5	36	24	82	53	248	65.4472
2015-10-01	Ninh Thuận	127	280	94	4	27.6	32.7	25.4	33.8	24	82	51	246	129.216
2015-11-01	Ninh Thuận	90	601	69	12	27.2	30.9	24.6	33	22.5	79	61	192	110.757
2015-12-01	Ninh Thuận	134	187	89	4	26.7	30.1	24.6	32	22.6	79	56	218	239.973
2016-01-01	Ninh Thuận	124.1	1	1	2	26.4	31	23.5	33.3	22.3	78	46	247	277.685
2016-02-01	Ninh Thuận	158.4	22	19	3	25.7	30.2	23.1	32.3	20.3	73	43	235	111.407
2016-03-01	Ninh Thuận	148.8	0.1	0.1	0	26.3	31.4	23	33	20.7	78	45	288	78.151
2016-04-01	Ninh Thuận	160	0	0	0	29.2	33.8	25.9	35.5	23.2	81	47	284	39.9069
2016-05-01	Ninh Thuận	175	3	2	4	30.7	35.1	27.6	37.7	26.5	79	46	263	31.5929
2016-06-01	Ninh Thuận	137	126	50	14	29.7	34.6	26.6	38	25	84	45	227	29.9302
2016-07-01	Ninh Thuận	144	15	3	6	29.8	34.3	26.6	35.9	25.3	85	46	263	63.1859
2016-08-01	Ninh Thuận	153	92	23	9	29.9	35.3	26.6	39	24.5	85	37	265	136.349
2016-09-01	Ninh Thuận	106	247	62	17	28.9	33.5	25.7	37.5	24.3	86	42	218	116.395
2016-10-01	Ninh Thuận	58.7	473	125	22	27.1	31.4	24.8	33.5	23	87	62	151	98.1044
2016-11-01	Ninh Thuận	87	316	112	15	27.2	31	24.9	32.5	23	83	58	202	192.883
2016-12-01	Ninh Thuận	95.2	964	190	21	25.8	28.2	24.2	31.5	22.5	84	57	67	192.883
