# Supplementary material for: Deep learning models for forecasting dengue fever based on climate data in Vietnam
Source: PLoS Negl Trop Dis. 2022 Jun 13;16(6):e0010509. doi: 10.1371/journal.pntd.0010509 (PMC9232166; doi:10.1371/journal.pntd.0010509)
Supplement: S1 Data — (ZIP) [file pntd.0010509.s010.zip › Data/Phú Yên.xlsx]

## Sheet: Sheet1
year_month	province	Total_Evaporation	Total_Rainfall	Max_Daily_Rainfall	n_raining_days	Average_temperature	Max_Average_Temperature	Min_Average_Temperature	Max_Asolute_Temperature	Min_Asolute_Temperature	Average_Humidity	Min_Humudity	n_hours_sunshine	Dengue_fever_rates
1997-01-01	Phú Yên	102.4	33.6	10.2	7	22.9	26.5	20.2	32	17.2	81	59	223.9	56.2533
1997-02-01	Phú Yên	74.3	32.8	10.9	9	24	27.1	22.4	32.1	19.3	83	62	144.5	23.5479
1997-03-01	Phú Yên	103.5	1.4	0.8	3	25.4	29.8	22.7	34.7	19.4	80	55	280.9	90.2669
1997-04-01	Phú Yên	109.9	16	7.9	8	27.5	32.2	24.4	34	22.8	78	56	267.7	120.356
1997-05-01	Phú Yên	104.8	150	52	10	29.1	34.6	25.5	37	23.4	78	45	256.3	231.554
1997-06-01	Phú Yên	204	36.3	23.7	5	30.4	35.6	26.5	37.7	23.6	74	46	291.5	503.663
1997-07-01	Phú Yên	186.6	132.3	73.5	13	29.3	34.1	26.3	36.7	23.1	78	47	228.6	626.635
1997-08-01	Phú Yên	198.3	54	27.4	9	29.1	34	26.1	37.8	23.8	78	48	224.4	175.301
1997-09-01	Phú Yên	114	459.8	107.9	16	27.9	32.3	25.1	36.6	23.6	81	47	195.8	175.301
1997-10-01	Phú Yên	75.9	457.1	165.9	19	27	30.3	24.6	31.7	23.6	84	65	214.3	167.452
1997-11-01	Phú Yên	82.4	333.6	121.1	14	26	29	23.9	31.6	22.5	87	55	176.8	1000.78
1997-12-01	Phú Yên	100.8	61.6	15.9	18	25.5	28.5	23.5	30.4	20.2	83	61	218.2	712.977
1998-01-01	Phú Yên	85	74.8	23.9	12	25.4	29.2	22.9	33.7	19.9	81	57	217.7	140.265
1998-02-01	Phú Yên	80.3	7.8	7.4	2	25.7	30	22.9	34.4	21	78	51	231.4	245.786
1998-03-01	Phú Yên	100.1	29.8	19.4	5	26.5	31.3	23.1	34.9	18.4	82	43	281.6	268.949
1998-04-01	Phú Yên	137.3	4.2	3.1	5	29	33.8	25.7	37.1	23.6	81	43	266.4	486.424
1998-05-01	Phú Yên	100.5	54.8	15.3	16	30.1	35.1	26.8	40.1	25.3	81	40	251	374.469
1998-06-01	Phú Yên	190.7	2.9	2.1	4	30.8	36.3	27.3	39	25.1	78	42	268.9	1430.96
1998-07-01	Phú Yên	161.7	29.6	9	7	29.6	35.3	26	38	24.6	76	46	298.5	2605.84
1998-08-01	Phú Yên	144.4	48.7	11.6	11	29	34.9	25.7	38.2	24.1	75	41	239	1136.28
1998-09-01	Phú Yên	138.3	206.4	44.3	18	28.7	33.8	25.7	37.6	23.6	75	45	171.4	539.184
1998-10-01	Phú Yên	79.1	559.2	104.8	18	26.9	30.2	24.8	35.3	22.4	84	54	154.5	389.911
1998-11-01	Phú Yên	54.7	1273.2	196.9	25	25.6	28	24	30.6	21.6	86	65	87.2	231.63
1998-12-01	Phú Yên	72.2	391	138.9	22	24.2	26.4	22.4	30.1	18.6	83	68	76.6	211.041
1999-01-01	Phú Yên	72.6	109.3	53	17	23.6	26.1	23	29.1	19.2	83	60	68.8	49.3359
1999-02-01	Phú Yên	90	42.5	18.8	15	24.4	27.8	22.2	30.1	19.9	79	58	166.2	21.5054
1999-03-01	Phú Yên	101.8	4.9	2.4	6	26.6	31.1	23.7	35.5	20.6	80	49	281.1	74.6363
1999-04-01	Phú Yên	98.2	96.7	25	13	27.5	31.7	24.9	36.6	22.4	83	46	205.1	191.018
1999-05-01	Phú Yên	122.7	71.3	24.9	11	27.9	32.6	25.2	35.6	24	80	53	255.4	155.598
1999-06-01	Phú Yên	196.2	46.7	6.9	8	29.2	34	26.1	36.4	24.3	81	38	234.8	139.152
1999-07-01	Phú Yên	228.8	1.1	0.5	4	29.4	34.3	26.4	36.7	24.8	79	47	236.6	108.792
1999-08-01	Phú Yên	210.5	6.8	4.9	6	29	34.2	25.8	37.7	23.8	77	40	257.3	37.9507
1999-09-01	Phú Yên	155.2	125.7	54.9	15	28.4	33.9	25	36.7	23.4	79	43	216.8	34.1556
1999-10-01	Phú Yên	67	803.7	136.8	21	26.4	29.7	24.1	33.7	22.7	86	60	149.4	74.6363
1999-11-01	Phú Yên	64.8	556.2	102.6	24	25.6	28	23.8	30.6	21.8	84	69	103.5	77.1664
1999-12-01	Phú Yên	75.8	918.3	200.3	19	22.6	26.7	21.1	28.7	15.2	84	60	32.7	49.3359
2000-01-01	Phú Yên	88.9	158.9	34.9	18	23.9	26.8	22.2	29.5	19.9	82	65	136.1	21.2606
2000-02-01	Phú Yên	93.7	45.8	23.3	10	23.4	26.6	21.6	30.8	19.3	79	58	111.9	26.2631
2000-03-01	Phú Yên	90.1	28.6	10	8	24.8	28.8	22.6	31	19.8	83	60	214.4	6.25313
2000-04-01	Phú Yên	97.9	59.3	35.9	7	27.5	31.9	24.7	35.6	23.3	83	56	251.4	18.7594
2000-05-01	Phú Yên	112.7	323.1	90.1	17	28.4	33.8	25.1	37.6	23	80	44	249.8	63.7819
2000-06-01	Phú Yên	137.1	78.4	31.9	12	28.5	33	25.6	35.6	23.9	77	45	246.4	42.5213
2000-07-01	Phú Yên	182.7	46.1	28	7	28.6	33.2	25.7	36.6	24.4	75	46	192.4	51.2756
2000-08-01	Phú Yên	151.3	83.9	32	11	28.6	33.6	25.5	36.5	23	76	49	239.2	27.5138
2000-09-01	Phú Yên	116.2	317.7	139.1	12	27.6	31.7	24.8	35.3	22.8	78	50	168.9	16.2581
2000-10-01	Phú Yên	64.1	747.3	110.8	28	26.6	29.5	24.7	31.9	22.9	85	66	135.5	40.02
2000-11-01	Phú Yên	76.8	758.4	174.8	21	24.9	27.4	23.1	29.1	19.9	78	56	108.5	43.7719
2000-12-01	Phú Yên	69.5	323.3	115.9	25	24.4	26.5	23	28	20.6	78	60	72.5	18.7594
2001-01-01	Phú Yên	85.1	43.4	13.6	11	24.2	27.3	22.1	32.3	18.4	82.129	63	154.9	275.854
2001-02-01	Phú Yên	89.8	25.8	13.4	7	23.8	27.5	21.4	29.4	19.2	78.3214	59	193.6	254.824
2001-03-01	Phú Yên	90.1	237.4	107.1	13	25.9	29.5	23.8	35.3	21.2	83.1935	57	201.8	273.38
2001-04-01	Phú Yên	106.3	61.2	30.4	4	28	32.5	24.9	36.4	23.4	82.6	58	273.1	421.821
2001-05-01	Phú Yên	131.4	56.3	28.4	14	29.3	34.6	25.9	39.6	24.3	79.7097	45	251.7	425.532
2001-06-01	Phú Yên	169	30.2	11	7	29.3	34	26.2	37.1	24.3	77.4667	47	193.9	424.295
2001-07-01	Phú Yên	225	2.4	0.9	5	30.3	35.9	26.9	39	24.3	74.9355	46	238.5	546.759
2001-08-01	Phú Yên	162.2	95.3	38.6	16	28.9	33.7	25.8	38.6	24.5	76.4516	49	196.7	486.145
2001-09-01	Phú Yên	145.2	143.8	55.9	14	28.8	34.4	25.4	37.3	23.7	77.5667	43	242	481.197
2001-10-01	Phú Yên	68.8	470.5	106.9	24	26.7	29.9	24.6	32.3	23	84.871	60	151.3	296.883
2001-11-01	Phú Yên	109.1	388.4	217.1	21	24.8	27.7	22.7	30.7	19.3	78.0333	57	138.3	504.701
2001-12-01	Phú Yên	104.8	68.5	11.4	20	24.3	27	22.6	30.4	17.7	78.0323	58	125	504.701
2002-01-01	Phú Yên	133.6	7.8	5	7	23.9	27	21.9	29.4	17.8	76	57	225	69.7845
2002-02-01	Phú Yên	91.5	21.9	7	6	23.3	27.5	20.6	28.8	18.2	77	51	217	46.523
2002-03-01	Phú Yên	107.3	11.8	8	0	25.5	30.1	22.5	34.2	19.8	78	50	277	52.6445
2002-04-01	Phú Yên	114.5	20.2	13	6	27.6	32.2	24.1	34.2	20.7	77	42	296	72.2331
2002-05-01	Phú Yên	85	250.9	98	8	29.3	34.4	25.9	38.6	23.6	76	30	287	400.343
2002-06-01	Phú Yên	184.1	4	4	1	30	35.1	27	37.5	25.3	75	45	244	244.858
2002-07-01	Phú Yên	235.6	26.8	20	6	30.3	35.5	27	38.1	24.5	72	44	223	450.539
2002-08-01	Phú Yên	169	62.9	29	12	28.4	33	25.7	37.5	23.9	77	45	164	100.392
2002-09-01	Phú Yên	108.7	243.8	51	21	27.5	32.4	24.8	34.5	22.8	82	50	165	36.7287
2002-10-01	Phú Yên	88.7	210.4	117	12	26.8	30	24.5	32.5	22.6	81	56	273	57.5416
2002-11-01	Phú Yên	67.2	1087.3	145	24	25.7	28.1	24	30.9	22.1	87	64	109	166.503
2002-12-01	Phú Yên	60.6	316.3	97	23	25.1	27.6	23.3	30	20.2	83	61	103	177.522
2003-01-01	Phú Yên	108.9	10.9	4	6	23	26.6	20.6	28.9	17.9	76	51	176	63.0456
2003-02-01	Phú Yên	82.6	11.8	6	7	24.6	28.4	22.2	30.1	19.7	79	53	209	15.7614
2003-03-01	Phú Yên	98.4	8.2	8	1	25.9	30.1	23.3	34.8	19.8	78	50	264	10.9117
2003-04-01	Phú Yên	117.8	24.6	21	3	27.7	32.8	24.1	35.1	20.7	80	46	311	14.549
2003-05-01	Phú Yên	107.8	379.2	118	16	28.8	33.5	25.5	37.2	23.1	81	47	216	83.6566
2003-06-01	Phú Yên	145.7	61.4	26	10	29.4	34.7	26.1	37.7	24.5	75	45	262	143.065
2003-07-01	Phú Yên	146.8	15.8	9	6	28.7	33.8	25.4	36.1	24	77	48	223	173.375
2003-08-01	Phú Yên	172.8	51.5	18	12	29.2	34.6	25.7	37.5	24	76	43	244	58.1959
2003-09-01	Phú Yên	138.5	95	32.5	14	28.21	33.38	25.33	36	23.7	78		206.5	86.0815
2003-10-01	Phú Yên	81.2	774	151.2	20	26.2903	29.5548	24.0903	32.1	22	83		152.7	67.8952
2003-11-01	Phú Yên	96.4	291.9	93	15	26	29.1	23.7	32.8	22	79	50	175	83.6566
2003-12-01	Phú Yên	101.1	132.8	20	26	23.5	25.9	21.8	28.5	19.8	77	60	75	76.3822
2004-01-01	Phú Yên	96	32.3	9	8	23.7	26.6	21.7	27.9	19.7	78	62	194	33.6538
2004-02-01	Phú Yên	102.8	2.2	2	0	23	27.4	20.3	33.4	16.9	75	55	224	114.183
2004-03-01	Phú Yên	104.4	5.7	5	3	25.3	29.6	22.5	34	17.3	79	55	228	60.0962
2004-04-01	Phú Yên	102.3	3.5	3	2	27.8	32.4	24.7	36	23	80	52	264	79.3269
2004-05-01	Phú Yên	113.9	84.5	19	15	28.9	34.3	26.5	37.8	24	79	36	264	62.5
2004-06-01	Phú Yên	174.4	132.2	67	13	29.1	33.3	26.1	36.5	23.5	76	45	215	211.538
2004-07-01	Phú Yên	159.1	47.7	17	6	28.9	34.3	25.7	37.2	23.5	77	48	271	310.096
2004-08-01	Phú Yên	209.8	17.9	11	6	29.2	34.6	26.2	37.2	23.8	74	47	250	156.25
2004-09-01	Phú Yên	114.5	210.3	47	19	27.9	32.4	24.9	36.7	23.1	75	47	190	69.7115
2004-10-01	Phú Yên	116	289.1	134	19	26.2	29.4	23.9	31.2	21.5	76	60	168	21.6346
2004-11-01	Phú Yên	86.4	138	25	24	25.8	28.4	24.1	30.1	20.6	79	65	138	20.4327
2004-12-01	Phú Yên	94.6	67.3	24	14	23.5	26.7	21.6	28.4	19.1	76	37	133	12.0192
2005-01-01	Phú Yên	87.7	28.9	10	8	22.7	26.5	20.2	29.8	17.8	77	56	191	25.0537
2005-02-01	Phú Yên	72.6	7	7	3	24.8	29.3	22.1	33.4	19.7	81	51	233	19.0885
2005-03-01	Phú Yên	112.1	18.6	17	6	24.7	28.8	22.1	35.1	18.3	80	61	226	16.7025
2005-04-01	Phú Yên	125	7	6	2	27.1	31.9	23.9	36.5	21	83	48	279	10.7373
2005-05-01	Phú Yên	98.2	4.3	2	4	29.8	35.7	26.1	38.6	22.8	76	41	306	95.4426
2005-06-01	Phú Yên	239.2	31.2	10	8	30.3	36.2	27.2	38.8	24	73	38	255	7.1582
2005-07-01	Phú Yên	202.1	24.2	9	13	29	34	25.9	37.5	23.5	76	45	215	35.791
2005-08-01	Phú Yên	197.8	19.3	6	11	28.6	33.8	25.4	37.8	23.6	74	47	172	16.7025
2005-09-01	Phú Yên	122.9	534.5	141	18	27.8	32.5	25	37	22.4	78	43	169	25.0537
2005-10-01	Phú Yên	77	470.6	104	24	26.5	29.4	24.5	34.6	22.4	84	50	137	79.9332
2005-11-01	Phú Yên	82.1	468.9	125	19	26.1	28.5	23.9	31	21.8	80	57	152	78.7402
2005-12-01	Phú Yên	57.7	680.6	106	29	23.1	24.9	21.9	28.9	17.1	84	82	24	34.5979
2006-01-01	Phú Yên	81.4	37.4	13	13	23.1	26.1	21.3	33	16.9	77	63	92	18.9506
2006-02-01	Phú Yên	92.6	22.4	10	10	24.4	27.6	22.6	30.2	20	77	64	177	8.29089
2006-03-01	Phú Yên	93.9	125.5	4	4	25.1	29.3	22.5	32.8	19	80	60	228	26.0571
2006-04-01	Phú Yên	118.8	221.2	5	5	27.4	31.8	24.1	34.6	22.5	80	51	277	39.0856
2006-05-01	Phú Yên	99.9	24.6	4	4	28.7	33.3	25	36.1	23.3	76	46	274	54.483
2006-06-01	Phú Yên	196.3	2.7	2	2	30	35.2	26.6	37.8	25.4	75	45	277	110.15
2006-07-01	Phú Yên	178	73.8	6	6	29.3	33.9	26.4	37.1	24.4	76	42	175	130.285
2006-08-01	Phú Yên	168.7	30.1	14	14	29.1	34	26.1	37.6	24.2	75	44	217	85.2777
2006-09-01	Phú Yên	109.1	230.2	12	12	28.2	33.2	25.2	37.5	23.3	79	42	191	24.8727
2006-10-01	Phú Yên	96.2	400	24	24	27.1	30.4	24.6	35	23.3	81	52	167	29.6103
2006-11-01	Phú Yên	95.6	269	10	10	26.6	29.9	23.8	32	21.5	80	59	211	72.2492
2006-12-01	Phú Yên	106.1	122.1	17	17	25.2	27.9	23.1	30.4	20.2	82	63	122	34.348
2007-01-01	Phú Yên	100.3	47.9	11	11	23.9	26.4	22	28.1	18	78	59	117	8.23239
2007-02-01	Phú Yên	100.3	7.3	3	3	24.5	28.6	21.5	31.2	19.1	84	56	222	8.23239
2007-03-01	Phú Yên	102.4	82.2	5	5	26.4	30.6	23.4	34.6	20.8	83	52	253	14.1127
2007-04-01	Phú Yên	102.3	45.5	4	4	27.4	32.1	24.6	37.2	23.3	79	48	249	19.9929
2007-05-01	Phú Yên	89.6	161.5	10	10	28.9	33.4	24.8	38.8	23.9	76	43	264	72.9154
2007-06-01	Phú Yên	132.6	14.6	4	4	29.6	34.8	26.2	37	25	80	52	262	256.38
2007-07-01	Phú Yên	163	12.3	5	5	28.8	34.4	26.1	37.5	24.6	80	47	245	518.64
2007-08-01	Phú Yên	150.6	129.6	10	10	28.8	33.3	25.9	37.5	24	81	49	203	431.612
2007-09-01	Phú Yên	106.3	100.5	10	10	28.5	33.2	25.4	36.1	23.2	78	38	187	174.056
2007-10-01	Phú Yên	84.5	678.3	21	21	26.9	29.9	24.7	35	22	78	52	136	151.711
2007-11-01	Phú Yên	68.1	1481.1	23	23	24.6	27.1	22.7	29.9	19	80	45	78	170.528
2007-12-01	Phú Yên	90.1	28.7	16	16	25.1	27.7	23.4	29.3	21.5	81	60	142	99.9647
2008-01-01	Phú Yên	75.9	603.6	13	13	23.1	26.2	20.1	30	18.8	81	53	134	51.3599
2008-02-01	Phú Yên	91.2	63.7	10	10	22.2	25.1	20.5	27.5	18.3	79	59	94	24.5127
2008-03-01	Phú Yên	86.4	33.7	8	8	24.8	28.4	22.3	33.9	18.2	81	52	194	30.349
2008-04-01	Phú Yên	109	34.4	6	6	28	32.2	24.9	34.7	23.2	81	45	276	24.5127
2008-05-01	Phú Yên	83.4	186.2	15	15	28.6	34.1	25.2	37	22.4	80	52	254	15.1745
2008-06-01	Phú Yên	168.2	49.4	3	3	29.6	34.8	26.1	37.3	22.3	78	50	286	37.3526
2008-07-01	Phú Yên	163.3	32.3	7	7	29.2	34.8	25.9	38	23.9	76	50	274	173.923
2008-08-01	Phú Yên	165.4	12.4	6	6	28.7	33.9	25.4	37	23.8	78	51	227	189.098
2008-09-01	Phú Yên	126.7	236.7	13	13	27.9	32.5	25	35.4	23.3	81	52	171	192.6
2008-10-01	Phú Yên	61.9	519.9	23	23	26.9	30	24.5	33.9	23	81	56	172	347.846
2008-11-01	Phú Yên	57.3	483	29	29	25.6	28.1	23.7	31.2	20	85	54	60	380.53
2008-12-01	Phú Yên	83.9	299.3	20	20	24	26.5	22.2	28.4	20	82	62	106	185.596
2009-01-01	Phú Yên	114.3	63.7	12	12	22.6	26	20.5	27.7	17.5	78	58	173	74.2115
2009-02-01	Phú Yên	84.9	4.8	4	4	24.9	28.9	22.3	33.1	18.3	78	58	213	74.2115
2009-03-01	Phú Yên	100.1	34.3	6	6	26.6	31	23.5	36.4	20.4	79	49	253	82.3284
2009-04-01	Phú Yên	104.1	245.8	16	16	27.6	32.4	24.7	38.9	22.3	83	49	234	103.2
2009-05-01	Phú Yên	95.8	246	19	19	27.6	31.5	24.7	35.2	22.6	85	59	220	168.135
2009-06-01	Phú Yên	198.5	93.8	9	9	30.1	35.4	26.4	37.7	23.5	78	51	262	714.286
2009-07-01	Phú Yên	178	12.1	9	9	29.2	34.4	26.1	37.5	24.6	76	50	231	1098.1
2009-08-01	Phú Yên	161.6	39.3	9	9	29.3	34.7	25.9	38.2	24	79	47	267	483.534
2009-09-01	Phú Yên	129.3	190	14	14	28.4	33.2	25.3	37	23.1	81	52	165	161.178
2009-10-01	Phú Yên	93.4	295.6	14	14	27	30.8	24.4	34	21.6	81	54	182	95.0835
2009-11-01	Phú Yên	80	401.6	14	14	25.6	28.3	23.5	31.5	20.6	81	56	133	70.7328
2009-12-01	Phú Yên	88.3	95.4	15	15	24.7	28	21.3	29.5	19.4	81	66	190	47.5417
2010-01-01	Phú Yên	85.2	116.7	13	13	24.6	28	22.2	31	20.9	79	60	208	42.7202
2010-02-01	Phú Yên	97.8	0	0	0	25.9	30.5	22.4	34.2	20.6	78	56	260	55.4209
2010-03-01	Phú Yên	112	51.9	6	6	26.1	30.5	22.9	34	20.6	78	51	249	42.7202
2010-04-01	Phú Yên	115.5	95.1	8	8	28.2	32.8	24.7	35.7	23	78	45	296	51.957
2010-05-01	Phú Yên	102.5	78.4	9	9	29.9	35.2	26.2	39.4	23.7	75	47	308	64.6577
2010-06-01	Phú Yên	158.7	82	9	9	30.3	35.9	26.6	39.6	25	77	43	274	392.564
2010-07-01	Phú Yên	137.5	137.8	10	10	29.1	35	25.7	38.1	23.7	80	46	237	1034.52
2010-08-01	Phú Yên	112	100.7	13	13	28.6	33.4	25.3	36	24	79	51	241	1102.64
2010-09-01	Phú Yên	107.4	158.5	9	9	28.4	33.2	25.3	37.4	23.6	81	47	231	899.434
2010-10-01	Phú Yên	72	560.3	20	20	26.6	30	24.3	33.5	21.7	82	56	136	766.655
2010-11-01	Phú Yên	34.1	1837	28	28	24.5	26.7	23	30	21.1	85	68	63	424.893
2010-12-01	Phú Yên	83	601	12	12	24.2	27	22.2	30.2	19.5	79	58	125	92.3681
2011-01-01	Phú Yên	9	51	8	0	22.9	25.4	21.3	27.8	18.6	83	64	69	44.8276
2011-02-01	Phú Yên	90	4	1	0	23.8	27.9	20.9	30.3	16	81	40	235	37.931
2011-03-01	Phú Yên	82	124	39	0	23.6	26.4	21.8	30.3	18.6	79	59	97	47.1264
2011-04-01	Phú Yên	90	128	116	0	26	30	23.4	36.2	21	78	59	263	26.4368
2011-05-01	Phú Yên	110	115	69	0	28.8	33.6	25.6	38.7	23.5	75	35	186	26.4368
2011-06-01	Phú Yên	180	4	3	0	29.9	34.7	26.8	37.3	24	73	40	277	39.0805
2011-07-01	Phú Yên	19	47	17	0	29.7	35.2	26.4	37.6	24	75	40	169	45.977
2011-08-01	Phú Yên	149	22	11	0	29.4	34.7	25.9	36.6	24.4	76	41	298	29.8851
2011-09-01	Phú Yên	137	141	34	0	28.5	33.8	25.7	37.2	24	77	44	185	33.3333
2011-10-01	Phú Yên	65	591	234	0	26.6	30.1	24.6	35.5	22.9	83	53	183	29.8851
2011-11-01	Phú Yên	69	308	102	0	26	28.9	24	32.2	22	80	61	152	39.0805
2011-12-01	Phú Yên	74	232	62	0	23.5	25.5	21.9	28.6	19.6	77	60	21	29.8851
2012-01-01	Phú Yên	64	69	17	0	23.6	26.3	22	28.9	19.7	79	58	125	14.8385
2012-02-01	Phú Yên	75	31	11	0	24.5	28.2	22.3	32.7	20.3	84	56	199	20.5456
2012-03-01	Phú Yên	93	207	62	0	25.8	29.8	23.3	33	21.9	80	57	207	19.4042
2012-04-01	Phú Yên	89	152	102	0	27.9	32.9	24.6	36.9	22.5	83	48	288	33.1012
2012-05-01	Phú Yên	101	75	38	0	29.7	35.3	26.3	37.7	24.2	79	46	303	106.152
2012-06-01	Phú Yên	189	27	15	0	30.3	34.7	27.6	37.2	26.2	77	42	228	146.102
2012-07-01	Phú Yên	172	38	17	0	29.4	34.5	26.3	38	24.4	76	39	253	335.578
2012-08-01	Phú Yên	183	15	4	0	29.8	35.3	26.5	38.4	24.5	74	43	262	296.77
2012-09-01	Phú Yên	76	549	143	0	27.5	31.7	24.9	34.6	23.5	79	53	199	150.668
2012-10-01	Phú Yên	76	237	133	0	26.9	30.2	24.4	31.6	20.5	80	60	207	248.83
2012-11-01	Phú Yên	61	353	93	0	26.8	29.9	24.6	31.4	22.7	83	64	209	622.075
2012-12-01	Phú Yên	77	47	12	0	25.8	29	23.6	30.8	20.5	79	59	196	631.206
2013-01-01	Phú Yên	84	102	23	0	23.9	27.1	21.7	28.8	18.7	74	52	178	207.483
2013-02-01	Phú Yên	77	92	40	0	25.4	28.9	23	30.5	21	78	59	203	117.914
2013-03-01	Phú Yên	96	13	9	0	26.8	30.9	23.7	34.8	19.5	77	56	283	106.576
2013-04-01	Phú Yên	100	38	20	0	28.5	33	25.4	39.8	23.8	78	41	270	132.653
2013-05-01	Phú Yên	107	47	13	0	29.6	35	26.3	39	24.1	75	47	304	304.989
2013-06-01	Phú Yên	126	151	68	0	29.1	33.7	25.8	38.3	23	76	47	204	444.444
2013-07-01	Phú Yên	121	91	37	0	28.9	33.7	25.8	36.7	22.4	81	48	247	732.426
2013-08-01	Phú Yên	138	57	23	0	28.8	33.1	26.3	36.2	24	78	50	190	382.086
2013-09-01	Phú Yên	112	194	62	0	28.1	32.5	25.3	35.9	23.8	82	49	194	219.955
2013-10-01	Phú Yên	89	139	63	0	26.5	29.8	24.3	34	22.9	80	60	164	154.195
2013-11-01	Phú Yên	73	549	190	0	26.3	29	24.4	31.7	21.6	83	57	153	165.533
2013-12-01	Phú Yên	114	28	13	0	23.1	25.8	21.3	29.1	19.8	73	60	95	113.379
2014-01-01	Phú Yên	93.4	28	8	12	22.2	25.9	19.6	28.3	17	72	55	163	57.4713
2014-02-01	Phú Yên	73	3	1	5	23.2	28	20.5	30.9	17.5	78	60	225	34.9335
2014-03-01	Phú Yên	89	17	12	23	25.9	30.7	22.8	35	19	79	55	282	40.568
2014-04-01	Phú Yên	105	6	6	28	28.2	33	24.8	36	22.8	78	47	291	28.1722
2014-05-01	Phú Yên	133	17	9	4	30	35.2	26.7	37.7	25	77	42	317	32.6797
2014-06-01	Phú Yên	192	20	11	13	30.5	35.4	27.5	38.7	24.4	73	37	207	63.1057
2014-07-01	Phú Yên	174	28	7	26	29.7	34.7	26.7	37.8	25	74	47	214	47.3293
2014-08-01	Phú Yên	162	146	74	26	29.2	34.6	25.9	37.7	24.1	77	41	270	34.9335
2014-09-01	Phú Yên	124	107	49	26	29.1	34.2	25.7	38	24	77	42	259	42.8217
2014-10-01	Phú Yên	66	806	99	19	26.7	30.5	24	32.7	22.5	78	61	198	100.293
2014-11-01	Phú Yên	67	336	76	5	25.6	29.4	24.3	30.7	22.9	80	67	157	86.7703
2014-12-01	Phú Yên	56	417	91	13	23.9	26.2	22.3	30	19.7	81	56	71	116.069
2015-01-01	Phú Yên	68	304	95	8	26	28.7	23.9	30.3	21.6	75	65	190	35.8182
2015-02-01	Phú Yên	89	67	18	4	25.7	26.3	20.1	28.3	16.5	77	52	210	35.8182
2015-03-01	Phú Yên	73	20	9	4	23.9	27.9	21.2	30.5	18.2	77	59	231	17.9091
2015-04-01	Phú Yên	94	25	14	5	26.1	30.8	22.9	32.8	20.5	77	45	290	19.0284
2015-05-01	Phú Yên	104	45	44	1	27.4	32.1	24.2	37.7	21.1	75	50	284	19.0284
2015-06-01	Phú Yên	150	19	10	4	30.3	36	26.9	38.9	25.3	73	42	306	43.6535
2015-07-01	Phú Yên	168	5	3	2	30.3	35.3	27	38.2	25.7	72	44	257	54.8467
2015-08-01	Phú Yên	169	46	14	5	30	35	27.1	38.2	24.6	77	44	228	104.097
2015-09-01	Phú Yên	154	4	3	4	29.9	35.7	26.4	38	25.2	78	42	307	248.489
2015-10-01	Phú Yên	119	92	33	3	29.2	34.7	25.9	38.4	24.6	79	47	253	460.04
2015-11-01	Phú Yên	92	198	75	4	27.8	32	25.1	36	23.1	86	51	236	489.143
2015-12-01	Phú Yên	49	680	94	12	26.9	30	24.9	32.2	23.6	81	67	170	691.739
2016-01-01	Phú Yên	54.3	30	10	13	25.1	28.5	23	32.4	18.2	81	63	197	767.178
2016-02-01	Phú Yên	67.1	32	16	8	23.7	27.7	21.1	32.1	17.5	75	56	166	345.786
2016-03-01	Phú Yên	83	8	5	5	25	30.1	21.6	34	19	79	43	237	177.896
2016-04-01	Phú Yên	100.7	0.7	0.7	1	28.5	34.2	24.8	37.3	22.3	81	35	289	105.626
2016-05-01	Phú Yên	107	104	40	7	29.8	35	26.5	37.3	24.6	79	45	284	133.422
2016-06-01	Phú Yên	104	104	53	13	29.9	35.2	26.9	38.1	25	77	44	238	88.9482
2016-07-01	Phú Yên	137	18	12	3	29.9	35.5	26.5	37.8	24.9	76	42	302	108.962
2016-08-01	Phú Yên	143	147	43	12	30	35.7	26.7	38.3	24	75	42	246	222.37
2016-09-01	Phú Yên	110	328	77	16	29.2	34	26.1	37.7	24.3	79	45	249	227.93
2016-10-01	Phú Yên	60.9	591	131	21	27.7	31.6	25.2	34.3	23.9	84	53	175	275.739
2016-11-01	Phú Yên	47.9	1000	246	23	26.3	29.3	24.5	31.1	22.6	83	69	147	291.305
2016-12-01	Phú Yên	43.3	835	271	26	25.1	27.2	23.5	30.3	19.8	86	64	68	194.574
