# Supplementary material for: Deep learning models for forecasting dengue fever based on climate data in Vietnam
Source: PLoS Negl Trop Dis. 2022 Jun 13;16(6):e0010509. doi: 10.1371/journal.pntd.0010509 (PMC9232166; doi:10.1371/journal.pntd.0010509)
Supplement: S1 Data — (ZIP) [file pntd.0010509.s010.zip › Data/Quảng Nam.xlsx]

## Sheet: Sheet1
year_month	province	Total_Evaporation	Total_Rainfall	Max_Daily_Rainfall	n_raining_days	Average_temperature	Max_Average_Temperature	Min_Average_Temperature	Max_Asolute_Temperature	Min_Asolute_Temperature	Average_Humidity	Min_Humudity	n_hours_sunshine	Dengue_fever_rates
1997-01-01	Quảng Nam	43.95	85.7	33.6	12	20.65	24.75	18.15	29.65	15.4	86.5	49.5	141.5	17.061
1997-02-01	Quảng Nam	32.55	51.4	19.8	16	21.8	25	20.05	29.9	17.95	89	53.5	64.4	11.1268
1997-03-01	Quảng Nam	71.45	19.65	10.45	5	24.15	29.65	20.8	35.85	16.35	83	43	226.35	16.3193
1997-04-01	Quảng Nam	66.3	111.7	35.75	14	26	31.45	22.65	33.95	20.7	82	47	200.35	7.41785
1997-05-01	Quảng Nam	102.95	157.8	34.6	15	27.2	33.75	23.6	36.65	21.75	82	46	243.15	26.7043
1997-06-01	Quảng Nam	86.15	167.4	50.25	16	28	34.7	24.05	37.1	21.95	80	44	225.45	77.8874
1997-07-01	Quảng Nam	76.2	272.4	57.3	17.5	27.95	33.35	24.7	36	23.3	83.5	44	194.2	24.4789
1997-08-01	Quảng Nam	94.15	133.5	52.3	11	28.45	34.2	24.8	37.65	23	81	44	199.35	45.9907
1997-09-01	Quảng Nam	49.65	915.25	247.7	20	26.1	30.55	23.3	35.1	20.6	88	58	156.65	206.216
1997-10-01	Quảng Nam	50.15	400.65	146.75	18.5	25.75	30.1	23.3	32.25	21.65	89	56.5	195.1	212.892
1997-11-01	Quảng Nam	40.95	432.1	116.55	17	24.15	28.05	21.85	32.15	20	89	59.5	151.1	212.15
1997-12-01	Quảng Nam	35.85	273.3	81.3	15	22.8	26.65	20.4	29.5	17	89.5	62	148.35	103.85
1998-01-01	Quảng Nam	43.55	122.7	53.1	11	23.35	28.15	20.55	32.6	17.95	88	56	175.1	23.4983
1998-02-01	Quảng Nam	49.4	6.1	3.1	4	24.1	29.25	21	35.35	18.15	86	53	163.35	20.561
1998-03-01	Quảng Nam	75.6	15.2	8.45	2.5	26.05	32	22.45	36.4	20.65	83	42.5	216.7	32.3102
1998-04-01	Quảng Nam	90.2	19.25	7.15	5.5	27.75	33.95	23.85	38.25	20.85	80.5	43	204.3	33.7788
1998-05-01	Quảng Nam	49.2	150.2	37.7	12.5	28.5	34.8	24.9	38.75	22.1	81.5	42.5	213.3	130.709
1998-06-01	Quảng Nam	95.75	70.05	34.35	8.5	29.2	35.7	25.2	38.7	23.65	79	45.5	254.35	221.031
1998-07-01	Quảng Nam	91.3	60.95	15.45	12.5	28.55	35	24.6	37.25	23.6	80	42	258.2	348.803
1998-08-01	Quảng Nam	81.3	88.2	20.4	15.5	27.9	34.2	24.35	37.5	23.15	82.5	47.5	216.75	456.014
1998-09-01	Quảng Nam	44.7	557.5	101.85	24	26.3	30.9	23.95	35.6	22.3	89	54	103.6	279.042
1998-10-01	Quảng Nam	41.15	551.05	180.4	18	25.05	29	22.5	32.4	19.45	89	45	128.45	515.494
1998-11-01	Quảng Nam	27.3	1733.25	407.3	26.5	24.05	26.85	22.25	30.5	19.75	92.5	66	58.2	254.075
1998-12-01	Quảng Nam	30.45	828.7	216.5	23	21.75	24.2	20.25	31.3	16.8	91	60.5	48.55	163.02
1999-01-01	Quảng Nam	27.45	302.05	94.6	21	21	23.7	19.45	29.6	16.9	90.5	58.5	48	29.8008
1999-02-01	Quảng Nam	37.5	133.6	22.65	16	21.95	25.65	19.75	31.75	17	89.5	58.5	105.8	15.2638
1999-03-01	Quảng Nam	60.05	128.4	67.4	5.5	25.2	30.7	22.4	35.2	19.35	86	55.5	191.95	18.8981
1999-04-01	Quảng Nam	56.85	233.1	97.05	12	26.2	31	23.35	34.85	20.7	86	56	185.85	37.7962
1999-05-01	Quảng Nam	61.8	141.6	30.6	14.5	26.75	31.65	24.05	34.7	22.75	87	58	184.95	14.537
1999-06-01	Quảng Nam	77.8	145.8	31	12.5	27.35	33.35	24.15	35.7	22.65	84	49	201.7	21.0786
1999-07-01	Quảng Nam	93.55	130.4	38.85	11	28.15	34.3	24.55	37.15	22.75	81	46.5	205.95	7.2685
1999-08-01	Quảng Nam	98.05	48.75	14.55	10	28.1	34.3	24.3	37	22.55	81	41.5	237.55	4.3611
1999-09-01	Quảng Nam	58.65	241.65	76.85	12.5	26.65	32.05	23.6	34.55	21.5	86	51.5	167.35	0.72685
1999-10-01	Quảng Nam	38	579.7	106.65	22.5	25.2	28.95	23.05	32.55	20.55	91	61.5	120.55	3.63425
1999-11-01	Quảng Nam	30.6	1329.3	337.4	20.5	23.75	26.8	21.95	31	18.45	91.5	63.5	86.75	12.3564
1999-12-01	Quảng Nam	21.5	1376.55	349.75	24.5	18.9	20.9	17.65	26	11.2	92	52.5	20.3	6.54165
2000-01-01	Quảng Nam	32.95	183.95	94.35	17	21.8	25.05	19.8	29.9	16.4	90.5	62.5	106.95	0.723327
2000-02-01	Quảng Nam	38.35	58.05	13.45	11.5	21.6	25.45	19.45	32.5	15.65	88	61.5	97.1	2.16998
2000-03-01	Quảng Nam	54.05	24	8.4	9	23.85	28.3	21.45	31.8	17.25	86	54.5	158.55	2.16998
2000-04-01	Quảng Nam	63	232.85	73.65	13.5	26.55	32.1	23.4	35.3	21.4	85.5	54	192.85	0
2000-05-01	Quảng Nam	55	330.7	75.25	21	27.05	32.65	23.95	35.55	22.45	86	53.5	201.9	0
2000-06-01	Quảng Nam	76.1	207.5	67	15	27.5	32.85	24.25	36.1	23.05	84.5	52.5	219.4	1.44665
2000-07-01	Quảng Nam	86.5	136.25	55.35	16	27.75	33.2	24.5	35.6	22.9	82.5	50.5	182.15	4.33996
2000-08-01	Quảng Nam	84.25	360.1	203.85	14.5	27.7	33.5	24.1	36.95	22.35	83	43.5	224.7	13.7432
2000-09-01	Quảng Nam	53.05	184.4	65.75	16	26.4	30.95	23.55	34.25	20.45	86	54.5	148.7	2.89331
2000-10-01	Quảng Nam	31.1	1293.4	289.65	22	25.3	28.35	23.45	32.05	20.75	91	61	99.45	13.7432
2000-11-01	Quảng Nam	31.85	984.15	189.15	21	22.8	25.75	20.95	29.1	16.65	89.5	51.5	78.85	0.723327
2000-12-01	Quảng Nam	17.15	602.6	74.5	29	21.85	23.85	20.55	27.25	18.1	93	65	20.15	0.723327
2001-01-01	Quảng Nam	35.6	107.65	22.95	14	22.2	25.95	20.1	31.65	17.7	89	46.5	111.8	550.115
2001-02-01	Quảng Nam	39.85	119.2	54.95	9.5	22.2	26.3	19.7	29.65	17.3	88	39.5	140.3	1041.91
2001-03-01	Quảng Nam	47.35	141.85	45	13.5	24.05	28.5	21.65	34	18.65	89	50	147.65	618.52
2001-04-01	Quảng Nam	79.35	52.45	18.55	5	27.35	33.6	23.65	38.7	21.15	87.5	57.5	223.5	571.717
2001-05-01	Quảng Nam	69.2	349.45	100.2	17	27.65	32.75	24.2	38.2	22.2	84.5	49.5	194.75	619.96
2001-06-01	Quảng Nam	78.5	95.8	21.95	14	27.9	33.7	24.5	36.95	23.4	85.5	59.5	200	506.192
2001-07-01	Quảng Nam	108.5	87.75	47.9	8.5	28.55	35.15	24.45	37.85	21.9	83.5	54	230.1	501.152
2001-08-01	Quảng Nam	67.55	310.85	92.15	18.5	27.35	32.95	24.25	37.75	23	85.5	55	185.75	411.866
2001-09-01	Quảng Nam	65.05	106	40.55	15.5	27.8	32.5	24.8	36	23.8	82	49.5	200.65	341.302
2001-10-01	Quảng Nam	42.35	838.7	342.65	26	25.2	29.95	23.4	32.75	20.3	87.5	54	142.55	387.385
2001-11-01	Quảng Nam	39.15	452.95	118.6	21	23	26.1	21.1	31.1	18.3	84.5	30.5	85.3	352.823
2001-12-01	Quảng Nam	30.95	556.9	142.05	22.5	21.65	24.5	19.95	28.8	15.6	89	31	61.75	352.823
2002-01-01	Quảng Nam	41.95	50.5065	18.5	12	21.4	25.3	19.2	29.15	16.45	86.5	55	126.5	2.86882
2002-02-01	Quảng Nam	45.9	35.75	13	6	22.1	27.3	19.3	30.8	17	86	50	169	0
2002-03-01	Quảng Nam	59.6	30.05	18.1	7.5	24.7	28.9	22.3	34.55	18.8	84.5	56	199	0
2002-04-01	Quảng Nam	85.7	34.7	23.5	4.5	26.9	33.15	22.95	35.65	20.5	82	45.5	224	0
2002-05-01	Quảng Nam	44.8	124.1	45.5	13.5	28.1	34.4	24.55	37.95	21.95	77	42	230	0
2002-06-01	Quảng Nam	96.55	125.85	39	12	28.75	35.25	24.85	37.45	22.25	74.5	43.5	235	1.43441
2002-07-01	Quảng Nam	120.6	30.25	13	10	29.2	35.15	25.45	38.55	23.4	73	38	177	17.2129
2002-08-01	Quảng Nam	69.9	360.4	83.5	20	27.1	32.5	24.15	37.05	22.45	82	46	164	34.4259
2002-09-01	Quảng Nam	40.9	479.05	111	20.5	26.35	30.8	24	34	22.8	87	55	122	49.4872
2002-10-01	Quảng Nam	40.35	439.85	122	16.5	25.3	29.25	23.2	32.7	20.4	86.5	58.5	151	98.2572
2002-11-01	Quảng Nam	28.3	774.9	126.5	25.5	23.85	26.65	22	32.2	19.45	87.5	64	70.5	74.5894
2002-12-01	Quảng Nam	28.5	390.1	101	21	23.1	26.35	21.3	30.95	17.65	90	67	83.5	32.9915
2003-01-01	Quảng Nam	44.4	40.55	11.5	13.5	21	24.85	18.65	30.35	15.55	85.5	52	87.5	4.29
2003-02-01	Quảng Nam	46.85	67.85	45.5	7.5	23.3	27.7	20.75	31.25	17.3	86	61	162	0
2003-03-01	Quảng Nam	58.6	44.95	15.2	10	24.7	29	22.4	36	19.5	85	52	162	0
2003-04-01	Quảng Nam	90.35	45.7	30.8	6	27.6	32.9	24.3	36.3	22.2	80	49	240	7.15001
2003-05-01	Quảng Nam	51.05	126.45	24	12	28.1	34.4	24.45	38.1	22.8	81	45.5	202	19.305
2003-06-01	Quảng Nam	94.75	148.4	54.5	10.5	28.25	34.55	24.6	37.2	22.8	80.5	48	219.5	66.4951
2003-07-01	Quảng Nam	95.85	91.45	29	9	27.6	33.9	24.05	36.55	22.4	81.5	46.5	233	95.0951
2003-08-01	Quảng Nam	100.3	114.5	36	12	28.1	34.15	24.55	37.05	22.8	83	47	193	68.6401
2003-09-01	Quảng Nam	57.55	302.7	88.5	18.5	26.6	31.65	23.85	34.5	22.65	89.5	54.5	163.5	211.64
2003-10-01	Quảng Nam	46.9	987.4	287.5	22	24.85	28.85	22.55	33.2	20.3	90	58.5	141	268.125
2003-11-01	Quảng Nam	45.3	700.3	179	15	23.95	27.6	21.55	31.8	18.7	89	54	117	199.485
2003-12-01	Quảng Nam	26.85	350	89.4	26.5	20.6	23.1	19.15	27.3	16	91.5	63.5	28.5	40.755
2004-01-01	Quảng Nam	32.85	179.75	31.5	17	21.2306	24.4	19.35	28.35	15.45	90.5	61	69.5	0
2004-02-01	Quảng Nam	45.2	32	6.5	7	21.1466	25.6	18.5	32.3	13.85	85.9138	49	127.5	1.42552
2004-03-01	Quảng Nam	56.15	29.3	9.5	7.5	24.3677	29	21.6	34.95	16.75	86.7581	54	135.5	0
2004-04-01	Quảng Nam	71.95	84	37	9.5	26.575	32.8	23.7	35.2	20.95	84.7	58	205.5	1.42552
2004-05-01	Quảng Nam	65	125.45	44.75	10	27.9532	34.8	24.35	36.75	22.5	82.371	47.5	261.5	0
2004-06-01	Quảng Nam	98.2	295.65	116	8	28.125	33.6	23.9	36.95	22.55	81.65	46	225	4.27655
2004-07-01	Quảng Nam	83.85	198	34	16	27.6306	34	24.15	37.05	22.45	83.629	49.5	215	3.56379
2004-08-01	Quảng Nam	83.3	260.5	61.5	10.5	27.829	34.2	24.45	36.55	23.05	83.6774	51	233	13.5424
2004-09-01	Quảng Nam	58.45	197.65	54	17	26.54	31.3	23.9	36.95	21.7	85.0667	43	147	17.819
2004-10-01	Quảng Nam	45.25	561.9	70.6	20	23.9129	28	21.6016	31.1	15.7	86.7097	48		95.5096
2004-11-01	Quảng Nam	32.75	749.65	152.7	22.5	23.3033	26	21.3067	31.3	17.8	90.6667	59		33.4996
2004-12-01	Quảng Nam	38.9	180	43.25	15.5	21.0403	24.8	18.85	27.75	14.75	88.3065	48	109.5	14.9679
2005-01-01	Quảng Nam	50.9	31.3	13.9	9	21.2742	25.8548	18.4274	32.85	14.55	85.5645	55		0.71053
2005-02-01	Quảng Nam	59.6	23.8	12.65	6	23.8607	29.1143	20.6125	35.55	18.4	86.5536	41.5	159	0.71053
2005-03-01	Quảng Nam	51.7	118	42.9	16	22.7242	28.2597	19.4806	35	14.15	87.1935	46	146.5	0
2005-04-01	Quảng Nam	77.5	7.05	5	5	26.265	32.3567	22.6567	36.65	19.55	82.8667	49	202.5	0
2005-05-01	Quảng Nam	59.7	93.75	21.15	13.5	28.5016	35.7435	24.4403	38.9	22.55	81.0806	42	232	0
2005-06-01	Quảng Nam	104.8	138.35	61	11	29.0783	35.5083	24.955	37.65	23.3	70.1667	45	214	0
2005-07-01	Quảng Nam	82.05	170.7	49.85	14.5	27.5774	33.4468	24.0339	37.55	22	83.2258	45	220	0
2005-08-01	Quảng Nam	85.4	160.9	82.15	12.5	27.6887	33.3226	24.3581	36.95	22.15	82.8387	46.5	159	0
2005-09-01	Quảng Nam	59.25	377	150.5	20.5	26.8083	31.8283	23.7617	34.4	22.1	85.6	53	178	0
2005-10-01	Quảng Nam	40.85	1662.75	315.9	25	25.1742	28.3484	23.1435	32.7	21.7	90.4355	54.5	88.5	6.39477
2005-11-01	Quảng Nam	40.15	711.45	256.95	20	24.3967	27.5567	22.3317	32	19.4	89.3333	50	118	19.1843
2005-12-01	Quảng Nam	19.15	818.6	150.6	29	20.5935	22.4065	19.2129	29.2	14.45	94.0806	67.5	9	0
2006-01-01	Quảng Nam	41.75	164.05	78.5	13.5	21.45	25.15	19.25	33.15	16.15	88	50	91	0
2006-02-01	Quảng Nam	41.25	146.5	32	16	22.75	26.45	20.55	31.55	17.3	88.5	63	103	0
2006-03-01	Quảng Nam	64.25	26.1	12.5	4.5	24.15	29.35	21.3	35	16	85	44	183.5	3.54409
2006-04-01	Quảng Nam	98.1	31.55	16.5	6.5	26.85	33.3	23.05	37.4	20.35	81.5	47.5	220	0
2006-05-01	Quảng Nam	63.75	155.4	40	12.5	26.95	33.55	23.25	36.45	19.15	80.5	34.5	239.5	0
2006-06-01	Quảng Nam	120	37.7	17	8.5	28.9	35.35	25	38.2	23.85	79.5	43	262.5	0
2006-07-01	Quảng Nam	111.85	201.75	34.5	5.5	27.4	33.45	24.3	34.55	23.4	80	51	132	0
2006-08-01	Quảng Nam	72.8	264.85	50	17.5	27.4	32.7	24.35	36.05	22.35	85.5	48	180	19.1381
2006-09-01	Quảng Nam	63	369.8	80	15.5	26.3	30.9	23.6	35.1	22.05	86	52.5	153	15.594
2006-10-01	Quảng Nam	47.7	567.1	245.5	20.5	25.35	29.55	22.9	31.85	21.15	88.5	46	147	19.1381
2006-11-01	Quảng Nam	53.1	247.3	95	8	24.8	29.7	22	32.5	18.3	84.5	50	177	42.5291
2006-12-01	Quảng Nam	36.5	577.7	156	23.5	22.15	25	20.55	30	15.45	89.5	61	58.5	71.5906
2007-01-01	Quảng Nam	24.95	295.9	76.5	25.5	20.95	23.5	19.6	27.4	15.1	91	51	30.5	6.36537
2007-02-01	Quảng Nam	55.8	0.6	0.5	1.5	23.6	28.85	20.5	33	15.65	91.5	52	179.5	2.12179
2007-03-01	Quảng Nam	58.25	133.7	88	7	25.4	30.4	22.7	34.25	20.5	90.5	48.5	180	0.707264
2007-04-01	Quảng Nam	71.3	86.2	47.5	7	26.2	31.85	22.95	37.5	20.4	89.5	40.5	172.5	26.1688
2007-05-01	Quảng Nam	70.2	227.25	55.5	16.5	26.95	32.4	23.9	37.75	21.9	84	42.5	205	3.53632
2007-06-01	Quảng Nam	88.5	107.95	55.5	11	28.3	34.8	24.3	36.9	22.95	88	49.5	243	37.485
2007-07-01	Quảng Nam	87.25	73.1	31.5	11.5	28.2	34.7	24.2	37.35	21.95	84.5	44.5	248.5	101.139
2007-08-01	Quảng Nam	71.6	239.6	81	16	27.6	33	24.35	37.2	23.1	85	49	171.5	72.8482
2007-09-01	Quảng Nam	63.9	296.4	128	17.5	26.7	32.35	23.35	35.85	21.55	82	53	182	102.553
2007-10-01	Quảng Nam	33.95	1115.75	222.5	28.5	24.85	28.1	22.85	32.75	21.05	83	60.5	87	149.233
2007-11-01	Quảng Nam	31.9	1470.65	354	23.5	21.65	24.4	19.9	29	13.4	85	47	38	99.7242
2007-12-01	Quảng Nam	37.1	242.65	88.5	21.5	22.3	25.9	20	30.9	15.65	83.5	50.5	89	31.8269
2008-01-01	Quảng Nam	34.9	178.6	51.5	15.5	20.75	24.05	18.6	30.05	15.6	87	54.5	89	7.7585
2008-02-01	Quảng Nam	29.05	56.6	17.5	16.5	19.05	21.75	17.3	26.3	15.1	86.5	62	14.5	2.11595
2008-03-01	Quảng Nam	51.3	92.75	22	11	23	27.7	20.2	34.55	15.4	85.5	53.5	150.5	1.41064
2008-04-01	Quảng Nam	75.9	90	57	5.5	26.65	32.5	23.1	36.1	21.1	83.5	46.5	224	0
2008-05-01	Quảng Nam	57.4	353.2	168	17	26.7	32.4	23.35	36.6	21.05	83.5	50	192.5	26.8021
2008-06-01	Quảng Nam	75.7	154.65	38.5	15	28.05	34.15	24.1	36.65	22.15	82	51	221.5	87.4594
2008-07-01	Quảng Nam	91.1	68.05	22.5	10	28	34.75	23.65	37.25	22.25	79.5	43	255	41.6138
2008-08-01	Quảng Nam	73.15	143.25	46	15	27.25	33.55	23.55	36.6	22.35	83	45	204.5	14.1064
2008-09-01	Quảng Nam	55.4	385.65	94.5	19	26.4	31.85	23.25	34.5	21.8	86.5	54.5	155	19.7489
2008-10-01	Quảng Nam	32.95	1312.5	333.5	26	25.05	28.7	22.85	32.85	21.3	91	58.5	93.5	25.3915
2008-11-01	Quảng Nam	33	767.05	155.5	24.5	23.05	25.85	21.3	31.1	17.1	91.5	56.5	45.5	43.0244
2008-12-01	Quảng Nam	27.1	387.3	70	22.5	20.75	23.6	18.95	28.2	15.25	91.5	64	46.5	3.52659
2009-01-01	Quảng Nam	37	378.8	166	19	19.55	23.05	17.65	27.8	14.2	88	51.5	82	0
2009-02-01	Quảng Nam	44.3	23.65	15	5.5	23.4	28.8	20.15	32.9	16.2	86	50	169.5	0
2009-03-01	Quảng Nam	62.25	21.25	9.5	10	24.7	30.7	21.25	35.35	16.9	85	49.5	184	0
2009-04-01	Quảng Nam	55.15	249.85	81	19	26.2	31.5	23.45	38.55	21.45	86.5	44	152.5	0
2009-05-01	Quảng Nam	51.55	269.1	42.5	17	26.7	31.8	23.85	35	21.1	85.5	59	209	4.91918
2009-06-01	Quảng Nam	95.95	81.6	52.5	7.5	28.7	35.15	24.45	37.55	22.8	79	43.5	232.5	36.5425
2009-07-01	Quảng Nam	93	167.75	38.5	14	28.1	34.4	24.65	36.7	23.15	82	45.5	189.5	14.7576
2009-08-01	Quảng Nam	92.75	151.85	33.5	12.5	28.3	34.55	24.7	36.8	22.65	82.5	47.5	224	30.2178
2009-09-01	Quảng Nam	43.2	1529.55	413	20.5	25.7	30.35	23.25	35.15	21.05	88.5	51.5	129	33.0288
2009-10-01	Quảng Nam	45.85	403.25	147	18	25.65	29.95	23.05	32.9	21	87	52	135	63.9494
2009-11-01	Quảng Nam	32.55	498.8	158.5	18	23.2	26.75	21.2	32.95	17.05	91	61	90.5	49.8946
2009-12-01	Quảng Nam	37.45	279.45	74.5	15	22.25	26.25	19.95	29.35	17.9	87.5	62	127	11.9466
2010-01-01	Quảng Nam	35.1	155.4	50	14	22.25	26.1	20.05	30.3	17.05	88.5	60.5	132	12.5593
2010-02-01	Quảng Nam	60.75	1.3	1	1.5	24.45	30.25	21.05	35.1	16.9	84	48	188.5	8.37287
2010-03-01	Quảng Nam	67.85	45.55	14	6.5	24.85	30.6	21.35	35.8	17	83	46	198	11.8616
2010-04-01	Quảng Nam	78.8	23.4	12	8.5	27	33.15	23.65	37	21.45	81.5	48.5	209.5	12.5593
2010-05-01	Quảng Nam	55.85	64.3	47.5	8	28.95	35.8	24.8	39.35	22.75	77.5	41	248	20.2344
2010-06-01	Quảng Nam	103.15	80.2	18	13	28.35	35.3	24.15	37.85	22.2	81.5	61.5	229.5	106.056
2010-07-01	Quảng Nam	95.55	198.9	92.5	12	27.45	34.25	23.4	37.25	22	81	52	222.5	220.486
2010-08-01	Quảng Nam	63.8	323.3	76.5	20.5	27.2	33.2	23.95	36.15	22.15	85.5	57.5	182.5	238.627
2010-09-01	Quảng Nam	54.45	259.55	71	20.5	27.25	33.2	24.15	35.75	23	87.5	57.5	180	470.974
2010-10-01	Quảng Nam	35.7	599	156	21.5	25.35	28.85	23.2	32.75	19.2	90.5	63.5	87	711.694
2010-11-01	Quảng Nam	22.4	1301.3	297.5	25.5	22.7	24.9	21.1	29.5	19.2	94.5	71	36.5	253.977
2010-12-01	Quảng Nam	35.35	140.2	39.5	14.5	21.95	25.35	19.7	30.45	17.5	90.5	60.5	77.5	80.24
2011-01-01	Quảng Nam	21	326.5	65	0	19.4	21.6	18	27.55	15.6	93.5	67	21.5	3.46572
2011-02-01	Quảng Nam	37.5	14.5	5.5	0	21.35	26.1	18.4	31.45	14.3	88.5	52	137.5	1.38629
2011-03-01	Quảng Nam	24	210.5	50	0	21.3	25.1	19.05	32.55	15.6	90	62	97.5	0.693145
2011-04-01	Quảng Nam	53	42	16	0	24.75	29.6	22	34.4	18.15	87	55	163	0
2011-05-01	Quảng Nam	53	110	32.5	0	27.85	33.7	24.4	37.35	22.55	84.5	55	230	0
2011-06-01	Quảng Nam	92.5	127	47.5	0	28.05	34.35	24.35	36.85	22.55	82.5	49.5	217	0
2011-07-01	Quảng Nam	89	105.5	30	0	28.3	34.25	24.4	37.95	21.6	79.5	51	211	0.693145
2011-08-01	Quảng Nam	80	194.5	60	0	27.6	33.3	24.15	35.9	21.8	83	51.5	216.5	1.38629
2011-09-01	Quảng Nam	49	609.5	180.5	0	26.8	31.4	24.25	36.45	21.25	88.5	50.5	103.5	2.77258
2011-10-01	Quảng Nam	34	1149.5	170	0	25.1	28.3	23.35	32.25	21.85	93	67.5	85	19.4081
2011-11-01	Quảng Nam	31.5	1267	250	0	23.85	27	21.85	30.7	19.15	92	65.5	94.5	5.54516
2011-12-01	Quảng Nam	21	426.5	67.5	0	20.4	22.1	19.25	27.15	16.35	94	72	10.5	7.62459
2012-01-01	Quảng Nam	27.5	155	28.5	0	21.25	24.15	19.65	30.85	17.5	93	65	63.5	0
2012-02-01	Quảng Nam	37	94	50	0	23.05	27.1	20.9	34.55	18.45	91	61	109	1.37656
2012-03-01	Quảng Nam	60	21	6.5	0	24.25	29.3	21.35	34.65	17.25	84	56	165.5	0
2012-04-01	Quảng Nam	76.5	93.5	23.5	0	26.3	32.75	22.5	37.35	20.75	84.5	50	206.5	0.688279
2012-05-01	Quảng Nam	47	139.5	38	0	27.8	34.35	23.95	38.45	22.45	82	45	227.5	3.44139
2012-06-01	Quảng Nam	93	144.5	72	0	28.7	34.35	24.75	37.1	22.25	79.5	40.5	190.5	17.8952
2012-07-01	Quảng Nam	89.5	108.5	36	0	28.45	34.55	24.65	37.3	22.9	81	47	210	13.0773
2012-08-01	Quảng Nam	115.5	220	59.5	0	28.8	35.25	24.85	37.3	22.2	76.5	44	217	35.7905
2012-09-01	Quảng Nam	46.5	367	118.5	0	26.5	30.45	23.95	33.5	22.35	87	63.5	167.5	30.9725
2012-10-01	Quảng Nam	45	388.5	96	0	25.15	29.4	22.65	32.05	20.85	88	56.5	153	62.6334
2012-11-01	Quảng Nam	34.5	324	92.5	0	25.2	29.3	22.9	32.25	21.45	90	66.5	154	87.4114
2012-12-01	Quảng Nam	35.5	180.5	40	0	23.65	27.4	21.3	31.2	17.05	89	56.5	120	87.4114
2013-01-01	Quảng Nam	29	100	30.5	0	21.3	24.75	19.3	27.95	16.95	90	60.5	90.5	48.5238
2013-02-01	Quảng Nam	39	113.5	72.5	0	23.6	27.9	20.95	32.3	19.6	87.5	60	150	27.3373
2013-03-01	Quảng Nam	47	235	115.5	0	25.05	30.25	21.9	34.6	18.15	87.5	64	200	12.3018
2013-04-01	Quảng Nam	49.5	89.5	25.5	0	26.6	31.6	23.45	37.5	21.55	87	55.5	160	17.0858
2013-05-01	Quảng Nam	43	119.5	30	0	27.85	34.5	23.75	37.5	21.25	83	56.5	253.5	58.0919
2013-06-01	Quảng Nam	78	102.5	25	0	28.2	34.35	24.55	38.6	23.25	81.5	48	196.5	82.012
2013-07-01	Quảng Nam	69	108.5	27	0	27.5	33.4	24.2	36	22.9	82.5	53	186.5	88.1629
2013-08-01	Quảng Nam	66.5	46.5	19.5	0	26.15	33.3	24.45	36.6	23	82.5	44.5	129.5	118.234
2013-09-01	Quảng Nam	42	532.5	169.5	0	26.1	31.2	23.65	36.75	22.1	86.5	48.5	128	126.435
2013-10-01	Quảng Nam	40	735.5	353	0	24.7	28.65	22.3	31.05	20.1	89	54.5	117.5	274.74
2013-11-01	Quảng Nam	32	1006.5	300	0	24.2	27.35	22.25	31.55	19.05	89	58	89	136.003
2013-12-01	Quảng Nam	28	48	20.5	0	20.2	23.1	18.45	27.55	15.75	86	59.5	42	45.1066
2014-01-01	Quảng Nam	32.15	112	35	12.5	19.7	23.4	17.4	27.75	14.9	86.5	58	84.5	4.75608
2014-02-01	Quảng Nam	33	2.5	1.5	9.5	21.85	27.05	18.5	31.7	15.3	81.5	56.5	171	3.3972
2014-03-01	Quảng Nam	63.5	36	30.5	22	24.95	30.5	21.6	36.05	19.65	84	53.5	191	1.35888
2014-04-01	Quảng Nam	66.5	101	44	6	27	32.9	23.35	36.45	20.65	83.5	54.5	226	2.03832
2014-05-01	Quảng Nam	63	107.5	38.5	4	28.65	35.45	24.45	38.05	22.9	80	48	258.5	5.43552
2014-06-01	Quảng Nam	103	93.5	57.5	16	29.7	36.05	25.7	39.1	23.75	76.5	40	192.5	4.75608
2014-07-01	Quảng Nam	74	220	61	27	28.35	34.4	24.85	38	23.25	82.5	44	194.5	0.67944
2014-08-01	Quảng Nam	79	102.5	33	21	28.1	34.05	24.4	38.3	22.7	81.5	41	206	4.07664
2014-09-01	Quảng Nam	65	149.5	38	19	27.55	33.2	24.15	37.5	22.3	82.5	46	206.5	10.1916
2014-10-01	Quảng Nam	37.5	977	197	22	25.25	29.4	22.85	33.2	20.7	89	56.5	148	23.101
2014-11-01	Quảng Nam	34.5	441.5	117	14	24.8	28.35	22.65	30.55	21.3	89.5	61.5	118.5	33.972
2014-12-01	Quảng Nam	14.5	669.5	99	1.5	20.8	22.95	19.45	28.8	15.15	91.5	58.5	18.5	33.2926
2015-01-01	Quảng Nam	42	177	44.5	5	20.3	24.45	18.1	30.25	14.8	86.5	56.5	124.5	5.40614
2015-02-01	Quảng Nam	42.5	106	46.5	9	22.5	27.25	19.9	32.35	15.25	87.5	59.5	144.5	0
2015-03-01	Quảng Nam	63.5	304	169.5	5.5	25.35	30.8	21.95	34.85	18.75	85	38	212.5	1.35153
2015-04-01	Quảng Nam	58.5	96.5	37	4.5	26	31.55	22.8	37.55	18.1	83.5	54.5	207	1.35153
2015-05-01	Quảng Nam	93	135	33	3.5	28.8	35.8	24.75	37.75	23	80	46.5	258	3.37883
2015-06-01	Quảng Nam	94.5	58	20.5	4.5	28.65	35.05	24.9	38.6	23.45	79	43	230	5.40614
2015-07-01	Quảng Nam	75	100.5	34.5	5.5	28.1	33	24.45	40.15	22.9	81.5	40.5	149	22.9761
2015-08-01	Quảng Nam	66.5	276	62	4.5	27.4	33.9	23.95	37.1	22.85	82	55	242	66.9009
2015-09-01	Quảng Nam	59.5	288	193.5	10.5	27.5	33.05	24.35	36.35	22.8	83.5	56	210.5	183.133
2015-10-01	Quảng Nam	41	435	168.5	9.5	25.5	30.6	22.75	33.85	20.05	86	59.5	176.5	441.276
2015-11-01	Quảng Nam	34	763.5	219.5	11.5	25.3	29.2	23.05	32.15	21.95	89.5	62.5	146.5	372.348
2015-12-01	Quảng Nam	28	369.5	62.5	8.5	23.1	26.55	21.15	30.6	17.5	90	62.5	116.5	350.047
2016-01-01	Quảng Nam	25.25	122.5	58.5	18.5	23	26.5	21.05	30.65	13.45	90.5	67.5	101	142.502
2016-02-01	Quảng Nam	25.55	78	27	13.5	20.45	24.35	18.3	32.6	13.65	86.5	57.5	80.5	31.5924
2016-03-01	Quảng Nam	41.75	27.5	10.5	8.5	23.45	28.55	20.65	34.7	16.1	85.5	57.5	141.5	17.4766
2016-04-01	Quảng Nam	69.8	9.5	8.5	1.5	27.55	34.2	23.8	38.65	21.2	81.5	46.5	210.5	28.2315
2016-05-01	Quảng Nam	79	123.5	33.5	11	28.25	35	24.7	37.95	22.7	81	46.5	220.5	41.0029
2016-06-01	Quảng Nam	69	234.5	60	16	28.3	34.75	24.85	37.65	22.85	81.5	50	220	76.6284
2016-07-01	Quảng Nam	75.5	119.5	53	11.5	28.15	34.6	24.45	36.75	22.95	82	49	255.5	133.091
2016-08-01	Quảng Nam	77	289.5	81	16	28.35	35	24.85	37.95	23.15	81.5	44.5	210	189.554
2016-09-01	Quảng Nam	52	588	221.5	15	27.55	32.8	24.75	36.35	23.3	85	54	165	248.706
2016-10-01	Quảng Nam	41.05	496.5	119.5	19	26.3	30.85	24	33.65	22.4	88.5	62.5	135.5	585.468
2016-11-01	Quảng Nam	27.8	802	218.5	25.5	24.9	28.05	23.1	31.05	20.7	90.5	66	97.5	515.561
2016-12-01	Quảng Nam	15.4	1498.5	218.5	29.5	22.2	24.3	21.05	27.85	17.45	94	76.5	22	268.199
