# Supplementary material for: Deep learning models for forecasting dengue fever based on climate data in Vietnam
Source: PLoS Negl Trop Dis. 2022 Jun 13;16(6):e0010509. doi: 10.1371/journal.pntd.0010509 (PMC9232166; doi:10.1371/journal.pntd.0010509)
Supplement: S1 Data — (ZIP) [file pntd.0010509.s010.zip › Data/Quảng Ngãi.xlsx]

## Sheet: Sheet1
year_month	province	Total_Evaporation	Total_Rainfall	Max_Daily_Rainfall	n_raining_days	Average_temperature	Max_Average_Temperature	Min_Average_Temperature	Max_Asolute_Temperature	Min_Asolute_Temperature	Average_Humidity	Min_Humudity	n_hours_sunshine	Dengue_fever_rates
1997-01-01	Quảng Ngãi	152.1	122.3	37.1	10	21.3	25.6	18.6	28.8	16	85	55	152.1	62.3718
1997-02-01	Quảng Ngãi	66.3	24.5	7.4	10	22.6	26.1	20.7	29.6	18.5	85	57	66.3	28.1955
1997-03-01	Quảng Ngãi	211.1	5.5	3	4	24.6	29.9	21.4	33.9	18	83	56	211.1	17.0882
1997-04-01	Quảng Ngãi	205	33.7	22.3	8	26.8	30.5	23.4	34.4	22.1	85	55	205	46.9925
1997-05-01	Quảng Ngãi	52.9	47.2	15.7	7	28.4	32.1	24.8	36.6	23.9	81	50	238.5	59.8086
1997-06-01	Quảng Ngãi	221.7	5.9	4.1	2	29.6	35.7	25.6	37.6	24	75	45	221.7	64.9351
1997-07-01	Quảng Ngãi	199	213.6	66.8	16	29	34.6	25.7	38.2	24.5	79	43	199	85.4409
1997-08-01	Quảng Ngãi	216.3	171.6	49.1	15	29.3	34.9	25.7	38.1	23.5	73	45	216.3	52.1189
1997-09-01	Quảng Ngãi	161.1	787.8	242.7	20	27	31.3	24.1	35.4	22.8	87	53	161.1	70.0615
1997-10-01	Quảng Ngãi	203.2	319.9	64.4	17	26.4	30.8	23.7	33.1	22.5	88	58	203.2	69.2071
1997-11-01	Quảng Ngãi	156.6	211.8	50.7	16	24.8	28.7	22.3	31.6	20.5	88	60	156.6	107.656
1997-12-01	Quảng Ngãi	163.5	211.6	51	14	23.7	27.6	21.2	30.4	18.7	89	56	163.5	52.9733
1998-01-01	Quảng Ngãi	55.2	152.3	53.4	12	23.8	28.3	21.1	33.1	18.5	85	46	182.7	18.622
1998-02-01	Quảng Ngãi	60.7	5.7	5.2	2	24.4	29.5	21.6	33.4	19.2	84	59	194.1	45.7085
1998-03-01	Quảng Ngãi	85.1	35.8	38	3	26	31.3	22.7	35.4	20.2	83	50	236.9	86.3382
1998-04-01	Quảng Ngãi	88.6	4	2.5	4	28	33.2	24.6	35.9	21.6	82	53	220.7	80.4131
1998-05-01	Quảng Ngãi	60.1	101.7	31.8	12	29.2	34.5	25.7	38.6	23.4	82	46	237.6	382.597
1998-06-01	Quảng Ngãi	113.5	1.4	0.9	2	30.2	36.1	26.3	37.9	24.9	75	50	285.2	255.629
1998-07-01	Quảng Ngãi	109.9	27.6	11.9	6	29.4	35.3	25.5	37.4	24.2	79	43	293.1	485.018
1998-08-01	Quảng Ngãi	101.5	37.3	15.7	7	29.1	35	25.4	37.3	24.1	82	47	247.8	1270.53
1998-09-01	Quảng Ngãi	59.9	539	86.8	21	27.2	32	24.8	36.3	22.8	87	54	140.8	300.491
1998-10-01	Quảng Ngãi	60.4	902.5	342.2	18	25.9	29.7	23.3	32.9	20.8	90	43	142.6	244.625
1998-11-01	Quảng Ngãi	42.7	1359	237.6	25	24.9	27.7	23.1	31.1	20.9	92	64	78	314.881
1998-12-01	Quảng Ngãi	61.4	650.1	164.7	22	22.9	25.6	21	31.4	17	86	54	67.5	108.346
1999-01-01	Quảng Ngãi	52	243.4	93.4	17	22	24.8	20.4	28.9	17	85	58	52.1	15.9409
1999-02-01	Quảng Ngãi	54.6	69.5	12.5	15	22.8	26.7	20.5	30.2	17.6	86	60	115.5	20.1359
1999-03-01	Quảng Ngãi	66.8	114.7	11	5	25.7	30.3	22.8	33.9	19.7	87	57	214.5	24.3309
1999-04-01	Quảng Ngãi	83.7	323.6	193.1	11	27	31.5	24	34.7	21.2	86	52	211.3	15.1019
1999-05-01	Quảng Ngãi	60.3	111.7	64.8	12	27.5	31.7	24.6	35	23.3	87	61	229	45.3058
1999-06-01	Quảng Ngãi	92.2	49.5	33.8	5	28.6	33.6	25.1	35.9	24	80	53	233.9	132.561
1999-07-01	Quảng Ngãi	117.5	78.5	44.8	8	29.4	35.1	25.6	37.5	24.6	71	50	246.4	45.3058
1999-08-01	Quảng Ngãi	103.5	38.8	17.5	10	28.7	34.3	25	36.6	23.4	74	45	274.4	15.9409
1999-09-01	Quảng Ngãi	72	216.5	43.1	16	27.4	32.6	24.2	34.7	22.7	86	52	180.9	35.2379
1999-10-01	Quảng Ngãi	47.8	730.8	152.1	26	25.8	29.5	23.6	32.5	20.6	91	61	137.8	17.6189
1999-11-01	Quảng Ngãi	44.4	772.8	199.2	23	24.7	28	22.8	31.1	19.4	89	66	101.9	2.51699
1999-12-01	Quảng Ngãi	43.7	1197.8	313.4	23	20.3	22.5	18.9	26.4	12.9	85	49	20.2	1.67799
2000-01-01	Quảng Ngãi	43.9	279.9	58	15	22.5	25.9	20.4	29.7	17.8	88	62	120.4	0
2000-02-01	Quảng Ngãi	59.8	29.3	10.4	10	22.3	26.3	20.1	32.4	17.3	84	60	128.6	1.67462
2000-03-01	Quảng Ngãi	76	16.7	12.5	5	24.4	28.9	21.8	31.6	18.1	84	53	197.3	5.02386
2000-04-01	Quảng Ngãi	76.6	52.5	18.6	8	26.9	31.7	24.1	34.3	22.1	84	60	217	0
2000-05-01	Quảng Ngãi	56.8	143	52.5	15	27.9	32.7	25	35.2	23.9	86	58	224	3.34924
2000-06-01	Quảng Ngãi	81.5	112.8	51.6	11	28.3	33	25.1	35.7	23.9	83	55	231.2	0
2000-07-01	Quảng Ngãi	88.3	211.6	51.5	16	28.4	33.3	25.1	35.4	23.6	78	54	208.1	0
2000-08-01	Quảng Ngãi	95.3	568.6	245.1	13	28.3	33.6	24.8	37	23.3	78	45	247.6	2.51193
2000-09-01	Quảng Ngãi	67.6	79	27.2	13	27.1	31.4	24.4	34.4	22.1	86	49	162.2	0
2000-10-01	Quảng Ngãi	47.4	965.3	272.7	20	25.9	29.3	23.9	32.6	20.7	90	60	120.1	3.34924
2000-11-01	Quảng Ngãi	59.9	521.7	156.6	21	23.9	27	21.9	30.3	18.4	87	49	102	0
2000-12-01	Quảng Ngãi	37.6	441.8	82.5	24	22.9	25.3	21.5	28.2	18.1	89	62	40.4	6.69848
2001-01-01	Quảng Ngãi	49.9	64.7	17.8	15	22.9	26.5	20.9	32.6	18.9	87	58	119.1	718.818
2001-02-01	Quảng Ngãi	59.7	32.1	13.8	6	22.8	27.1	20.3	30	17.8	84	54	149.2	653.698
2001-03-01	Quảng Ngãi	61.9	116	42.8	7	25	29.4	22.5	35.3	19.1	87	59	154.1	616.13
2001-04-01	Quảng Ngãi	81.7	9.8	9.8	1	27.6	32.6	24.4	35.9	22.5	85	54	240	647.854
2001-05-01	Quảng Ngãi	67.1	200.8	87.4	15	28.2	33.2	25.3	37	23.5	83	52	207	465.854
2001-06-01	Quảng Ngãi	94.3	111.3	31.8	12	28.5	33.9	25.3	36.4	24.3	75	51	229.9	3828.69
2001-07-01	Quảng Ngãi	117.3	38.1	14.1	5	29.5	35.6	25.8	37.5	24.4	73	46	238.3	4550.84
2001-08-01	Quảng Ngãi	87	210.1	58.1	15	28.1	33.5	25.2	36.9	24	86	52	205.4	648.689
2001-09-01	Quảng Ngãi	90.1	142.3	28	12	28	33.3	24.8	36.3	23.9	85	53	233.4	509.267
2001-10-01	Quảng Ngãi	61.6	883.6	274.9	25	26.4	30.5	24.2	33.2	22	91	57	163.3	657.038
2001-11-01	Quảng Ngãi	67.8	291.1	135.7	22	23.4	27	21.3	31.5	18.1	84	55	118	763.9
2001-12-01	Quảng Ngãi	52.6	483.1	158.6	22	22.6	25.8	20.7	29.7	16.1	88	58	88.9	637.836
2002-01-01	Quảng Ngãi	65	62.7	28	12	22.1	26.1	19.8	29.4	16.9	86	58	159	4.16458
2002-02-01	Quảng Ngãi	62	63.6	30	8	22.6	27	20	28.5	18.3	88	56	171	2.49875
2002-03-01	Quảng Ngãi	79.5	9.6	10	1	24.9	29.4	22.1	32.9	19.2	85	59	206	2.49875
2002-04-01	Quảng Ngãi	103.8	8.7	6	3	27	32.4	23.6	33.9	20.9	84	51	255	1.66583
2002-05-01	Quảng Ngãi	38	103.3	55	8	29.1	34.5	25.6	37.9	23.9	81	43	248	3.33167
2002-06-01	Quảng Ngãi	123.8	6.9	4	4	29.7	35.7	26.1	38.4	24.3	77	43	260	2.49875
2002-07-01	Quảng Ngãi	132.9	49.6	28	11	30.2	36	26.6	38.8	25.3	65	40	190	6.66333
2002-08-01	Quảng Ngãi	86.1	285.3	96	17	27.9	32.8	25.1	36.9	23.3	84	43	168	0.832917
2002-09-01	Quảng Ngãi	56.5	288.8	74	21	27	31.2	24.5	34	23.7	89	55	142	17.4913
2002-10-01	Quảng Ngãi	69.7	325.8	130	15	26	30	23.6	33.5	21	86	60	174	124.105
2002-11-01	Quảng Ngãi	49.5	601	160	25	24.8	28.1	23.1	31.5	20.2	87	64	100	27.4863
2002-12-01	Quảng Ngãi	47.1	257	68	20	23.8	27.3	21.9	31.2	18.4	91	64	99	4.9975
2003-01-01	Quảng Ngãi	62.3	15.1	3	12	21.4	25.6	19.2	29.2	16.3	83	51	116	0
2003-02-01	Quảng Ngãi	78.8	13.9	8	9	22.5	28.2	21.4	30.9	17.2	86	58	188	1.66223
2003-03-01	Quảng Ngãi	86.6	40.5	16	8	24.8	29.3	22.2	34.2	20.3	82	57	192	0
2003-04-01	Quảng Ngãi	102.8	20.3	15	5	27.4	32.7	24.2	34	22	81	44	262	2.49335
2003-05-01	Quảng Ngãi	50.2	60.1	21	12	28.8	34.1	25.7	36.6	24	80	46	241	3.32447
2003-06-01	Quảng Ngãi	115.4	9.1	3	7	29.4	35	25.8	38.2	23.8	75	41	244	0.831117
2003-07-01	Quảng Ngãi	111.5	61.6	38	3	28.8	34.3	25.3	36.5	24	78	47	242	0.831117
2003-08-01	Quảng Ngãi	88.4	184.1	65	12	28.8	34	25.7	36.5	24.3	76	46	190	1.66223
2003-09-01	Quảng Ngãi	56.8	513.8	119	20	28.1	33	25.4	34	23.6	87	57	181	11.6356
2003-10-01	Quảng Ngãi	54.6	1126	333	19	25.6	29.5	23.2	33	21.3	88	56	172	2.49335
2003-11-01	Quảng Ngãi	56.6	408.9	110	15	24.9	28.3	22.5	31.5	20.3	86	57	142	5.81782
2003-12-01	Quảng Ngãi	44.9	179.8	34	26	21.8	24.6	20.2	28.6	17	83	63	50	3.32447
2004-01-01	Quảng Ngãi	41.8	119.1	45	19	22.1	25.9	20.2	28.3	17	87	53	85	0
2004-02-01	Quảng Ngãi	62.6	2	1	2	21.9	26.2	19.1	29.4	15.1	82	48	160	0
2004-03-01	Quảng Ngãi	60.5	25.2	15	5	24.5	28.7	22	33.4	16.6	83	51	142	2.48653
2004-04-01	Quảng Ngãi	77.1	7.7	6	2	27.1	32.3	24.2	34.4	21.9	82	56	224	0.828844
2004-05-01	Quảng Ngãi	89.1	106.6	61	7	28.8	34.1	25.3	36.5	23.4	81	49	273	19.0634
2004-06-01	Quảng Ngãi	102.5	284.7	149	13	28.8	33.8	25.6	36	24	75	47	226	47.2441
2004-07-01	Quảng Ngãi	101.1	45	23	11	28.1	33.5	24.9	36.5	24	74	50	222	72.1094
2004-08-01	Quảng Ngãi	80.1	200.1	41	17	28.5	34.1	25	36.7	23.7		45	234	58.0191
2004-09-01	Quảng Ngãi	77.2	342.5	104	17	27.3	31.9	24.6	36.4	22.8	83	53	149	47.2441
2004-10-01	Quảng Ngãi	60.8	433.5	92	21	25	29	22.4	31.2	19.4	83	43	147	82.8844
2004-11-01	Quảng Ngãi	48.7	481.3	177	20	24.3	27.7	22.2	31.4	19.4	86	53	119	27.3518
2004-12-01	Quảng Ngãi	50.1	171.2	50	17	21.8	25.4	19.5	28.2	15.9	86	47	101	17.4057
2005-01-01	Quảng Ngãi	57.5	11.8	4	7	21.7	25.9	19.3	30	16.6	84	55	156	4.13223
2005-02-01	Quảng Ngãi	54.6	34.6	21	4	23.9	28.4	21.1	33	19.1	87	62	168	0
2005-03-01	Quảng Ngãi	62.3	83.9	39	9	23.2	27.5	20.7	31.5	15.2	84	51	158	0
2005-04-01	Quảng Ngãi	94.7	2.5	2	3	26.4	31.7	23.1	34.6	19.4	78	53	221	4.13223
2005-05-01	Quảng Ngãi	82.6	0.7	1	2	29.3	35.7	25.7	38	24.5	77	45	242	0.826446
2005-06-01	Quảng Ngãi	124.4	119.7	61	6	30	36.2	26.4	38.1	24.4	73	42	158	0.826446
2005-07-01	Quảng Ngãi	88	84.6	37	11	28.4	33.7	25.2	37.9	23.8	75	43	211	4.13223
2005-08-01	Quảng Ngãi	92.4	148.6	80	15	28.6	33.7	25.4	36.3	23.2	73	44	155	0
2005-09-01	Quảng Ngãi	72.2	283.9	85	13	27.7	32.4	24.8	35.5	23.6	84	46	159	1.65289
2005-10-01	Quảng Ngãi	54.2	970	196	24	26.1	29.4	23.9	33.1	22.4	88	54	116	2.47934
2005-11-01	Quảng Ngãi	51.6	732	101	24	25.2	28.6	23	32	20.4	87	56	137	9.09091
2005-12-01	Quảng Ngãi	27.7	667.6	109	29	21.6	23.8	20.4	28.5	15.8	88	71	9	6.61157
2006-01-01	Quảng Ngãi	42.5	125.2	62	13	22	25.6	20.2	32.6	16.5	87	57	97	6.59739
2006-02-01	Quảng Ngãi	49.8	54.3	21	16	23.4	27.3	21.4	30.5	18	86	57	128	0
2006-03-01	Quảng Ngãi	76.7	2.4	2	3	24.7	29.5	22	33	18	83	59	204	0.824674
2006-04-01	Quảng Ngãi	96	13.4	8	5	27.3	33.3	23.8	36	21.5	81	49	231	0
2006-05-01	Quảng Ngãi	87.5	69.4	39	4	28.1	33.6	24.4	36.4	22.1	78	34	247	28.8636
2006-06-01	Quảng Ngãi	122.6	4.6	3	3	29.9	35.9	25.8	39.6	24.6	75	36	270	38.7597
2006-07-01	Quảng Ngãi	135.5	121.2	38	11	29.8	35.5	26.4	39.5	23.8	71	36	176	44.5324
2006-08-01	Quảng Ngãi	79.6	232.5	46	17	28.1	33.5	24.8	35.6	23.2	78	46	183	82.4674
2006-09-01	Quảng Ngãi	76.6	330.5	86	16	27.1	31.6	24.3	34.8	23	87	57	170	98.9609
2006-10-01	Quảng Ngãi	67.5	276.2	91	20	26.3	30.4	23.7	32.7	22.4	90	62	191	194.623
2006-11-01	Quảng Ngãi	70.7	219.8	110	7	24.8	29.1	21.8	32.1	19.9	85	55	203	437.077
2006-12-01	Quảng Ngãi	49.6	273	73	23	23.3	26.6	21.2	29.4	16.8	85	58	92	277.915
2007-01-01	Quảng Ngãi	40.4	196.7	41	25	21.8	24.7	20	28.8	15	86	56	53	101.251
2007-02-01	Quảng Ngãi	68.4	1.2	1	3	23.6	28.3	20.5	31	16.3	88	53	193	41.9822
2007-03-01	Quảng Ngãi	69.4	102.2	63	6	25.3	29.7	22.7	31.7	20.5	87	35	190	30.4577
2007-04-01	Quảng Ngãi	79.7	48.3	41	5	26.4	31.5	23.6	36	21.7	85	52	179	24.6954
2007-05-01	Quảng Ngãi	67.8	131.9	48	10	27.9	32.8	25	37.5	23	82	53	190	23.0491
2007-06-01	Quảng Ngãi	111.5	21	16	3	29.2	30.5	25.6	37	24.4	78	45	246	70.7935
2007-07-01	Quảng Ngãi	106.4	41.2	23	7	28.7	34.6	25.4	37	23.8	81	47	236	89.7267
2007-08-01	Quảng Ngãi	86.8	243.7	86	18	28.1	33.3	25.2	37.2	24.1	81	48	165	51.0372
2007-09-01	Quảng Ngãi	89.1	107	62	10	27.8	33.2	24.7	35.5	23.4	79	47	196	74.0863
2007-10-01	Quảng Ngãi	50.8	796.5	141	29	25.8	29.4	23.8	33.1	21.5	75	62	112	116.068
2007-11-01	Quảng Ngãi	52.3	1327.9	328	23	23.1	25.8	21.4	29.5	15.6	80	50	64	167.929
2007-12-01	Quảng Ngãi	52.7	78	32	18	23.4	26.9	21.4	30	18.2	85	46	89	70.7935
2008-01-01	Quảng Ngãi	53	236.1	117	14	21.8	25.2	19.7	29	17.1	83	55	112	47.6582
2008-02-01	Quảng Ngãi	52.3	41.5	19	11	20.1	22.9	18.5	28.1	16.9	79	62	31	13.1471
2008-03-01	Quảng Ngãi	66.6	42.4	16	9	23.6	27.7	21.2	31.8	16.3	84	52	150	4.93016
2008-04-01	Quảng Ngãi	96.2	6.8	5	4	27.3	32.3	24.2	34.7	22	83	51	241	0.821693
2008-05-01	Quảng Ngãi	65.7	113.8	50	10	27.9	32.8	25	35.7	22.6	83	49	210	4.93016
2008-06-01	Quảng Ngãi	118.7	52.1	28	8	29.2	34.5	26	36.8	23.5	77	41	227	7.39523
2008-07-01	Quảng Ngãi	118.9	19.1	9	5	29.1	35	25.5	37.1	24.4	75	43	273	36.9762
2008-08-01	Quảng Ngãi	96.6	102.5	36	10	28.2	33.3	25.3	35.8	24.2	80	54	199	30.4026
2008-09-01	Quảng Ngãi	71.3	256.9	43	16	27.5	32.5	24.8	34.7	23.4	87	53	177	50.9449
2008-10-01	Quảng Ngãi	44.5	1000.4	274	25	26.3	29.8	24.3	32.6	22.8	89	57	116	66.5571
2008-11-01	Quảng Ngãi	38.6	620.6	89	26	24.6	27.3	22.9	31.5	19.6	87	58	58	221.857
2008-12-01	Quảng Ngãi	44.7	457.7	112	23	22.2	25.3	20.5	28.7	17.7	85	53	69	54.2317
2009-01-01	Quảng Ngãi	57.3	364.4	284	15	20.9	24.5	18.9	27.5	16.8	84	51	99	19.7174
2009-02-01	Quảng Ngãi	64	20.9	6	6	24.1	28.6	21.5	31.9	17.4	86	55	169	15.6096
2009-03-01	Quảng Ngãi	94.9	6.2	4	4	25.8	30.6	22.9	34.5	18.9	84	56	209	18.8958
2009-04-01	Quảng Ngãi	77.4	488	129	15	26.9	31.3	24.1	37.7	22.2	84	47	167	13.9665
2009-05-01	Quảng Ngãi	59.8	121.6	32	15	27.5	32	24.5	35	22.3	84	56	214	42.721
2009-06-01	Quảng Ngãi	122	53.4	29	8	29.8	35.4	26	37.4	24.2	76	46	233	235.787
2009-07-01	Quảng Ngãi	106.9	118.2	35	10	29	34.4	25.7	38.1	24.4	76	43	206	233.322
2009-08-01	Quảng Ngãi	111.2	124.1	67	7	29	34.4	25.6	37	24	80	45	228	73.1186
2009-09-01	Quảng Ngãi	70.6	1380.9	525	19	27.1	31.5	24.5	35.5	22.4	86	54	130	32.8623
2009-10-01	Quảng Ngãi	72.6	699.4	180	18	26.4	30.4	23.7	32.7	21	85	39	139	92.0145
2009-11-01	Quảng Ngãi	54.4	274.9	79	17	24.2	27.5	22.1	32.2	18	86	57	112	135.557
2009-12-01	Quảng Ngãi	61.4	169.5	51	12	23.4	27.2	20.9	29.5	18.8	86	59	142	106.802
2010-01-01	Quảng Ngãi	65.6	196.6	53	15	23.4	27.2	20.9	30	18.5	87	60	151	87.6331
2010-02-01	Quảng Ngãi	80.7	1.3	1	3	24.7	30.1	21.4	34.2	18.1	83	58	215	60.6061
2010-03-01	Quảng Ngãi	89	34.4	23	5	25.1	29.8	22	33.5	18.4	82	55	214	73.7101
2010-04-01	Quảng Ngãi	118.2	6.9	4	3	27.7	33	24.4	36.1	22.3	81	51	224	81.9001
2010-05-01	Quảng Ngãi	61	15.4	7	6	30	36.3	26.4	40.2	24.6	73	43	266	99.0991
2010-06-01	Quảng Ngãi	134.4	51.8	19	8	29.9	35.9	26.2	38.4	25	75	47	245	151.515
2010-07-01	Quảng Ngãi	144.8	61	36	7	29.3	35.1	25.7	37	24.6	78	44	247	342.342
2010-08-01	Quảng Ngãi	94.9	286.9	149	12	28.3	33.7	25.2	35.3	23.7	84	54	194	361.179
2010-09-01	Quảng Ngãi	72.8	222.9	91	15	27.8	32.9	24.7	35.4	23.2	86	52	189	795.25
2010-10-01	Quảng Ngãi	61.6	464.8	124	21	26	29.8	23.8	32.3	20.1	90	53	104	1209.66
2010-11-01	Quảng Ngãi	39	1206.7	139	23	23.7	26	22	29.6	20.4	90	62	46	900.901
2010-12-01	Quảng Ngãi	56.3	44	7	13	22.7	26.3	20.5	30.9	17.1	88	58	92	477.477
2011-01-01	Quảng Ngãi	42	144	39	0	20.6	23.4	19.1	27.5	16	85	65	42	75.0898
2011-02-01	Quảng Ngãi	61	12	4	0	22.2	26.8	19.3	29.8	15.3	84	46	154	59.5821
2011-03-01	Quảng Ngãi	59	77	35	0	22.3	25.9	19.8	31.7	17	84	54	119	13.0591
2011-04-01	Quảng Ngãi	74	14	6	0	25.4	30.1	22.4	33.2	19	85	57	184	4.08097
2011-05-01	Quảng Ngãi	91	25	13	0	28.5	34.2	25	38.3	24	81	50	240	4.89716
2011-06-01	Quảng Ngãi	110	71	35	0	29.5	35.2	25.8	36.8	24.9	77	49	217	6.52955
2011-07-01	Quảng Ngãi	126	12	7	0	29.7	35.5	26	38.2	23.9	73	44	228	22.0372
2011-08-01	Quảng Ngãi	100	113	27	0	29	34.4	25.5	36.8	24.1	75	52	228	25.302
2011-09-01	Quảng Ngãi	61	657	279	0	27.6	32.2	24.8	35.3	21.8	84	49	133	74.2736
2011-10-01	Quảng Ngãi	45	786	220	0	25.9	29.2	23.7	33.1	22.2	90	62	104	62.8469
2011-11-01	Quảng Ngãi	44	557	116	0	24.9	28.3	22.6	30.9	20.1	87	55	138	52.2364
2011-12-01	Quảng Ngãi	32	250	43	0	21.7	24.1	19.9	27.3	16.5	86	66	22	53.0526
2012-01-01	Quảng Ngãi	30	132	28	0	22.1	24.9	20	29.6	18	89	49	64	9.75768
2012-02-01	Quảng Ngãi	37	124	56	0	23.1	27.2	20.7	32.9	18.6	87	62	136	21.9548
2012-03-01	Quảng Ngãi	80	5	2	0	25.2	30.3	22	32.7	19	83	54	219	33.3388
2012-04-01	Quảng Ngãi	75	27	15	0	27.8	33.8	24.2	37.7	22	84	47	214	15.4497
2012-05-01	Quảng Ngãi	53	46	27	0	29.4	35.6	25.6	38	24.4	81	46	243	10.5708
2012-06-01	Quảng Ngãi	94	167	73	0	30.1	35.6	26.4	38.6	24.7	73	43	177	21.1416
2012-07-01	Quảng Ngãi	102	91	59	0	29.2	35.1	25.5	37.9	24.2	78	45	227	65.0512
2012-08-01	Quảng Ngãi	108	87	33	0	29.7	35.9	26	38.2	24.2	74	41	229	80.5009
2012-09-01	Quảng Ngãi	54	235	60	0	27.4	31.8	24.6	34.4	23	88	54	167	72.3695
2012-10-01	Quảng Ngãi	55	455	138	0	26.3	30.3	23.4	32.6	21.4	88	54	186	78.0615
2012-11-01	Quảng Ngãi	42	178	38	0	26.3	30.2	23.4	32.6	21.8	88	62	174	178.891
2012-12-01	Quảng Ngãi	49	145	50	0	24.6	28.6	21.8	32.4	18.6	87	54	160	200.846
2013-01-01	Quảng Ngãi	41	108	30	0	22.2	25.8	19.8	28.7	17.5	86	56	109	48.5319
2013-02-01	Quảng Ngãi	48	105	65	0	24.5	28.7	21.5	31.4	20	86	58	149	22.6482
2013-03-01	Quảng Ngãi	57	47	26	0	25.9	30.4	22.7	33.7	18.5	85	61	209	15.3684
2013-04-01	Quảng Ngãi	57	66	57	0	27.5	32.5	24.4	38.2	22.7	83	56	170	17.795
2013-05-01	Quảng Ngãi	58	20	8	0	29.3	35.4	25.3	38.3	22.2	81	48	259	55.8117
2013-06-01	Quảng Ngãi	82	24	8	0	29.6	35.3	25.7	38.9	24.2	81	45	185	97.8727
2013-07-01	Quảng Ngãi	83	77	27	0	28.9	34.6	25.3	36.6	24.3	79	52	207	73.6067
2013-08-01	Quảng Ngãi	80	63	11	0	28.9	33.9	25.4	38.2	23.7	78	45	146	88.9752
2013-09-01	Quảng Ngãi	55	348	75	0	27.2	32	24.3	36.1	22.7	85	55	141	95.4461
2013-10-01	Quảng Ngãi	54	590	140	0	25.6	29.5	23	31.9	21	86	51	149	142.36
2013-11-01	Quảng Ngãi	43	582	193	0	25.3	28.6	22.9	31.8	20.5	83	50	127	145.596
2013-12-01	Quảng Ngãi	55	18	8	0	21.4	24.5	19.2	28.5	16.5	76	55	77	90.5929
2014-01-01	Quảng Ngãi	50.2	100	40	14	20.7	24.5	17.8	27.9	14.5	82	52	114	18.5275
2014-02-01	Quảng Ngãi	55	1	1	23	20.8	25.2	17.7	30.1	16.1	83	55	170	2.41663
2014-03-01	Quảng Ngãi	64	19	10	22	25.1	30.3	21.6	34.4	18.3	80	57	219	4.83325
2014-04-01	Quảng Ngãi	77	10	6	4	27.7	32.9	24.2	35.1	21.7	82	51	250	13.6942
2014-05-01	Quảng Ngãi	79	6	2	4	29.9	36	25.7	39	24.2	76	40	299	8.05542
2014-06-01	Quảng Ngãi	115	38	21	23	30.6	36.5	26.8	39.4	25	66	40	208	7.24988
2014-07-01	Quảng Ngãi	87	138	52	28	29.3	34.9	25.7	38	23.9	76	51	214	5.63879
2014-08-01	Quảng Ngãi	97	70	51	29	29.4	35	25.4	38	23.6	76	39	236	8.05542
2014-09-01	Quảng Ngãi	76	110	30	13	28.5	33.6	24.9	37.1	22.9	81	49	204	14.4998
2014-10-01	Quảng Ngãi	56	682	101	19	26.4	30.6	23.6	34.3	22	85	50	172	45.1104
2014-11-01	Quảng Ngãi	51	419	104	14	25.7	29.5	23.1	31.1	21.7	88	57	166	59.6101
2014-12-01	Quảng Ngãi	31	571	165	1	22.3	24.8	20.6	31	17	87	60	30	41.0826
2015-01-01	Quảng Ngãi	64	142	55	5	21.5	25.3	18.3	30.1	15.2	79	53	154	21.6624
2015-02-01	Quảng Ngãi	51	80	32	10	23.1	27.4	19.9	31.5	15.6	82	58	166	4.01155
2015-03-01	Quảng Ngãi	72	100	77	2	25.6	30.5	21.8	33.1	19.1	83	48	242	23.267
2015-04-01	Quảng Ngãi	71	29	9	2	26.8	32	23.8	36.4	19.8	83	51	243	17.6508
2015-05-01	Quảng Ngãi	119	28	27	2	30.3	36.9	26.4	38.6	25	73	48	274	28.0809
2015-06-01	Quảng Ngãi	102	49	36	4	30	35.7	26.6	38.4	24.9	72	46	264	96.2773
2015-07-01	Quảng Ngãi	91	119	46	5	29.3	34.6	26.4	39.1	24.2	70	46	159	77.8241
2015-08-01	Quảng Ngãi	99	56	28	3	29.3	35.9	25.8	37.8	24.2	76	47	259	152.439
2015-09-01	Quảng Ngãi	85	285	205	8	28.8	34.3	25.7	38	23.9	82	49	228	230.263
2015-10-01	Quảng Ngãi	65	240	119	4	26.8	31.6	24.1	34.5	21.5	84	49	195	285.623
2015-11-01	Quảng Ngãi	43	943	162	12	26.4	30.6	24.1	32.9	23	90	58	162	265.565
2015-12-01	Quảng Ngãi	46	268	60	8	24.2	27.9	22.3	31.7	18.9	88	61	127	227.054
2016-01-01	Quảng Ngãi	43.4	182	39	15	23.8	27.7	21.5	32	14.4	89	66	137	167.799
2016-02-01	Quảng Ngãi	56	26	9	10	21.6	25.6	19.2	32	15.5	80	59	101	63.9233
2016-03-01	Quảng Ngãi	73.1	10	9	5	23.7	28.8	20.9	33	17.3	81	58	179	39.9521
2016-04-01	Quảng Ngãi	91.2	0	0	0	27.5	33.9	24.9	37.3	21	80	50	230	33.5597
2016-05-01	Quảng Ngãi	87	37	26	5	29.2	35.5	25.6	37.6	23.4	79	49	239	33.5597
2016-06-01	Quảng Ngãi	96	115	41	12	29.6	36.1	25.8	38.8	24.4	80	43	242	47.9425
2016-07-01	Quảng Ngãi	91	76	38	5	29.3	35.3	25	37.2	24.4	78	53	277	77.507
2016-08-01	Quảng Ngãi	94	124	28	13	29.4	35.6	26	37.9	24.1	75	44	209	60.7271
2016-09-01	Quảng Ngãi	67	455	122	17	28.5	33.7	25.3	38.3	23.6	83	50	205	78.306
2016-10-01	Quảng Ngãi	51.2	394	127	23	27.1	31.5	24.6	34	23.2	86	59	148	124.65
2016-11-01	Quảng Ngãi	39.9	517	182	25	25.7	29.4	23.6	32	21.6	89	68	128	219.736
2016-12-01	Quảng Ngãi	26.8	1475	267	29	23.3	26.2	21.7	30.3	18.3	90	65	46	111.067
