# Supplementary material for: Deep learning models for forecasting dengue fever based on climate data in Vietnam
Source: PLoS Negl Trop Dis. 2022 Jun 13;16(6):e0010509. doi: 10.1371/journal.pntd.0010509 (PMC9232166; doi:10.1371/journal.pntd.0010509)
Supplement: S1 Data — (ZIP) [file pntd.0010509.s010.zip › Data/Quảng Ninh.xlsx]

## Sheet: Sheet1
year_month	province	Total_Evaporation	Total_Rainfall	Max_Daily_Rainfall	n_raining_days	Average_temperature	Max_Average_Temperature	Min_Average_Temperature	Max_Asolute_Temperature	Min_Asolute_Temperature	Average_Humidity	Min_Humudity	n_hours_sunshine	Dengue_fever_rates
1997-01-01	Quảng Ninh	58.5667	82.1667	47.9	6.33333	17.1	21	13.3667	25.3333	7.9	85	45	78.9	5.13136
1997-02-01	Quảng Ninh	39.6667	13.9	4.33333	9.33333	16.0333	18.9667	14.0667	25.1	11.5667	89.6667	58.3333	53.75	0
1997-03-01	Quảng Ninh	35.6	78.0667	23.3667	16	19.9333	22.7	17.9	27	13.5667	92.6667	58.3333	48.4	13.3415
1997-04-01	Quảng Ninh	59.5333	166.933	32.3	18	23.8333	27.4667	21.3333	30.7333	16.4	90	61.6667	112.05	12.3153
1997-05-01	Quảng Ninh	59.5667	205.167	75.8333	12.3333	26.6	30.2667	23.9	33.7	19.6333	86.3333	54.6667	156.3	11.289
1997-06-01	Quảng Ninh	77.2667	230.567	46.2667	14.6667	28.1	31.8	25.6	35.5333	22.8667	86	54.3333	137.6	17.4466
1997-07-01	Quảng Ninh	62.2667	562.967	150.833	20.6667	27.6	30.3667	25.6333	34.5333	23.5667	89	55	83.25	31.8144
1997-08-01	Quảng Ninh	72.8333	342.267	131.167	16.6667	28.1	32.2333	25.4	35.4667	23.3667	85.3333	43.3333	146.2	7.18391
1997-09-01	Quảng Ninh	67.8667	210	65.1667	16	25.0667	28.7	22.7	32.5667	16.9333	87	53	104.45	27.7094
1997-10-01	Quảng Ninh	71.9	58.9	20.5	9	25.2667	29.6667	22.4333	32.4333	16.7333	84.3333	40.3333	197.4	23.6043
1997-11-01	Quảng Ninh	83.2333	14.3667	9.36667	5.33333	22.3333	26.8667	19.3667	31	13.9	81.6667	34.6667	145	24.6305
1997-12-01	Quảng Ninh	59.8667	37.5	15.1	11.3333	18.5333	21.7	16.5333	27.2333	11.5333	85	37.6667	44.2	13.3415
1998-01-01	Quảng Ninh	54.1333	20.1333	7.83333	9.66667	17.3333	20.3333	15.2667	27.9333	9.86667	85	46.3333	49.7333	13.1128
1998-02-01	Quảng Ninh	43.2667	15.8	6.73333	13	18.0667	21.1	16.1	28.7667	9.53333	87.3333	49.6667	42.2333	1.00867
1998-03-01	Quảng Ninh	36.6667	47.5667	23.7333	17	20.2333	24.9333	18.2667	30.0667	11.7333	91	56.6667	41.5667	4.0347
1998-04-01	Quảng Ninh	60.7	73.3667	39.0333	8.66667	25.3333	29.1667	22.8	35.0667	19.2333	86.3333	48.3333	122.033	21.1822
1998-05-01	Quảng Ninh	74.2	151.633	41.5667	18	27.6667	31.5667	24.8333	35.5	20.6333	84.6667	39.3333	152.867	42.3643
1998-06-01	Quảng Ninh	73.9	360.767	76.8667	17.6667	28.9667	32.2	26.6	35.7	23.2333	86.6667	62.3333	124.867	84.7287
1998-07-01	Quảng Ninh	82.1667	407.033	137.533	15	29.3333	32.4333	27.1	35.6333	24.4	85.6667	60.6667	175.167	37.321
1998-08-01	Quảng Ninh	70.3667	415.533	118.967	16	28.7667	32.6	26.1333	35.5	23.6333	86	57	196	29.2516
1998-09-01	Quảng Ninh	75.7333	421.4	220.1	12.3333	27.1667	31.7667	24.1333	34.3333	19.5	82.6667	44	190.5	36.3123
1998-10-01	Quảng Ninh	113.8	111.733	41.4333	7.66667	24.9	30.1667	21.4	33.2333	16.4667	77	36	207.333	63.5465
1998-11-01	Quảng Ninh	101.467	10.3333	9.53333	2.66667	22.2	27.1333	18.8667	30.3	14.2333	75	33.6667	157.067	87.7547
1998-12-01	Quảng Ninh	94.8333	36.6333	24.7333	6.66667	18.6333	23.4	15.3667	28.5333	6.86667	76	34.3333	111.633	16.1388
1999-01-01	Quảng Ninh	62.6	27.5333	7.43333	8.66667	16.4	19.9667	14.1	25.1333	8.53333	83.3333	35.6667	57.1333	14.8928
1999-02-01	Quảng Ninh	74	0.666667	0.466667	1.66667	18.7667	22.8	16.1	28.0667	9.83333	79.3333	26.3333	80	9.92851
1999-03-01	Quảng Ninh	61.5	21.4333	13.3667	9.66667	20.9333	24.1333	18.8	29.1	14.1667	85.6667	51	41.3333	3.97141
1999-04-01	Quảng Ninh	68.9667	130.467	68.1667	13	24.7333	28.1	22.7667	31.5	19.2	86	51	82.6	1.9857
1999-05-01	Quảng Ninh	81.5333	264.2	85.6	18.3333	26.5	29.9	24.1333	33.8	20.8667	86.3333	49.6667	86.3	54.6068
1999-06-01	Quảng Ninh	76.5333	191.967	43.2667	14	29.0333	32.4	26.1667	36.1333	23.3667	86.3333	53	184.067	155.878
1999-07-01	Quảng Ninh	58.0333	175.2	53.5333	15.6667	28.5333	32.1333	26.0667	34.3333	24.0667	85.6667	63.6667	158.367	109.214
1999-08-01	Quảng Ninh	45.9667	607.667	146.367	23.6667	27.2	30.7667	24.9333	33.9667	22.7667	89.6667	59.3333	105.933	2.97855
1999-09-01	Quảng Ninh	82.0333	186.233	82.1333	7.66667	27.1333	31.9333	23.9667	35.2	20.2333	84	44.3333	216	34.7498
1999-10-01	Quảng Ninh	79.5667	111.5	44.8667	12.6667	25.0333	28.9333	22.4333	32.8	17.8	89	39.6667	165.033	477.562
1999-11-01	Quảng Ninh	74.3333	75.3333	38.9333	8.33333	21.0667	25.0333	18.5	29.4333	13.2333	85.3333	40	125.633	297.855
1999-12-01	Quảng Ninh	80.8333	27.6333	13.7667	6.33333	15.2	20.3333	11.8667	25.0333	3.33333	75	24.6667	147.167	1.9857
2000-01-01	Quảng Ninh	61.3333	2.23333	0.7	4.66667	17.3	20.5667	15.2667	26.2333	7.56667	85.3333	43.3333	60.5667	0
2000-02-01	Quảng Ninh	38.6333	24.5667	7.1	12.6667	15.4333	18.3667	13.5667	24.3333	6.43333	89.6667	47.6667	29	0
2000-03-01	Quảng Ninh	39.9	44.3	17.0333	14.3333	19.3667	22.4667	17.3	29.9333	9.46667	92.3333	43.3333	43.8	10.7401
2000-04-01	Quảng Ninh	57.5667	48.5333	27.5667	11	24.4333	27.7	22.3667	32.5	17.3	88.3333	45	92.0333	3.90549
2000-05-01	Quảng Ninh	79.2667	168.833	55.7667	16.6667	26.6	30.3333	24.2333	33.8	20.5333	87.6667	52.3333	136.733	0
2000-06-01	Quảng Ninh	86.0333	178.7	51	12.3333	28	31.4	25.5	34.0667	21.5333	85.6667	50.6667	139.5	29.2912
2000-07-01	Quảng Ninh	71.8	450.8	114.4	19	28.2	32.3333	25.3333	34.9667	22.9667	88.3333	55	197.933	8.78735
2000-08-01	Quảng Ninh	58.2	321.133	85.9	17.6667	28.1333	32	25.5	34.9333	23.3333	89	55	165	41.0076
2000-09-01	Quảng Ninh	80.5333	329.533	90.4	15	26.1667	30.3667	23.5	34.9333	19.5667	85.3333	36	145.967	15.6219
2000-10-01	Quảng Ninh	73.1	235.7	121.567	11.3333	24.4	28.6333	21.8333	34.2	16.2	87	36.6667	175.4	10.7401
2000-11-01	Quảng Ninh	101.967	3.7	1.66667	4.66667	20.1	25.6333	16.4667	30.5667	10.9667	78	28.6667	173.433	15.6219
2000-12-01	Quảng Ninh	90.6667	1.86667	1.7	2.33333	19	23.9333	16	26.6667	9.63333	80.3333	34.6667	129.033	17.5747
2001-01-01	Quảng Ninh	48.4	32.7333	12.8333	10.3333	17.4333	20.4333	15.4	27.1	10.4	90	47	37	135.668
2001-02-01	Quảng Ninh	43.7667	30.5667	19.5	7.33333	16.5667	19.8667	14.5333	25.4	9.96667	89.6667	38.6667	33.8333	110.651
2001-03-01	Quảng Ninh	43.1	167.167	58.2	14.6667	20.2667	23.3333	18.4333	29.1667	12.7667	91.6667	47.3333	54.7	172.231
2001-04-01	Quảng Ninh	42.9	75.8667	33.9333	14.6667	23.2667	26.4	21.6	31.6667	15.2	92.6667	57.6667	61.6333	164.534
2001-05-01	Quảng Ninh	76.8333	257.367	83.1	14.3333	26.4333	30.3	23.7667	34.4333	19.9	87.6667	48.6667	143.7	152.988
2001-06-01	Quảng Ninh	56.0333	469.367	168.333	19.6667	27.6333	31.2333	25.1	34.1	22.7333	91	60	132.167	90.4455
2001-07-01	Quảng Ninh	61.8333	632.967	130.8	21.3333	27.9333	31.6	25.3	36.7667	23.2	91.3333	52.6667	146.5	178.967
2001-08-01	Quảng Ninh	70.2333	337.633	97.5333	15	28.0667	31.9667	25.3667	34.8	23.4333	88	55.6667	182.767	100.067
2001-09-01	Quảng Ninh	76.5333	208.667	72.6	10.3333	26.9667	31.2333	24.2	34.0667	21.5333	85.3333	48.6667	174.133	160.685
2001-10-01	Quảng Ninh	70.8667	327.133	149.667	12	25.3667	29.4667	22.8	33	20.3	89.3333	54.6667	137.7	145.29
2001-11-01	Quảng Ninh	94.0333	74.8333	40.0667	6	19.45	25.45	15.85	30.8333	9.8	79.6667	33.6667	196.233	114.5
2001-12-01	Quảng Ninh	64.6667	70.1	25.2	8.33333	15.7	20.6667	13.1333	27.8	5.63333	86.6667	33	93.7	114.5
2002-01-01	Quảng Ninh	63.5333	10.0667	6.66667	4.66667	16.2667	20.6333	13.6	26.4667	8.73333	84.8925	39.6667	98.3333	1.89681
2002-02-01	Quảng Ninh	31.1	15.7667	4.66667	11.6667	18.2333	20.7667	15.1333	25.7333	10.8667	93.2976	59	29	1.89681
2002-03-01	Quảng Ninh	46.6667	19.8333	7.5	8.5	20.9	24.05	19	28.55	13.35	90.2258	45.5	26	0
2002-04-01	Quảng Ninh	63.3333	20.8	10.6667	7.33333	25.0667	28.8	22.2667	32.8333	13.5	88.8444	49.3333	103.667	2.84522
2002-05-01	Quảng Ninh	84.1333	417.833	177	18.6667	26.7333	30.8	23.9333	35.1333	20.8	89.5484	56.3333	135.667	5.69044
2002-06-01	Quảng Ninh	59.2	481.9	119.667	22.6667	28.3	31.7333	25.6667	33.8	23.1	90.8444	63.6667	106.667	8.53566
2002-07-01	Quảng Ninh	80.1	346.633	84.3333	19.3333	28.3333	32.6	25.6667	35	24.0667	88.0108	61	148	0
2002-08-01	Quảng Ninh	69.5333	193.633	52.3333	15.6667	27.5667	31.5667	24.6333	34.7	22.2	88.7634	58	160.667	1.89681
2002-09-01	Quảng Ninh	86.2	126.033	36.6667	12.3333	26.5333	31.0333	23.7333	34.9667	21.4333	84.3444	54.6667	129.333	1.89681
2002-10-01	Quảng Ninh	77.7333	89.1667	43	9	24.1333	28.9667	21.2	32.1667	15.7	83.7634	34.6667	150.667	0.948407
2002-11-01	Quảng Ninh	68.2667	60.6667	18	10.3333	20.2	24.0333	17.5333	30.4667	12.6333	84.8222	33.3333	102.333	0
2002-12-01	Quảng Ninh	47.0333	48.5	25	10.6667	18.2667	21.6	16.2	29.2	6.43333	89.8387	47.3333	48	0
2003-01-01	Quảng Ninh	60.6333	56.3667	28.6667	8.33333	15.3667	20.0667	12.2667	25.6333	5.36667	86.1505	43.5	112.667	0
2003-02-01	Quảng Ninh	41	24	14	8.66667	19.6333	23.1	17.3667	28.5333	9.23333	92.5119	44.6667	71.3333	0
2003-03-01	Quảng Ninh	59.1	21.2	9	11.5	20.5	24	18.45	31.6	12.9	88.5806	51	67	0
2003-04-01	Quảng Ninh	59.2	113.967	39.65	15	24.5	28.35	21.85	32.25	17.4	89.9	48	89	0.935979
2003-05-01	Quảng Ninh	74.8	295.333	110.333	14.3333	27.7333	31.8	25.1333	34.9	19.3667	89.0753	57	179.333	6.55185
2003-06-01	Quảng Ninh	82.8667	358.167	126	13.6667	28.5667	32.6667	25.7667	35.9	23.0667	87.3111	54.6667	147.333	0
2003-07-01	Quảng Ninh	95.7	313.6	131.667	14.6667	28.9333	32.6667	26.3	34.9667	23.8333	87.8065	58	244.667	6.55185
2003-08-01	Quảng Ninh	61.8667	444.5	138	22.6667	28.1333	31.9	25.5667	35.7	23.7667	91.086	58	126	0
2003-09-01	Quảng Ninh	75.3333	321	121.567	14.6667	26.8667	31.3	24.3	34.7667	21.9	88.8778	55	155.667	1.87196
2003-10-01	Quảng Ninh	99.9667	33.4333	24	3.33333	24.6667	29.4667	21.6	32.7	18.3	82.2581	42.6667	177.333	3.74392
2003-11-01	Quảng Ninh	105.6	4.1	3.06667	2.66667	22.2	27.6333	19	31.2	12.6	81.1778	40.6667	157.333	0
2003-12-01	Quảng Ninh	108.867	1	1	1.33333	16.7333	22.6	13	27.9333	6.66667	77.0753	33	138	0
2004-01-01	Quảng Ninh	63	28.5667	14.6667	8	16.0667	19.6667	13.9333	26.3667	9.33333	85.4946	40	50	0
2004-02-01	Quảng Ninh	47.1667	34.8667	18.3333	11	16.5333	20.5333	14.1333	26.2	6.56667	89.4828	40.6667	68	0
2004-03-01	Quảng Ninh	52.8667	63.7333	28	16	19.3667	22.2	17.5333	28.9667	11.6667	91.3656	42	33.6667	0
2004-04-01	Quảng Ninh	61.5	79.6333	32.3333	15.3333	23.2667	27.4	20.8667	32.4	15.9333	88.7667	53.6667	80.3333	0
2004-05-01	Quảng Ninh	75.5667	183	74	13.6667	25.8333	29.9333	22.9333	33.3	17.5667	85.7204	57	127	0.924385
2004-06-01	Quảng Ninh	97.3	157.533	68.5	13	28.25	32.65	25.25	35.7	22.85	82.8778	56	195.5	15.7145
2004-07-01	Quảng Ninh	69.5	494.467	128	19.6667	28	31.4333	25.7	37	23.2333	86.4624	56.3333	92.3333	2.77316
2004-08-01	Quảng Ninh	72.5333	223.8	44.6667	18.3333	28.1	32.4333	25.3667	34.9667	23.3	87.2688	57.6667	167.667	0.924385
2004-09-01	Quảng Ninh	81.1667	91.4	33.3333	11	26.9667	31.7333	24.1667	33.8	22.0333	84.1889	51.6667	164.333	0.924385
2004-10-01	Quảng Ninh	125.733	8.96667	4.5	3.5	23.75	29.8	20.4	33.4	16.8	73.0108	37.5	162.5	0
2004-11-01	Quảng Ninh	93.6667	16.1333	15.5	6	21.5	27.95	18.25	32.25	12.65	78.7889	40	148	0.924385
2004-12-01	Quảng Ninh	102.8	28.0333	26.6667	4.33333	17.7	24.2	14.2	29.2333	8.43333	76.3548	34.3333	145.667	0
2005-01-01	Quảng Ninh	63.4667	3.56667	3.8	7	15.4398	18.3118	13.7043	24.0333	6.13333	82.043	36	18	0
2005-02-01	Quảng Ninh	39.8667	39.8333	23.1333	10.6667	17.2286	19.8393	15.469	26.3333	9.93333	88.5833	56.3333	13.6667	0
2005-03-01	Quảng Ninh	55.8667	41	12.1667	16.3333	18.457	21.5882	16.1892	27.1333	9.33333	87.1828	44.3333	25.6667	0
2005-04-01	Quảng Ninh	57.1333	43.2333	19.7667	12.6667	23.3789	26.7411	21.3311	31.5333	16.3	87.4111	47.6667	70.5	0
2005-05-01	Quảng Ninh	85.2667	242.433	63.4333	13	27.957	31.671	25.3452	35.3333	21.7667	85.8172	60.6667	190.667	0
2005-06-01	Quảng Ninh	77.7333	372.567	102.2	15.3333	28.6789	32.4744	26.3244	36.4	23.5	88.3444	60.3333	99.6667	0
2005-07-01	Quảng Ninh	84.9333	595.467	139.433	19.6667	28.4022	32.2656	25.6591	36.2333	23.7667	86.7204	50.6667	200	0.912326
2005-08-01	Quảng Ninh	69.8333	324.7	93.6	20	27.8484	31.8226	25.2892	34.5	23.3333	87.7527	65.3333	144.5	1.82465
2005-09-01	Quảng Ninh	94.2333	252.633	119.367	15	27.6	32.0344	24.78	34.4333	23.2667	85.3778	51.6667	159	1.82465
2005-10-01	Quảng Ninh	100.867	16.9	12.6667	3.33333	25.0935	29.8882	22.1054	33.7333	17.9333	81.1935	44	149.333	0
2005-11-01	Quảng Ninh	71.4333	127.533	66.2	5.33333	21.8822	26.6667	19.05	31.8333	11.9333	82.8111	42.6667	146.5	0.912326
2005-12-01	Quảng Ninh	87.8667	17.6333	8.76667	8	16.3892	20.4516	13.7667	28.1	6.7	76.828	30.3333	58	0
2006-01-01	Quảng Ninh	74.4667	3.63333	1.43333	4.66667	16.8667	20.9667	14.4	26.8667	8.23333	81.3333	43	78.3333	0
2006-02-01	Quảng Ninh	46.4333	28.1667	7.66667	10	18.1333	21.1667	16.1667	28.1333	11.6333	88	61	41	0
2006-03-01	Quảng Ninh	39.9	57.7	16.6667	20	19.2667	22.2333	17.4	27.8	9.93333	89.6667	40.3333	23	0
2006-04-01	Quảng Ninh	64.8667	27.5	17.3333	8	24.2667	28.2	21.8333	32.3333	15.1	86.3333	49.3333	97	0
2006-05-01	Quảng Ninh	96.6333	136.133	64.3333	14	26.5667	30.8667	23.6667	34.6667	18.3667	83.6667	31	159.667	1.80294
2006-06-01	Quảng Ninh	73.2667	221.433	47.6667	15.3333	28.6667	32.7667	25.9333	36.1667	23.3333	86	56.6667	153.667	0.901469
2006-07-01	Quảng Ninh	82.0667	640.867	199	16	28.9667	32.9333	26.3	36.7333	23.8333	85	53.3333	151.667	0
2006-08-01	Quảng Ninh	60.8667	540	108.667	21.3333	27.3333	31.3	25.1333	34.9333	23.4667	88.3333	57.6667	116.333	0
2006-09-01	Quảng Ninh	106.3	82.9667	57.6667	7	26.9	31.5667	23.8667	34.4	20.7667	80	38.6667	175	0
2006-10-01	Quảng Ninh	86.6333	28.5667	22	4	26.2667	31.5667	23.1	33.3	20.0667	82.6667	49.6667	165	1.80294
2006-11-01	Quảng Ninh	97.1	52.7333	23.3333	8.33333	23.5667	28.8333	20.3333	32.5	15.2333	79.6667	31.3333	159	0
2006-12-01	Quảng Ninh	115.933	1.73333	1.66667	1	18	23.0667	14.5667	27.5333	8.46667	72.3333	31	133.667	0
2007-01-01	Quảng Ninh	95.9333	3.46667	2	6.66667	15.8	19.7	13.2333	24.5333	7.73333	74.6667	26.6667	67	0
2007-02-01	Quảng Ninh	53.8	28.3333	11	9.66667	20.0333	24.0333	17.5333	27.8667	7.83333	81	28.3333	75	0
2007-03-01	Quảng Ninh	32.6333	48.5	17.3333	18.6667	20.4667	22.8	18.8	28.5333	11.5333	72.3333	64.6667	7.66667	0
2007-04-01	Quảng Ninh	69.6333	60.2667	26	9.33333	22.3	26.1333	20.1333	31.6333	13.3667	84	44.3333	70.3333	0
2007-05-01	Quảng Ninh	73.7	131.767	45	12.6667	26.3667	31	23.1667	35.7667	18.4	86.6667	39.3333	168	0
2007-06-01	Quảng Ninh	86.5667	257.667	71.6667	12.3333	29	32.8	26.2333	36.5667	23.2333	93	56.6667	182	0
2007-07-01	Quảng Ninh	87.2667	428.767	150.667	18	28.9667	32.6667	26.4	35.3333	23.0333	84.3333	62.3333	207.667	0
2007-08-01	Quảng Ninh	73.9667	308.133	105.667	20	28.0667	32.2333	25.4667	35.2333	23.4667	82.3333	60.6667	153.667	0
2007-09-01	Quảng Ninh	85.7667	315.033	80.6667	18.3333	26.5	30.7333	23.9	34.0667	19.8667	85.3333	36.6667	136.667	0
2007-10-01	Quảng Ninh	101.7	96.7	45	7.33333	24.8333	29.5667	21.7333	33.1667	17.3667	86.3333	43.6667	149	0
2007-11-01	Quảng Ninh	132.133	20.6333	13.6667	1.66667	19.7	26.0667	15.4667	29.2333	7.56667	87.6667	27.6667	199	0
2007-12-01	Quảng Ninh	72.7	31.1667	22.6667	5.33333	19.4667	22.9667	17.1333	27.4	11.7333	85	45	47	0
2008-01-01	Quảng Ninh	64	66.0333	31.6667	10.3333	14.5667	18.2333	12.2	27.0667	6.23333	85	34.3333	66.6667	0
2008-02-01	Quảng Ninh	70.9667	30.4	8.33333	10	13.0333	16.1667	10.9667	26.3667	6.16667	80.3333	44.3333	32.3333	0
2008-03-01	Quảng Ninh	57.1667	43.2	21.3333	10.3333	19.9333	23.7667	17.4333	27.1667	8.53333	88	37	78.3333	0
2008-04-01	Quảng Ninh	61.3667	37.9	15.6667	11.3333	24	27.6	21.5667	31.8667	17.0667	88.6667	59	74.6667	0
2008-05-01	Quảng Ninh	62.0667	191.9	57.6667	15	26.4	30.6667	23.4667	35.1333	19.5667	85.6667	51.3333	172	0
2008-06-01	Quảng Ninh	53.9667	431	95.6667	21.6667	27.3	31	24.9667	34.6667	21.9	91	67	91	0
2008-07-01	Quảng Ninh	73.2667	244.2	62.6667	20.3333	28.3	31.9	25.8	35.1667	23.5667	87.3333	57.3333	116.333	0
2008-08-01	Quảng Ninh	59.0667	518.767	139.333	21.6667	27.7333	31.4	25.1333	35.3667	22.1667	90	61.3333	150.667	0
2008-09-01	Quảng Ninh	67.5333	489.333	246.667	17	27.2333	31.7333	24.4667	35.4333	22.4	88	54.3333	147	0
2008-10-01	Quảng Ninh	88.7667	40.1	19	7.66667	26	30.6	23.1667	33.1333	20.7333	85.3333	57	135.667	0
2008-11-01	Quảng Ninh	100.633	54.4333	26.6667	6.33333	20.7	26.0333	17.5667	30.3333	9.13333	79.6667	33.6667	155.333	0
2008-12-01	Quảng Ninh	89.9333	22.1333	17.3333	5.33333	17	22.7	13.8	26.9333	10.1667	80	36.6667	135	0
2009-01-01	Quảng Ninh	92.7667	2.2	1.66667	3	14.7333	19.9667	11.4667	24.9333	5.8	76.3333	24.3333	124.667	0
2009-02-01	Quảng Ninh	49.5	10.5	6.66667	5	21.2333	25	18.6667	29.2667	13.0667	90	58.3333	92.6667	0
2009-03-01	Quảng Ninh	54.2667	44.1667	15	15.6667	20.4333	23.3	18.4	29.6	10.4667	89.3333	37.3333	41.6667	0
2009-04-01	Quảng Ninh	61	127.267	23.3333	17.6667	23.4333	26.7	21.3	34.2333	16.1	89	49	79	1.74505
2009-05-01	Quảng Ninh	80.8	241.067	96.3333	15	26.1667	29.7333	23.7667	32.2	20.3	87.3333	55	136.333	0.872524
2009-06-01	Quảng Ninh	84.4	308.567	91.6667	14	28.7667	32.9	25.9	35.3333	22.2333	84.6667	50.6667	173	1.74505
2009-07-01	Quảng Ninh	80.8	340.467	80.3333	15.6667	28.7333	32.4667	26.2333	35.4333	23.8	87	58	165.333	5.23515
2009-08-01	Quảng Ninh	85.7	125.167	28.3333	15.6667	28.9667	33.2333	26.0333	36.0333	24.3	85.3333	54.3333	186.667	9.59777
2009-09-01	Quảng Ninh	91	282.733	98	13.6667	28.0333	32.4	25.1667	34.9333	23.2333	85	51.3333	176.667	91.615
2009-10-01	Quảng Ninh	95.9333	112.067	50	6.33333	25.5	30.4333	22.5	33.8667	19.5333	83.6667	37	152.667	80.2722
2009-11-01	Quảng Ninh	114.767	6.93333	2.33333	3.33333	20.1667	25.5	17.1667	32	10.5	76	34.3333	169.667	38.3911
2009-12-01	Quảng Ninh	72.2667	16.3333	10.3333	4.33333	18.3667	22.3667	15.8333	27.7	11.2333	83.3333	44.3333	77	4.36262
2010-01-01	Quảng Ninh	39.4667	145.133	49	15.3333	17.1	20	15.2333	25.8667	10.8333	90	48.6667	43.3333	0
2010-02-01	Quảng Ninh	49.2	12.3	5	9	19.1667	22.4333	17.3	31.3	9.16667	89.3333	51.6667	54.3333	0
2010-03-01	Quảng Ninh	69.1333	9.1	2	10.6667	20.3667	23.4	18.3333	29.2	11.5667	87	40.3333	32.6667	0
2010-04-01	Quảng Ninh	44.3667	158.7	45.3333	20	22.4667	25.2333	20.4333	29.9667	14.1333	92.3333	59.6667	28.3333	0
2010-05-01	Quảng Ninh	57.9	146.167	54	12	27.1333	30.4	25.2333	35.0333	21.9	89.6667	52.3333	95.3333	0.864155
2010-06-01	Quảng Ninh	87.1	288.033	74.3333	13.6667	28.9667	32.7333	26.4333	36.4	22.7	86	57.6667	125	0
2010-07-01	Quảng Ninh	106.467	229.533	81.3333	16.6667	29.5667	33.4667	26.9	37.4667	24.4667	85.6667	55	213.333	2.59246
2010-08-01	Quảng Ninh	61.9333	632.533	145	25.6667	27.4	31.4333	25.0333	34.2333	23.0333	90.6667	63	127.667	6.04908
2010-09-01	Quảng Ninh	63.0333	272.433	75.3333	16	27.4	31.8	24.7667	35.3667	22.4333	90	52.3333	154.667	12.0982
2010-10-01	Quảng Ninh	128.267	22.9	13	6	24.5	28.7333	21.7667	32.5667	12.7333	79.6667	36.3333	155.667	15.5548
2010-11-01	Quảng Ninh	108.933	3	3	1	20.7667	26.5	17.3333	29.6333	12.4667	77.6667	33	125.333	31.9737
2010-12-01	Quảng Ninh	87.8333	12.7	9	5.33333	18.4	22.8667	15.4333	27.6667	8.03333	82.3333	26	90.6667	55.3059
2011-01-01	Quảng Ninh	88	14.6667	1.66667	0	12.4667	15.2	10.6	20.7667	5.66667	78.3333	38	34.3333	5.13699
2011-02-01	Quảng Ninh	45	20.6667	7	0	16.4	19.8	14.4	25.4333	9.43333	89.6667	53.6667	64.6667	5.13699
2011-03-01	Quảng Ninh	54.6667	73	26.3333	0	16.3	19	14.4667	27	8.23333	88.6667	51	20.6667	5.99315
2011-04-01	Quảng Ninh	65.3333	28	9	0	22.3667	26	20.0667	30.5667	16.4	88.3333	44.3333	70.3333	0.856164
2011-05-01	Quảng Ninh	69.6667	153	63	0	25.8	29.8667	23	33.3	19.9	85.6667	41.6667	145.667	3.42466
2011-06-01	Quảng Ninh	71	407.667	92.3333	0	28.2667	32.0667	25.6667	35.4333	23.1	89.3333	54	144.667	0
2011-07-01	Quảng Ninh	85.6667	310.667	59.3333	0	28.7333	32.6667	25.9667	35.2	23.6667	87.6667	58.3333	190	0.856164
2011-08-01	Quảng Ninh	74.6667	219	68.3333	0	27.9333	32.1333	25.2333	36.8667	23.0333	88.3333	52.3333	180.667	1.71233
2011-09-01	Quảng Ninh	83	429.667	106	0	26.7667	30.9333	24.2	36.3667	21	87.6667	50.6667	108.333	2.56849
2011-10-01	Quảng Ninh	80	92	28	0	23.7333	27.7333	21.1667	32.4667	17.9333	86.3333	48	114	11.9863
2011-11-01	Quảng Ninh	84	28.6667	20	0	22.6	27.6667	19.4333	31.9	15.0667	83.6667	44.6667	158.333	13.6986
2011-12-01	Quảng Ninh	95.6667	31.6667	10.6667	0	16.3	20.5667	13.5	23.9667	6.8	75.6667	32	97	2.56849
2012-01-01	Quảng Ninh	31.3333	55.6667	17.3333	0	14.2333	16.2667	12.8333	21.8667	8.13333	92.6667	63.6667	13.6667	0
2012-02-01	Quảng Ninh	32.3333	25	7	0	15.2	17.9667	13.7	25.8	9.9	90	55	17	0
2012-03-01	Quảng Ninh	38	48	17.3333	0	19.0667	21.5	17.7667	27.5667	12.2333	91.3333	44	10.6667	0.849113
2012-04-01	Quảng Ninh	60.3333	104.667	62.6667	0	24.7667	28.0333	22.7667	33.6667	18.3667	89.3333	51	83.6667	0
2012-05-01	Quảng Ninh	78.6667	325	73.6667	0	28	31.6667	25.4667	34.2	22.6333	87.6667	59.3333	169.667	0
2012-06-01	Quảng Ninh	71.6667	214.667	60.6667	0	28.7667	32.6	26.2667	35.5333	23.9667	86.6667	62	100	7.64201
2012-07-01	Quảng Ninh	72.3333	455.667	104.667	0	28.4667	32	26.0667	35.3	23.5	87.6667	63	150	11.0385
2012-08-01	Quảng Ninh	69.3333	427	132	0	28.2	32.7	25.5	35.6667	23.6	87.6667	56	170	0.849113
2012-09-01	Quảng Ninh	79.6667	211	72	0	26.7667	31.1	24.1333	33.3667	19.7667	83.6667	48.6667	156	11.8876
2012-10-01	Quảng Ninh	79.3333	291.333	168	0	25.2	29.5333	22.4667	31.9667	20.1333	84	46.3333	136	32.2663
2012-11-01	Quảng Ninh	57.3333	91	35	0	22.2	25.9	19.9	30.5667	13.7333	88.3333	40.3333	81	31.4172
2012-12-01	Quảng Ninh	57.3333	23	8.66667	0	18.3333	21.4333	16.3667	28.1	10	85.3333	37	48.3333	11.0385
2013-01-01	Quảng Ninh	44.6667	20.3333	9	0	15.2667	17.5333	13.6667	23.7333	8.63333	86.6667	53	43.6667	0
2013-02-01	Quảng Ninh	33.3333	19	6.66667	0	18.8333	21.5333	16.9667	26.8333	12.2333	92.6667	60.6667	28	0
2013-03-01	Quảng Ninh	56	86.6667	31.6667	0	22.4	25.6	20.3	29.2333	13.7	88.6667	43.6667	59.3333	2.52632
2013-04-01	Quảng Ninh	49.6667	87.3333	27	0	23.6333	26.5333	21.7667	31.5	16.4333	89.6667	49	53.6667	0
2013-05-01	Quảng Ninh	63.3333	388.667	110	0	27.3	31.1333	24.7667	35.6667	21.7	88.6667	57	137	6.73684
2013-06-01	Quảng Ninh	82.3333	376.667	99.6667	0	28.2667	31.9333	25.6333	35.2667	20.8	84.3333	40.3333	159	8.42105
2013-07-01	Quảng Ninh	58	685.333	99.3333	0	27.6667	30.6667	25.4333	33.2667	23.2667	90.3333	66.6667	112.333	8.42105
2013-08-01	Quảng Ninh	68	370.667	111	0	28.0333	32.2	25.4	35.5333	23.7333	88.3333	56.3333	153.667	9.26316
2013-09-01	Quảng Ninh	67.6667	346.667	71	0	26.5	30.2667	24.2	34.0333	20.7	87	49.3333	124.333	24.4211
2013-10-01	Quảng Ninh	116.333	30.3333	13	0	24.8333	29.9333	21.5	33.4333	15.4333	78	34	157.667	18.5263
2013-11-01	Quảng Ninh	84	154.667	125.667	0	21.6667	25.5	19.9667	31.6	14.1	80.6667	39.6667	91.6667	9.26316
2013-12-01	Quảng Ninh	88.3333	34.3333	17	0	14.4667	20.0333	10.8	25.3333	5.66667	75.6667	30	156	14.3158
2014-01-01	Quảng Ninh	81.9333	2	0.333333	10.6667	15.7667	20.9333	12.3667	24.9667	5.8	80.3333	29	137.333	0
2014-02-01	Quảng Ninh	44.3333	32.3333	11	20.3333	16.0333	18.7	14.1	26.5333	7.03333	87.6667	41.6667	29.3333	2.50125
2014-03-01	Quảng Ninh	20	73.6667	21	22	19.1	21.2333	17.6667	28.1	13.4	96	74	5.66667	0
2014-04-01	Quảng Ninh	38.3333	114.667	49	27	24.1333	26.8333	22.9667	30.2	19.3333	92.3333	66.3333	16.3333	3.335
2014-05-01	Quảng Ninh	72	72	38.3333	29	27.8	30.9	25.4	36.1333	20.3	86	58.3333	160.667	4.16875
2014-06-01	Quảng Ninh	70.6667	362	41	15.6667	28.6667	32.8333	26.4	36	23.3	87	57.6667	139	6.67
2014-07-01	Quảng Ninh	67	397	86	22.3333	28.6	32.4333	26.0667	35.5333	24.1667	87.6667	59.3333	148	0
2014-08-01	Quảng Ninh	58.6667	346	80.6667	16.3333	27.9	31.6333	25.9333	35.3667	24.1	89	62	136.667	3.335
2014-09-01	Quảng Ninh	71.3333	270.667	113	11.6667	27.9667	32.3	24.8667	34.7333	21.0667	86	48	196.667	5.0025
2014-10-01	Quảng Ninh	103.667	71.6667	38.6667	28	25.7667	30.4667	22.5667	34.4667	18.8	79.6667	38.6667	166.333	1.6675
2014-11-01	Quảng Ninh	64.3333	37.3333	20.6667	7	22.2333	26	19.8333	30.8	14.7333	86	50.6667	113	8.3375
2014-12-01	Quảng Ninh	83	48.3333	19	4	15.9333	19.9667	13.3333	24.2333	7.6	77	26	94.6667	5.0025
2015-01-01	Quảng Ninh	59.3333	50	24	3.33333	16.7	20.6667	14.1667	26.0333	9.1	81.3333	38.6667	92.6667	0
2015-02-01	Quảng Ninh	54.3333	36.3333	20.6667	2.66667	17.9	21.2333	15.7	27.6333	9.63333	88	38.6667	70.3333	0
2015-03-01	Quảng Ninh	40	39.3333	19.3333	8.66667	20.5	22.8667	19.3333	29.1667	13.7	91.3333	55.6667	22.3333	0
2015-04-01	Quảng Ninh	65.3333	26.6667	9.66667	4.33333	23.3333	26.9333	21	31.1667	15.7	84.3333	44.6667	94.6667	0
2015-05-01	Quảng Ninh	70.6667	177.667	68.6667	2.66667	27.1333	30.7667	24.4667	35.3	20.4667	86	53	137.667	0
2015-06-01	Quảng Ninh	81.6667	235.667	91.3333	3.66667	29.2667	32.8333	26.8	36.3333	23.2667	84.6667	53.6667	190	9.08115
2015-07-01	Quảng Ninh	88	657.333	203.333	6.33333	28.9333	32.5	26.3	36.8333	23.6333	82	49	155.333	6.60447
2015-08-01	Quảng Ninh	84	465	152.667	6	28.7	32.8667	25.9	36.9	23.5	86	46	164.667	8.25559
2015-09-01	Quảng Ninh	67.6667	445.667	157.333	7	27.9333	31.7333	25.6	35.1	23.0333	89	52	156.333	6.60447
2015-10-01	Quảng Ninh	89.6667	109.333	23.3333	3.33333	26.2333	30.5333	23.4	34.1667	20.3333	80.3333	47.3333	174.333	35.4991
2015-11-01	Quảng Ninh	73.3333	93.3333	43.3333	4	24.1	28.6	21.8333	33	16.4667	86.6667	48.3333	130.667	26.4179
2015-12-01	Quảng Ninh	58.3333	89.3333	29.3333	3.66667	19.7	23.1	17.6	29.2333	11.5333	85.6667	47	70.6667	17.3367
2016-01-01	Quảng Ninh	39.2333	193	68.6667	17	16.2333	19	13.2	26.9667	4.43333	90.3333	47.6667	48	4.08297
2016-02-01	Quảng Ninh	76.0667	4.66667	2.33333	4	15.2333	19.6	12.7	29.7667	7.13333	80	31	110	2.44978
2016-03-01	Quảng Ninh	47.3667	30	19.3333	12.6667	19.1	21.8667	17.2333	27.1333	11.1333	91	50.3333	29.6667	4.08297
2016-04-01	Quảng Ninh	46.9333	191.333	98.3333	13.3333	24.7667	27.8	22.6667	31	19.1333	90.6667	60	65.6667	1.63319
2016-05-01	Quảng Ninh	75	109.667	64	7	27.5	30.7667	25.3	33.9667	20.4667	86.3333	49	137.333	6.53275
2016-06-01	Quảng Ninh	84	293	95.6667	17.6667	29.4667	33.4	26.7667	37.3333	24	86	51.6667	209.667	13.0655
2016-07-01	Quảng Ninh	72.3333	538.667	111	18.3333	28.9667	32.2667	26.4	35.5	23.5	88.3333	59	156.333	1.63319
2016-08-01	Quảng Ninh	62.6667	519	103.667	19	28.4333	32.5	25.9333	36.1	23.9667	88.3333	56.6667	142.333	7.34934
2016-09-01	Quảng Ninh	72.6667	283.667	85.3333	14.3333	27.8667	32.0667	25.3667	35.3333	23.2667	85.6667	52.3333	150.667	8.98252
2016-10-01	Quảng Ninh	103.533	39.3333	27.3333	8	26.5667	31.1667	23.6667	33.7667	21.2	81.6667	48.3333	201.667	32.6637
2016-11-01	Quảng Ninh	79.6667	18.6667	11.6667	5.66667	22.1333	26.4	19.5333	31.3333	12.9333	83.6667	42.6667	133	20.4148
2016-12-01	Quảng Ninh	93.8667	3.33333	2.33333	2	19.6	24.0667	16.7667	28.2333	10.3333	78.6667	35	122.667	6.53275
