# Supplementary material for: Deep learning models for forecasting dengue fever based on climate data in Vietnam
Source: PLoS Negl Trop Dis. 2022 Jun 13;16(6):e0010509. doi: 10.1371/journal.pntd.0010509 (PMC9232166; doi:10.1371/journal.pntd.0010509)
Supplement: S1 Data — (ZIP) [file pntd.0010509.s010.zip › Data/Sóc Trăng.xlsx]

## Sheet: Sheet1
year_month	province	Total_Evaporation	Total_Rainfall	Max_Daily_Rainfall	n_raining_days	Average_temperature	Max_Average_Temperature	Min_Average_Temperature	Max_Asolute_Temperature	Min_Asolute_Temperature	Average_Humidity	Min_Humudity	n_hours_sunshine	Dengue_fever_rates
1997-01-01	Sóc Trăng	74.4	0.7	0.1	0	24.2	29.6	20.6	31.7	19	83	38	257.3	22.3694
1997-02-01	Sóc Trăng	86	1.4	0.7	3	26.3	31.1	23.2	32.2	21.8	84	45	180.3	17.2073
1997-03-01	Sóc Trăng	115.7	0.6	0.6	1	26.8	32.3	23	34.3	20	79	40	275.6	20.6487
1997-04-01	Sóc Trăng	96.1	60.8	34.2	6	28	33.7	24.1	34.7	22	79	39	223.3	18.928
1997-05-01	Sóc Trăng	99.5	135.9	50	17	28.2	33.2	24.7	35.3	22.5	81	43	211	111.847
1997-06-01	Sóc Trăng	55.9	280	42.1	21	27.5	32	24.5	33.8	22.9	86	50	188.8	232.298
1997-07-01	Sóc Trăng	37.9	484.9	84.2	24	26.6	30.4	24.1	33	22.3	88	60	130.3	359.632
1997-08-01	Sóc Trăng	40.5	402.6	90.8	24	26.8	30.7	24.2	32.8	22.3	87	60	137.4	385.443
1997-09-01	Sóc Trăng	37.8	255.9	43.5	19	26.9	31.5	24.3	33.6	22.3	83	57	145.4	508.475
1997-10-01	Sóc Trăng	38.2	301.4	56.8	22	27.1	31.5	24.3	33.3	22.6	82	58	161.2	389.744
1997-11-01	Sóc Trăng	56.7	231.1	93.6	8	27	31	24.2	32.5	22.9	79	50	220.6	451.691
1997-12-01	Sóc Trăng	84.6	1	1	1	26.6	31.2	23.4	32.2	20.6	77	45	219	227.136
1998-01-01	Sóc Trăng	113.3	0	0	0	26.9	32.6	23.3	35.3	13.9	79	28	289.2	135.181
1998-02-01	Sóc Trăng	96.4	0	0	0	26.9	33.1	23.1	34.8	13.1	79	42	259.7	124.059
1998-03-01	Sóc Trăng	134.7	0	0	0	28.3	34.6	24.2	36.3	16.9	74	38	310.4	297.741
1998-04-01	Sóc Trăng	118.4	5.2	5.2	1	29.3	35.2	25.2	36.4	18.8	76	47	256.2	407.255
1998-05-01	Sóc Trăng	78.8	156.8	43.4	9	29.7	35.4	26.1	37.2	20.2	78	48	232.4	418.378
1998-06-01	Sóc Trăng	47.4	375.4	71.4	22	27.8	32.4	25	35	22	86	57	155	723.819
1998-07-01	Sóc Trăng	44.7	273.2	48.1	19	27.6	32.1	25	33.7	21.5	85	62	208.2	1037.82
1998-08-01	Sóc Trăng	40.5	386.2	107.8	24	27.1	31.8	24.5	34	21.4	85	64	178.6	1580.25
1998-09-01	Sóc Trăng	35.9	359.2	47.7	26	26.8	31.1	24.4	33.3	19.5	86	61	136.8	660.507
1998-10-01	Sóc Trăng	33.5	340.7	64.2	25	26.9	30.7	24.5	32.4	15.7	85	62	112	400.411
1998-11-01	Sóc Trăng	43.9	92.5	43.2	16	26.6	30.5	24.1	32.7	18	84	63	144.2	375.599
1998-12-01	Sóc Trăng	54.4	103.2	58.9	9	25.5	29.4	22.9	32.4	13	83	60	153.9	124.059
1999-01-01	Sóc Trăng	70.4	12.7	9.4	4	26	30.7	22.9	32.6	19	81	45	176.2	145.174
1999-02-01	Sóc Trăng	83.2	19.6	11.7	4	26	31.2	22.6	33	20	78	50	206.1	89.1417
1999-03-01	Sóc Trăng	100.9	18.5	10	2	27.7	33.4	24.1	35.2	22.3	80	48	246.5	48.3912
1999-04-01	Sóc Trăng	48.9	618.8	155.2	23	27.3	32.1	24.6	34.1	23.3	84	57	151.9	101.876
1999-05-01	Sóc Trăng	110.5	364.6	64.3	22	27.2	31.5	24.6	32.9	23.5	83	63	157.1	85.7458
1999-06-01	Sóc Trăng	39.5	320	48.2	20	26.6	31	23.9	32.6	21.9	85	61	145.1	93.3865
1999-07-01	Sóc Trăng	39.7	294	47.2	25	26.4	30.6	23.7	32.5	22.3	87	46	149.9	55.183
1999-08-01	Sóc Trăng	44.7	284.3	74	20	26.7	31.1	23.9	32.8	21.5	85	59	152.9	54.334
1999-09-01	Sóc Trăng	42.7	178.2	38.5	23	27.1	31.3	24.3	33.1	23.3	84	59	160.6	49.2402
1999-10-01	Sóc Trăng	34.5	316.7	58	25	26.8	30.9	24.2	33.1	23.4	84	59	146.4	76.4072
1999-11-01	Sóc Trăng	41.4	205.8	65.7	16	26.6	31	23.8	32.7	22.6	81	56	176	39.9015
1999-12-01	Sóc Trăng	50.3	119.9	62.8	12	24.8	28.5	21.9	31.7	16.7	76	58	159.6	39.9015
2000-01-01	Sóc Trăng	83	0	0	0	26.1	31.1	23	32.3	20.7	80	56	250.8	16.7588
2000-02-01	Sóc Trăng	76.8	47.7	11.8	3	26.3	31.4	23.1	32.8	20.8	80	47	192.8	11.7312
2000-03-01	Sóc Trăng	99.2	17.7	9.4	4	27.4	32.8	23.8	34.2	22.4	84	49	216.3	10.8932
2000-04-01	Sóc Trăng	61.2	175.8	55.8	16	27.7	33	24.5	35.1	22.8	82	49	218.2	17.5968
2000-05-01	Sóc Trăng	92.7	206.8	37.8	21	27.8	32.5	24.8	35.1	23.3	84	53	176.3	41.8971
2000-06-01	Sóc Trăng	36.5	298.2	48.3	24	27	31.4	24	33.1	22.3	84	62	152.5	61.1698
2000-07-01	Sóc Trăng	41.9	215.5	37.9	21	27	31.1	24	32.6	21.3	85	63	160.6	24.3003
2000-08-01	Sóc Trăng	41	402.3	104	25	26.6	30.8	23.8	33	22.5	84	61	139.1	14.245
2000-09-01	Sóc Trăng	41.7	260.6	85.6	22	26.9	31.5	24.1	33.1	22.3	84	58	178	22.6244
2000-10-01	Sóc Trăng	31.4	414.5	59.7	28	26.6	30.7	23.4	32.5	22.3	84	61	105.8	15.9209
2000-11-01	Sóc Trăng	46	75.9	26	9	26.7	31	23.8	32.5	21.6	78	60	182.6	11.7312
2000-12-01	Sóc Trăng	53.1	108	43.5	12	26.2	30.4	23.5	32.1	21.5	80	57	184	8.37942
2001-01-01	Sóc Trăng	72.4	0.9	0.9	1	25.9	30.7	22.7	32.6	19.7	82	53	192.1	374.287
2001-02-01	Sóc Trăng	68.5	2.4	2.4	1	26.1	31.7	22.4	34.6	20.4	80	43	191	362.72
2001-03-01	Sóc Trăng	85.9	156.7	49.2	9	27.3	32.5	24.5	34	21.6	80	50	189.8	229.695
2001-04-01	Sóc Trăng	71.9	159.9	71.7	13	28.5	33.8	25	35.3	23.9	79	51	232.4	341.238
2001-05-01	Sóc Trăng	141.2	179.4	62	20	27.9	32.7	24.9	34.7	23	82	60	186.5	351.979
2001-06-01	Sóc Trăng	47.9	137.9	21.2	24	26.9	31.3	24.5	34	23	83	59	116.5	218.954
2001-07-01	Sóc Trăng	46.2	281.6	51	21	27.3	31.6	24.3	33.1	22.3	83	63	182.5	385.855
2001-08-01	Sóc Trăng	39.9	282.4	35.9	25	26.4	30.9	24.4	33	22.5	86	57	118	237.131
2001-09-01	Sóc Trăng	43.6	263	62.4	22	27	31.9	24.7	33.7	23.5	81	63	174.3	317.277
2001-10-01	Sóc Trăng	32.3	359	86.4	26	26.6	30.7	24.5	32.4	23.3	82	62	118.6	404.032
2001-11-01	Sóc Trăng	48.2	186.8	74.2	10	25.8	29.9	23.2	32.1	20.1	75	58	136.4	453.607
2001-12-01	Sóc Trăng	73	33.3	26.7	5	25.9	30.5	23.2	32.7	20.1	76	45	174.8	335.454
2002-01-01	Sóc Trăng	108.2	0	0	0	25.2	30.9	22	32.2	19.7	78	46	257	3.26637
2002-02-01	Sóc Trăng	108.7	0	0	0	25.7	31.6	22.7	33.1	20.4	78	44	241	6.53275
2002-03-01	Sóc Trăng	122.3	0	0	0	26.9	32.8	23.5	35.1	20.9	77	49	277	3.26637
2002-04-01	Sóc Trăng	113.7	14.1	14	1	28.7	34.6	24.9	36.4	23.1	75	46	270	13.8821
2002-05-01	Sóc Trăng	122.8	348.9	59	19	28.2	33.7	25.3	35.8	24	82	49	204	27.7642
2002-06-01	Sóc Trăng	43.1	318.4	60	22	27.4	31.9	25	34.2	23.1	79	63	148	201.699
2002-07-01	Sóc Trăng	51.8	119.2	41	18	27.5	31.9	25.4	33.5	23.5	83	63	176	200.065
2002-08-01	Sóc Trăng	37.4	331.9	63	27	26.2	31	24.1	33.5	22.6	85	65	112	161.685
2002-09-01	Sóc Trăng	43.3	252.9	43	25	26.7	31.2	24.3	33	22.9	85	62	133	122.489
2002-10-01	Sóc Trăng	45.1	274.4	49	22	26.7	31.7	24.3	33.5	22.7	80	59	168	145.354
2002-11-01	Sóc Trăng	48.9	135.8	30	21	26.6	31.2	24.3	32.7	22.5	81	62	180	59.6113
2002-12-01	Sóc Trăng	72.3	7.4	6	3	26.6	31.5	23.9	32.5	22.6	83	57	239	43.2794
2003-01-01	Sóc Trăng	95.7	1.5	2	1	25	30.8	21.8	32.7	19.5	79	51	238	52.5295
2003-02-01	Sóc Trăng	105.6	0	0	0	26.2	32	23.2	33.1	20	79	45	264	27.477
2003-03-01	Sóc Trăng	116.1	0	0	0	27.3	33	24.3	34.5	22.1	76	53	295	66.268
2003-04-01	Sóc Trăng	99.7	40.9	39	3	28.3	34.6	24.6	36.5	23.4	74	49	280	94.5531
2003-05-01	Sóc Trăng	102.6	300.9	52	25	27.3	32.1	24.8	35.7	22.9	87	55	110	162.437
2003-06-01	Sóc Trăng	58.8	169.6	40	18	27.7	32.5	25.1	33.5	23	83	63	185	161.629
2003-07-01	Sóc Trăng	44.7	426.1	67	21	26.6	31.1	24.1	34	22.4	86	67	184	113.949
2003-08-01	Sóc Trăng	53.8	215.4	49	18	26.9	31.4	24.6	33.9	22.1	86	60	181	65.4598
2003-09-01	Sóc Trăng	38.2	278.5	33	26	26.1	30.7	24.2	32.5	22.8	86	65	126	50.1051
2003-10-01	Sóc Trăng	36.4	554.3	64	26	26.2	30.2	24.2	32.9	21.6	85	59	117	30.7096
2003-11-01	Sóc Trăng	61.9	103.7	29	10	26.7	31.3	24.2	32.4	22.6	80	61	219	47.6806
2003-12-01	Sóc Trăng	67	9.3	3	5	25	29.4	22.3	31.2	20.1	79	58	160	51.7214
2004-01-01	Sóc Trăng	94	20.8	21	2	25.3	30.4	22.6	32	20.9	81	59	242	62.41
2004-02-01	Sóc Trăng	87.4	0	0	0	25	30.7	21.8	32.9	20.6	80	57	237	74.4119
2004-03-01	Sóc Trăng	107.8	0	0	0	26.9	32.7	23.6	35.6	21.6	80	57	266	104.817
2004-04-01	Sóc Trăng	106.3	0	0	0	28.7	34.5	24.9	35.9	22.9	76	56	258	231.237
2004-05-01	Sóc Trăng	100.9	159	53	22	28.2	33.4	25.3	36.4	23.6	80	56	189	723.316
2004-06-01	Sóc Trăng	58.2	208.3	45	22	26.9	31	24.3	33.5	22.5	84	60	145	1560.25
2004-07-01	Sóc Trăng	50.1	236.3	28	28	26.5	31.2	24.1	33	22.2	85	64	176	920.147
2004-08-01	Sóc Trăng	51.1	264	42	27	26.5	30.7	24.2	32.5	22.5	87	64	144	310.45
2004-09-01	Sóc Trăng	50.4	218.8	43	24	26.6	31.6	24.2	33	23.5	84	61	181	220.835
2004-10-01	Sóc Trăng	60.1	218.7	69	16	26.5	30.9	24	33	22.6	81	59	187	191.231
2004-11-01	Sóc Trăng	79.5	45.5	28	6	27.3	31.9	24.4	33.5	21.6	81	59	252	157.625
2004-12-01	Sóc Trăng	61.2	52.6	19	7	25.1	30.2	22.2	31.5	19.5	79	59	212	103.217
2005-01-01	Sóc Trăng	87.8	0	0	0	24.6	30.2	21.4	32.3	18.9	80	56	254	202.606
2005-02-01	Sóc Trăng	94.7	0	0	0	26.1	32.2	22.4	34	19.6	80	54	273	61.1791
2005-03-01	Sóc Trăng	118	1.6	1	1	27	32.7	23.7	35	20.8	75	55	286	76.2752
2005-04-01	Sóc Trăng	116.4	6.6	5	2	28.6	34.5	24.8	36.5	22.9	75	51	275	160.496
2005-05-01	Sóc Trăng	112	253.8	108	14	28.4	33.8	25	34.2	23.1	82	56	198	303.512
2005-06-01	Sóc Trăng	59.1	229.4	45	21	27.9	32.6	25.2	33.7	23.7	84	65	200	446.528
2005-07-01	Sóc Trăng	42.9	419	51	24	26.2	30.9	24	33.4	22	86	65	143	536.31
2005-08-01	Sóc Trăng	55	208.9	38	20	27.2	32	24.5	34.1	23.4	84	51	206	270.936
2005-09-01	Sóc Trăng	45.1	346.7	69	24	26.8	31.5	24.5	34	22.5	86	44	150	262.991
2005-10-01	Sóc Trăng	46.2	354.4	57	23	27.2	31.8	24.7	33.7	23	84	46	187	305.895
2005-11-01	Sóc Trăng	54.8	164.8	42	12	26.2	31.6	24.3	32.2	22.4	83	39	192	302.717
2005-12-01	Sóc Trăng	51.7	119.9	25	17	25.3	29.9	23.2	31.3	20	81	46	117	377.403
2006-01-01	Sóc Trăng	80.4	4.9	4	2	25.6	30.7	22.8	32.5	20.5	82	53	223	108.249
2006-02-01	Sóc Trăng	133.7	0	0	0	26.8	32	23.9	33.3	21.6	79	47	240	93.2364
2006-03-01	Sóc Trăng	111.6	1.4	1	2	27.2	32.7	23.9	34.8	22	80	47	246	139.855
2006-04-01	Sóc Trăng	94.7	117.8	84	8	28.1	33.8	24.9	35.2	23.6	82	46	234	244.153
2006-05-01	Sóc Trăng	102.4	82.4	19	18	27.7	33	24.9	34.8	23.5	81	54	192	492.257
2006-06-01	Sóc Trăng	49.1	388.4	70	24	27.1	32	24.9	33.7	23.6	84	57	155	446.429
2006-07-01	Sóc Trăng	56.9	243.2	31	24	26.9	31.1	24.6	33.4	22.5	87	64	171	408.502
2006-08-01	Sóc Trăng	56.4	369.4	72	28	26.5	31.3	24.3	32.8	23	88	64	160	315.265
2006-09-01	Sóc Trăng	49.3	249.4	47	23	26.5	31.4	24.5	33.5	23.2	87	60	159	304.204
2006-10-01	Sóc Trăng	64.1	129.6	28	17	27.2	31.7	24.7	33	23.6	85	58	196	338.18
2006-11-01	Sóc Trăng	73.7	29.2	15	3	27.4	32.2	24.6	32.8	23.8	80	52	262	343.71
2006-12-01	Sóc Trăng	77.3	44.4	26	4	26.1	31.1	23.3	33.4	20.2	79	56	215	234.671
2007-01-01	Sóc Trăng	91	68.5	29	7	25.6	30.4	22.9	32.7	17.9	81	48	198	177.074
2007-02-01	Sóc Trăng	100.5	0	0	0	25.3	31.3	21.6	32.7	18.2	85	38	268	94.0218
2007-03-01	Sóc Trăng	107.3	8.4	8	3	27.3	32.8	23.8	34.9	20.6	77	48	250	112.043
2007-04-01	Sóc Trăng	112.3	15.5	13	4	28.6	34.1	25.1	36.1	24.4	78	50	253	183.342
2007-05-01	Sóc Trăng	130.6	308.7	76	24	27.6	32.9	24.8	34.6	23.1	79	56	176	323.592
2007-06-01	Sóc Trăng	56.8	277.8	60	17	27.8	32.3	25.2	34.3	23.2	80	50	172	753.741
2007-07-01	Sóc Trăng	53.4	123	26	24	26.9	31.1	24.5	33	22.6	79	57	137	546.11
2007-08-01	Sóc Trăng	55.6	339.6	95	27	26.9	30.7	24.4	33	22	84	63	142	505.367
2007-09-01	Sóc Trăng	52.8	243.6	38	22	26.9	31.2	24.5	33.8	22	83	56	142	463.841
2007-10-01	Sóc Trăng	50.8	467.6	89	25	26.9	31.1	24.4	33.1	23	86	60	175	417.613
2007-11-01	Sóc Trăng	65	85.5	34	13	26.2	30.2	23.8	31.7	20.8	87	52	179	311.055
2007-12-01	Sóc Trăng	80.6	0	0	0	25.9	30.7	23	32.3	19	85	50	212	224.869
2008-01-01	Sóc Trăng	77	0.5	0.5	3	25.4	30.5	22.5	32.7	20.9	81	46	191	150.183
2008-02-01	Sóc Trăng	113.2	2	2	2	25.8	31.1	22.9	32.2	20.4	79	43	210	95.7124
2008-03-01	Sóc Trăng	119.5	3.7	3	2	26.8	32.4	23.5	34.2	21.8	77	42	278	122.948
2008-04-01	Sóc Trăng	103.3	71.6	47	6	28.2	33.8	24.7	35.5	23.2	79	47	233	192.203
2008-05-01	Sóc Trăng	104.7	435.6	59	28	27.2	31.9	24.6	33.5	23.8	84	58	178	344.72
2008-06-01	Sóc Trăng	61.1	207.1	36	22	27.4	31.5	25.1	32.5	23.7	85	58	186	501.906
2008-07-01	Sóc Trăng	64.1	200.3	60	19	26.8	31.2	24.6	33.2	22.4	83	61	198	494.125
2008-08-01	Sóc Trăng	51.2	293.5	82	26	26.6	31.5	24.2	33.2	22.6	86	56	191	370.399
2008-09-01	Sóc Trăng	62.1	277.7	79	29	26.5	31	24.5	33.1	23.1	86	59	140	384.406
2008-10-01	Sóc Trăng	46.2	432.5	88	26	27	31.4	24.7	33.4	23.5	85	56	148	437.32
2008-11-01	Sóc Trăng	52.9	272.8	100	21	26.2	30.2	24.1	32.3	22.3	82	60	150	316.707
2008-12-01	Sóc Trăng	63.3	32.8	9	9	25.7	30.1	23.1	31.7	21.1	80	53	149	199.984
2009-01-01	Sóc Trăng	69.6	1.2	1	1	24.3	29	21.5	31.3	18.7	81	58	179	129.137
2009-02-01	Sóc Trăng	71.3	24.2	11	3	25.9	30.9	23	32.5	20.4	83	54	198	121.404
2009-03-01	Sóc Trăng	120.5	7.4	6	2	27.9	33.2	24.8	36.1	23.6	80	46	276	177.08
2009-04-01	Sóc Trăng	96	86.4	35	13	28.6	33.6	25.8	36	24.5	83	52	219	225.796
2009-05-01	Sóc Trăng	98.6	263.1	75	23	27.8	32.6	25.2	34.3	23.8	84	58	188	434.581
2009-06-01	Sóc Trăng	64.3	287.1	56	21	27.8	32.2	25.6	33.9	24	82	62	198	484.844
2009-07-01	Sóc Trăng	52.7	259.1	55	25	26.8	31.2	24.7	33.6	22.6	85	62	159	395.144
2009-08-01	Sóc Trăng	65.3	140.4	32	18	27.6	32.4	25.1	34.2	23.2	84	56	203	310.084
2009-09-01	Sóc Trăng	57.8	336	86	25	26.9	30.9	24.8	33.7	23	87	61	121	369.626
2009-10-01	Sóc Trăng	59.3	206.1	85	22	27	31.4	24.8	33.2	22.8	84	56	187	399.01
2009-11-01	Sóc Trăng	73.8	37.5	13	13	27	31	24.6	32.9	22.9	77	54	184	358.8
2009-12-01	Sóc Trăng	99.2	22	21	2	26	31	23.3	32.2	20.5	79	50	255	168.574
2010-01-01	Sóc Trăng	97.6	69.6	63	2	25.9	30.6	23.4	31.6	21.3	80	48	225	128.898
2010-02-01	Sóc Trăng	96.3	0	0	0	26.7	32	23.6	33.4	22	79	51	284	67.1504
2010-03-01	Sóc Trăng	140.1	0	0	0	27.9	33.2	24.9	34	23.1	75	44	288	70.2377
2010-04-01	Sóc Trăng	122.3	4.1	4	2	29	34.5	25.2	35.5	23.5	76	41	297	49.398
2010-05-01	Sóc Trăng	98.4	109.1	48	15	29.7	35	26.6	36.5	24.3	79	36	245	96.4804
2010-06-01	Sóc Trăng	61.2	245.2	30	25	28.1	33	25.8	35	24.8	84	54	196	125.039
2010-07-01	Sóc Trăng	57.6	175.3	28	27	27.3	32	25.2	34	22.5	86	57	197	359.679
2010-08-01	Sóc Trăng	60.2	326.9	74	23	27.1	31.9	24.8	33.2	23	86	64	192	626.737
2010-09-01	Sóc Trăng	58.8	175.9	29	25	27.2	31.8	25	33.6	23.7	85	59	174	728.62
2010-10-01	Sóc Trăng	47.6	486.3	130	29	26.3	30.7	24.4	33	22	85	59	135	869.867
2010-11-01	Sóc Trăng	56.2	457.1	109	22	26.5	30.6	24.5	32.1	22.9	84	60	178	589.688
2010-12-01	Sóc Trăng	67.3	93.3	66	11	26.1	30.2	23.9	31.7	22.5	81	61	152	452.3
2011-01-01	Sóc Trăng	99	1	1	0	25.6	30.4	23.2	31.9	20.9	80	46	197	142.483
2011-02-01	Sóc Trăng	109	0	0	0	25.7	30.6	23.2	31.6	20.8	80	47	250	63.9248
2011-03-01	Sóc Trăng	133	12	8	0	27.1	31.8	24.9	33	23.2	79	51	223	58.5336
2011-04-01	Sóc Trăng	115	48	40	0	27.7	32.4	24.8	34.5	23.2	81	45	264	50.0616
2011-05-01	Sóc Trăng	104	379	59	0	28	32.8	25.3	34.9	23.4	83	75	193	147.874
2011-06-01	Sóc Trăng	63	351	126	0	27.4	31.7	25	32.9	22.7	85	63	177	250.308
2011-07-01	Sóc Trăng	70	205	43	0	27.3	31.6	24.8	33.2	23	84	59	206	295.749
2011-08-01	Sóc Trăng	64	423	133	0	27.2	31.9	24.7	33.4	23.6	85	60	223	236.445
2011-09-01	Sóc Trăng	61	232	41	0	26.8	30.6	24.5	32.7	22.6	87	58	144	238.755
2011-10-01	Sóc Trăng	78	87	16	0	27.7	31.8	25.1	33.2	23.6	82	48	234	281.115
2011-11-01	Sóc Trăng	67	142	44	0	27.1	31	24.5	33.2	22.7	81	55	198	204.868
2011-12-01	Sóc Trăng	75	14	5	0	26.1	30	23.4	32	20.5	77	50	168	124.769
2012-01-01	Sóc Trăng	91	4	2	0	26.1	30.2	23.5	31.4	21.2	81	51	201	79.1395
2012-02-01	Sóc Trăng	91	2	1	0	26.7	31.4	23.6	33.2	22.2	80	47	237	75.2977
2012-03-01	Sóc Trăng	99	137	73	0	27.8	33	24.8	34	22.9	79	46	255	89.1279
2012-04-01	Sóc Trăng	86	114	39	0	28.4	33.4	25.2	35.1	23.4	79	39	249	114.483
2012-05-01	Sóc Trăng	86	274	68	0	27.9	32.2	25.4	34.3	23.7	83	55	207	159.047
2012-06-01	Sóc Trăng	82	212	58	0	27.9	32.2	25.5	33.5	23.1	82	58	212	403.381
2012-07-01	Sóc Trăng	61	223	47	0	27.1	31.3	24.7	32.9	22.5	84	63	198	334.998
2012-08-01	Sóc Trăng	78	116	32	0	27.6	31.8	25.2	33.7	22.8	84	59	234	344.987
2012-09-01	Sóc Trăng	48	504	150	0	26.5	30.6	24.2	33.1	21.6	87	63	162	404.149
2012-10-01	Sóc Trăng	63	180	87	0	27.4	31.6	25	33.6	23.9	82	55	212	404.149
2012-11-01	Sóc Trăng	67	52	19	0	27.8	31.9	25.3	32.9	24	82	55	218	248.175
2012-12-01	Sóc Trăng	90	10	8	0	27.4	31.7	24.7	32.8	23	79	48	228	136.765
2013-01-01	Sóc Trăng	89	16	10	0	26	30.2	23.4	32.3	21.4	80	46	195	115.735
2013-02-01	Sóc Trăng	106	7	5	0	27	31.6	24	33.1	21.7	76	45	229	55.9516
2013-03-01	Sóc Trăng	105	4	4	0	28	33.4	24.6	35.7	22.7	70	43	294	77.4124
2013-04-01	Sóc Trăng	76	199	127	0	28.8	33.3	25.8	36.2	24	79	54	220	69.7478
2013-05-01	Sóc Trăng	90	119	23	0	28.8	31.9	26	35.5	23.7	81	52	191	115.735
2013-06-01	Sóc Trăng	60	186	41	0	28	32	25.4	34.3	23.6	85	59	150	170.921
2013-07-01	Sóc Trăng	62	277	73	0	27.2	31.3	24.7	33.2	22.6	84	58	175	103.472
2013-08-01	Sóc Trăng	26	202	29	0	27.1	31.6	24.5	33.5	22.9	84	55	192	65.1491
2013-09-01	Sóc Trăng	50	308	54	0	26.9	31.1	24.5	33.6	22.8	84	57	140	44.4547
2013-10-01	Sóc Trăng	67	141	54	0	27.4	31.4	24.9	32.9	23.8	83	57	206	35.2571
2013-11-01	Sóc Trăng	65	81	20	0	27.3	31.3	24.7	33	23.8	79	59	199	55.1851
2013-12-01	Sóc Trăng	61	2	1	0	25.7	29.5	22.9	32	21	76	53	148	36.0236
2014-01-01	Sóc Trăng	75.7	0	0	0	24.5	29.4	21.3	31.7	18.2	76	39	208	35.941
2014-02-01	Sóc Trăng	75	0	0	0	25.1	30.6	21.9	31.8	19.8	77	46	265	12.2352
2014-03-01	Sóc Trăng	101	0	0	0	27.3	32.7	24.2	34.5	21.5	75	45	300	27.5292
2014-04-01	Sóc Trăng	94	39	18	30	28.8	34.4	25.4	36.4	24.2	75	38	256	40.5292
2014-05-01	Sóc Trăng	97	263	51	0	28.9	34	26.1	35.5	24.4	79	48	229	83.3525
2014-06-01	Sóc Trăng	51	199	30	21	27.6	32.3	25.2	34.8	23.2	84	54	149	62.7055
2014-07-01	Sóc Trăng	55	317	69	13	27.2	31.3	24.6	33.3	22	85	62	156	45.8821
2014-08-01	Sóc Trăng	52	208	44	5	27.2	31.9	24.6	33	23	82	54	212	49.7056
2014-09-01	Sóc Trăng	57	299	66	22	27	31.7	24.5	33.8	22.6	80	54	183	59.6467
2014-10-01	Sóc Trăng	60	228	71	4	27.5	31.8	25	33.5	23.5	82	54	205	78.7642
2014-11-01	Sóc Trăng	70	181	54	3	27.6	32	24.9	33.5	24	82	50	221	83.3525
2014-12-01	Sóc Trăng	70	94	56	2	26.6	30.7	24	33	21	79	48	188	47.4115
2015-01-01	Sóc Trăng	79	3	2	2	24.8	29.5	21.8	30.5	19	78	48	222	28.2292
2015-02-01	Sóc Trăng	86	0	0	0	25	30.1	21.7	32.5	19.9	78	45	255	22.8885
2015-03-01	Sóc Trăng	113	0	0	0	27.2	32.3	23.9	33	21.4	77	44	300	48.8289
2015-04-01	Sóc Trăng	102	78	64	2	28.8	33.9	25.4	36.6	23.6	74	36	293	109.102
2015-05-01	Sóc Trăng	97	138	30	4	29.2	34.1	26.1	35.5	24	75	45	268	75.5322
2015-06-01	Sóc Trăng	61	265	47	23	27.7	32.1	25.2	34.7	23	78	56	185	80.1099
2015-07-01	Sóc Trăng	75	100	24	5	28.1	32	25.8	33.7	24	83	59	204	74.0063
2015-08-01	Sóc Trăng	67	233	54	8	27.6	32.1	25.2	33.9	24	86	56	229	102.235
2015-09-01	Sóc Trăng	58	312	65	14	27.3	31.9	24.8	34	22.8	83	57	186	101.472
2015-10-01	Sóc Trăng	66	219	80	10	27.7	32.1	25.2	33.6	23.2	84	55	205	178.531
2015-11-01	Sóc Trăng	86	41	6	6	28.2	32.1	25.8	33.1	24.3	82	46	230	159.457
2015-12-01	Sóc Trăng	109	7	5	2	27.5	31.5	25	33	22.3	81	41	243	128.939
2016-01-01	Sóc Trăng	104	0	0	0	27.1	31.7	24.3	32.6	22.8	78	43	271	88.381
2016-02-01	Sóc Trăng	133.5	0.4	0.4	1	26.8	31.6	23.9	32.8	19.5	74	44	268	73.9048
2016-03-01	Sóc Trăng	132	0	0	0	27.4	32.9	24.1	34.7	21.9	60	43	301	115.81
2016-04-01	Sóc Trăng	120.1	0	0	0	29.5	34.9	25.9	36.6	23.8	76	41	315	189.714
2016-05-01	Sóc Trăng	92	270	77	15	29.4	34.3	26.5	37	23.9	80	36	214	154.667
2016-06-01	Sóc Trăng	61	263	31	24	28	32.4	25.3	34.5	23	81	56	194	149.333
2016-07-01	Sóc Trăng	65	246	66	23	28.1	32.5	25.1	34	23.3	83	57	204	144.762
2016-08-01	Sóc Trăng	61	181	25	24	27.7	32.1	25.6	33.5	23.4	84	59	190	112.762
2016-09-01	Sóc Trăng	60	161	29	23	27.5	31.8	25.2	33.8	23.9	84	59	173	119.619
2016-10-01	Sóc Trăng	41.3	307	59	27	27.1	30.7	25	32.5	23.5	86	63	117	108.19
2016-11-01	Sóc Trăng	64	201	44	15	27.7	31.5	25.3	33.5	24.3	82	51	118	89.9048
2016-12-01	Sóc Trăng	61.5	67	17	17	26.5	29.9	24.2	32.5	22.7	82	56	107	67.8095
