# Supplementary material for: Deep learning models for forecasting dengue fever based on climate data in Vietnam
Source: PLoS Negl Trop Dis. 2022 Jun 13;16(6):e0010509. doi: 10.1371/journal.pntd.0010509 (PMC9232166; doi:10.1371/journal.pntd.0010509)
Supplement: S1 Data — (ZIP) [file pntd.0010509.s010.zip › Data/Thái Bình.xlsx]

## Sheet: Sheet1
year_month	province	Total_Evaporation	Total_Rainfall	Max_Daily_Rainfall	n_raining_days	Average_temperature	Max_Average_Temperature	Min_Average_Temperature	Max_Asolute_Temperature	Min_Asolute_Temperature	Average_Humidity	Min_Humudity	n_hours_sunshine	Dengue_fever_rates
1997-01-01	Thái Bình	65.1	26.5	15.2	8	17.9	21.3	15.7	26.1	11.2	82	39	84.5	0
1997-02-01	Thái Bình	32.6	24.9	15.4	14	16.4	18.4	14.9	24.1	11.5	88	49	11.7	0
1997-03-01	Thái Bình	28.4	68.7	21.1	17	20	22.3	18.5	25.4	15.2	92	71	41.8	0
1997-04-01	Thái Bình	39.4	164.3	62.4	15	23.8	26.8	21.6	30.3	16.3	90	67	113.7	0
1997-05-01	Thái Bình	60.8	68.9	27.9	9	26.7	30.3	24.3	34.4	19.4	84	50	214.8	0
1997-06-01	Thái Bình	98.4	130.3	32	12	28.7	32.7	26	36	22.3	80	44	176.2	0
1997-07-01	Thái Bình	62.6	193.7	25.4	19	28.3	31	26.2	34.6	23.6	84	53	78.5	0
1997-08-01	Thái Bình	48.1	202	41.7	16	28.3	31	26.1	35.7	22.5	83	59	166.6	0
1997-09-01	Thái Bình	46.2	185.8	50.6	19	25	28.4	22.5	32.4	16.5	87	56	105.8	0
1997-10-01	Thái Bình	58.5	150.9	59.6	12	25	29.2	22.4	31.9	16.8	85	50	191.9	0
1997-11-01	Thái Bình	75.8	62.9	40.4	4	22.7	27	20	32.5	15.4	78	41	173.2	0
1997-12-01	Thái Bình	51.7	25.7	12.9	10	18.4	21.5	16.5	26.8	11.5	83	49	51.9	0
1998-01-01	Thái Bình	44	21.4	11.5	12	17.6	20.3	15.8	27.8	10	86	56	64.5	0
1998-02-01	Thái Bình	33.8	22.4	6.5	12	18.2	20.7	16.7	30.2	9.5	86	51	30.7	0
1998-03-01	Thái Bình	28.6	42.4	34.6	13	19.9	22.4	18.2	28.7	12.2	91	70	34.5	0
1998-04-01	Thái Bình	46.9	112.2	65.8	12	24.9	28.1	22.7	35	20	88	48	113.5	0
1998-05-01	Thái Bình	80.2	389.6	192.2	17	27.4	31	24.9	37	21.4	86	51	188.1	0
1998-06-01	Thái Bình	103.6	228.8	55.1	12	29.4	32.9	26.9	37.3	22.8	82	49	144.6	0
1998-07-01	Thái Bình	143.9	111.3	52.4	13	30	33	27.8	35.7	24.5	78	49	223.2	0
1998-08-01	Thái Bình	77.9	278.7	54.5	12	28.7	32.1	26.4	35.8	23.2	86	55	228.4	30.3627
1998-09-01	Thái Bình	68.2	194.3	98.9	12	26.8	30.7	24.4	33.1	21	83	41	184.9	34.8608
1998-10-01	Thái Bình	112.3	122.5	32.2	8	24.5	29.7	21.4	32.4	18.1	77	35	203.4	0
1998-11-01	Thái Bình	111.4	8.2	5.2	6	22	26.7	18.9	29.4	15	74	33	155	0
1998-12-01	Thái Bình	112.5	8.8	4.2	5	18.8	23.3	15.6	28.8	11.2	73	32	115.4	0
1999-01-01	Thái Bình	61.8	21.3	7.1	5	16.5	20	14.2	25.2	8.7	84	34	55.4	0
1999-02-01	Thái Bình	57.1	5.4	3	7	18.7	21.9	16.8	25.2	11.2	84	41	62.5	0
1999-03-01	Thái Bình	45.2	23.9	8.2	13	20.6	23.4	18.8	29.9	15.6	88	61	46.5	0
1999-04-01	Thái Bình	55	117.5	66.6	14	24.1	27.2	22.2	30.8	17.8	86	57	101.2	0
1999-05-01	Thái Bình	72.4	247.5	64.5	20	25.2	28.4	23.2	33.1	20.1	88	56	134	0
1999-06-01	Thái Bình	107.5	113.6	61.3	10	28.6	32	26.1	35.5	23.9	85	57	214.2	0
1999-07-01	Thái Bình	136.1	177.3	53.5	13	29.7	33.5	27.2	36.2	24	81	51	182.4	0
1999-08-01	Thái Bình	61.6	247.9	86	16	27.6	31.3	25.3	34.3	21.6	89	63	119.9	0
1999-09-01	Thái Bình	73.5	178.9	40.5	11	26.9	31.2	24.1	34.5	20.7	85	48	209.1	0
1999-10-01	Thái Bình	60.4	366.7	67.7	18	24.1	27.9	22	32.2	17.2	86	48	116	0
1999-11-01	Thái Bình	63.3	78.5	55.8	9	21.2	24.7	18.8	30.2	13	84	45	93	0
1999-12-01	Thái Bình	85.6	75.4	26.1	7	15.3	19.6	12.5	24	5	74	38	135.4	0
2000-01-01	Thái Bình	59.4	1.5	1.2	1	17.4	20.3	15.6	26.5	9.9	83	50	42.8	0
2000-02-01	Thái Bình	41.8	8.8	2.9	7	15.8	18.4	14.2	26.5	7.8	86	78	26	0
2000-03-01	Thái Bình	33.5	43.3	17.2	16	19.1	21.9	17.2	28.6	9.5	91	51	46.3	0
2000-04-01	Thái Bình	40.4	27.6	14.3	9	24.1	27.6	22.1	34.5	18.8	88	48	115.4	0
2000-05-01	Thái Bình	69.4	196.7	91.4	18	26.2	29.9	24	35	18.9	85	53	158.2	0
2000-06-01	Thái Bình	86.8	147.7	62.2	12	27.6	31.2	25	33.3	21.2	82	53	189.1	0
2000-07-01	Thái Bình	99.3	167.6	42.2	18	28.9	32.6	26.1	35.1	22.2	82	54	210.5	0
2000-08-01	Thái Bình	64.6	130.5	45.2	16	28.5	32.2	26	35.9	23.2	86	62	182.5	0
2000-09-01	Thái Bình	55	324.9	76.8	18	26	29.7	23.5	33.9	20.7	85	52	142.6	0
2000-10-01	Thái Bình	69.4	58	17.6	11	24.1	28.2	21.8	30	16.9	85	46	150.8	0
2000-11-01	Thái Bình	94.3	3.7	1.3	5	20.3	25.1	17	29	12.2	76	35	158.8	0
2000-12-01	Thái Bình	88	0.7	0.2	1	19.3	23.8	16.6	26.8	11.1	76	36	97.4	0
2001-01-01	Thái Bình	46.9	11.3	2.8	12	17.7	21	15.7	27	10.5	84.5484	47	47.3	91.6048
2001-02-01	Thái Bình	38.7	26.4	8.4	14	16.8	19.2	15.1	25	11.5	85.9643	50	39.8	104.452
2001-03-01	Thái Bình	32.8	102.6	27.4	18	20.2	22.7	18.5	28.8	13	89.3226	61	54.4	75.9649
2001-04-01	Thái Bình	29.8	33	10.1	16	23.2	26.2	21.3	33	15	89.9333	64	73.7	88.2534
2001-05-01	Thái Bình	74.4	434.6	106.5	16	25.9	29.8	23.3	35.4	21.4	83.9677	54	158.8	75.4064
2001-06-01	Thái Bình	69.4	158.9	43.5	16	28.2	32.2	25.5	36.5	21.8	84.9	46	167.5	65.9107
2001-07-01	Thái Bình	89.2	333.8	80.1	16	29	32.5	26.1	36	23	83.2581	53	172.3	68.145
2001-08-01	Thái Bình	54.3	405.4	85.3	18	28	31.3	25.9	34.8	23.5	86.2903	60	170	95.5147
2001-09-01	Thái Bình	54.4	240.2	107.6	12	26.9	31	24.4	34.5	22.3	85.1667	50	182.2	64.7936
2001-10-01	Thái Bình	61.2	296.9	115.1	18	25.1	29.1	22.6	32	20.1	86.6452	54	121.1	62.0008
2001-11-01	Thái Bình	82.1	52.4	30.3	6	20.2	25.5	16.8	31.2	12.3	76.9	41	194.5	74.2892
2001-12-01	Thái Bình	44.6	49.9	10.5	12	16.8	20.3	14.4	28.1	8.5	83.2258	37	71.5	74.2892
2002-01-01	Thái Bình	45.2	11.5	6	7	16.6	20.6	14.2	26.4	8.9	82.4194	41	93	0
2002-02-01	Thái Bình	24.4	17.4	4	18	18.4	20.6	17	25.3	11.4	89.8214	56	22	0
2002-03-01	Thái Bình	40.1	14.2	3	14	21.3	23.9	19.7	27	14.6	87.3871	49	30	0
2002-04-01	Thái Bình	37.2	73.5	40	10	24.5	27.6	22.5	30.7	15.1	87.9333	52	121	0
2002-05-01	Thái Bình	97.8	308.2	124	18	27.5	30	24.2	34.6	21	87	54	180	0.558378
2002-06-01	Thái Bình	85.6	73.9	41	9	29.2	33.1	26.5	35.7	23	84.1	50	183	2.79189
2002-07-01	Thái Bình	113	294.7	81	16	29.1	32.6	26.6	36.4	23.3	83.4839	56	122	0
2002-08-01	Thái Bình	66.8	192.9	60	13	27.7	31.5	25.1	34	23	85.5806	60	176	0.558378
2002-09-01	Thái Bình	99	62.7	26	15	26.6	30.8	24	33.2	21.2	80.3	57	166	0
2002-10-01	Thái Bình	89	231.2	81	12	24.2	28.7	21.2	32	16.6	82.6452	35	154	0
2002-11-01	Thái Bình	78.6	69.9	23	12	20.5	24	18.1	31.4	12.8	82	37	92	0
2002-12-01	Thái Bình	55.6	97.7	46	9	18.5	21.4	16.5	29.3	6.8	86.2258	51	63	0.558378
2003-01-01	Thái Bình	71.8	52.2	32	7	16.3	19.9	13.6	25.4	7	82.6452	44	102	0.558378
2003-02-01	Thái Bình	56.3	14.7	7	9	19.9	22.8	17.9	27.4	11.6	88.4643	47	68	0
2003-03-01	Thái Bình	63.3	26.4	13	9	21	23.9	19.1	33.7	13.9	83.4839	44	66	0.558378
2003-04-01	Thái Bình	68.7	6.4	2	12	25	28.1	22.7	32.5	18.2	86.8	57	141	0
2003-05-01	Thái Bình	72.5	140.4	44	14	27.9	31.5	25.4	35.7	19.5	84.1935	52	200	0
2003-06-01	Thái Bình	123.7	95.2	35	10	29.6	33.4	26.6	37.5	23.9	78.1667	50	182	0
2003-07-01	Thái Bình	110.4	152	82	9	29.6	32.4	27.3	35.2	25.1	82.129	59	291	0
2003-08-01	Thái Bình	50.7	392.2	84	18	28.4	31.7	25.9	34.6	24	87.6129	59	142	0
2003-09-01	Thái Bình	53.9	963.7	512	16	26.6	30.2	24.4	33.6	22	86.7333	51	147	0.558378
2003-10-01	Thái Bình	95	55.4	54	3	25	29.7	21.9	32.5	18.8	78.7097	39	173	0.558378
2003-11-01	Thái Bình	105.5	2.7	1	2	22.7	27.2	19.6	31.3	13.5	77.2333	45	135	0
2003-12-01	Thái Bình	108.4	4.8	4	3	17.6	22.2	14.2	25.6	8.4	74.9032	34	109	0
2004-01-01	Thái Bình	61.3	15.6	4	10	16.6	19.5	14.3	26.5	8.4	85.0645	44	33	0
2004-02-01	Thái Bình	43.3	48.4	14	14	17.1	20.2	14.9	24.5	8	87.4828	48	62	0
2004-03-01	Thái Bình	60	31.2	5	14	19.8	22.2	18.1	30.5	14.6	86.5806	52	45	17.8651
2004-04-01	Thái Bình	55.8	59.1	18	16	23.4	26.5	21.3	29.4	16	88.2667	62	72	11.724
2004-05-01	Thái Bình	64	71	20	14	25.6	28.9	23.2	33.5	18.4	85.2903	65	163	2.79142
2004-06-01	Thái Bình	114.8	158.7	55	10	28.4	32.7	25.5	37.5	21.2	80.1333	49	223	0
2004-07-01	Thái Bình	103.6	418.7	104	15	28.6	31.4	26.6	37.9	23	81.7097	55	101	0
2004-08-01	Thái Bình	55.3	232	71	17	28.5	31.9	26	35	22.8	86.3226	62	173	0
2004-09-01	Thái Bình	48.7	193.2	65	13	26.9	30.6	24.5	33.5	22.2	86.0667	56	130	1.67485
2004-10-01	Thái Bình	97.3	25.7	12	4	24.2	29.2	21	31.8	19.2	76.4194	41	134	0
2004-11-01	Thái Bình	91.2	25.6	9	5	21.8	26.1	18.7	31.3	13.7	79.3	44	127	0
2004-12-01	Thái Bình	98.2	31.1	17	5	18.3	23.1	14.8	27	8.6	76.3226	38	140	0
2005-01-01	Thái Bình	71	7.7	4	5	15.8	18.8	13.8	25.2	7.2	82.6452	39	27	0
2005-02-01	Thái Bình	30.7	29	4	19	17.4	19.6	16.1	24.8	10.5	90.2857	66	1	0
2005-03-01	Thái Bình	55.3	24.4	8	16	18.5	21.1	16.8	27	11.2	87	48	25	0
2005-04-01	Thái Bình	44	31.3	9	13	23.1	25.8	21.2	31.5	17.2	89	62	89	0
2005-05-01	Thái Bình	69.7	108.7	56	13	28	31.5	25.8	36.2	23.4	86.7419	59	219	0
2005-06-01	Thái Bình	124.4	142.3	49	9	29.5	33.3	27	36.7	24	83.6333	47	144	0
2005-07-01	Thái Bình	111.6	462.3	103	12	29.3	32.2	26.9	36.2	24.3	87.3226	56	231	0
2005-08-01	Thái Bình	58.4	350	109	16	28.1	31.2	26	34	23.5	90.3226	64	146	0
2005-09-01	Thái Bình	63.3	417.7	133	14	27.5	31.1	25	33.7	20.5	89.9	59	155	0
2005-10-01	Thái Bình	78.7	98	81	8	25.1	29.3	22.7	33	17.9	87.3226	48	120	0
2005-11-01	Thái Bình	73.3	348.8	290	7	22.1	25.6	19.8	30.6	13.5	89.4	47	133	0
2005-12-01	Thái Bình	90.6	13.2	6	8	16.4	19.9	13.9	28	8.4	83.1613	31	61	0
2006-01-01	Thái Bình	77.4	7	4	6	17.5	20.8	15.4	26.9	9.6	79	49	71	0
2006-02-01	Thái Bình	35.8	37.1	17	17	18.1	20.2	16.5	25.2	12.3	89	76	15	0
2006-03-01	Thái Bình	40.2	23.3	3	22	19.3	21.7	17.7	25.5	10.6	89	46	17	0
2006-04-01	Thái Bình	62.2	32.1	21	12	24.2	27.7	22	32.5	14.6	86	53	122	0
2006-05-01	Thái Bình	115.8	158.8	46	13	26.2	30	24	32.8	18.4	82	46	190	0
2006-06-01	Thái Bình	95.6	140.4	26	13	29.1	32.8	26.2	36.3	23	82	52	178	0.559472
2006-07-01	Thái Bình	121.3	266.3	108	14	29.4	32.7	26.9	36.7	23.7	82	54	172	0.559472
2006-08-01	Thái Bình	64.8	473.8	126	21	27.4	30.6	25.1	34	23.6	87	64	116	2.23789
2006-09-01	Thái Bình	96.1	123.8	44	12	26.6	30.6	23.8	34.5	19.2	79	48	185	2.23789
2006-10-01	Thái Bình	79.6	75.3	45	9	26	30.3	23.2	32	21.3	85	50	138	0.559472
2006-11-01	Thái Bình	92.9	99.9	60	7	24	28.4	20.8	31.7	17	81	34	159	1.67842
2006-12-01	Thái Bình	96.5	1	1	2	17.7	22	14.7	27.6	9.7	75	33	89	0.559472
2007-01-01	Thái Bình	69.2	12	5	6	16.2	19.3	13.6	24	9.4	75	30	58	0
2007-02-01	Thái Bình	47.4	44.4	26	8	20.6	23.5	18.6	26.5	10.3	82	30	40	0
2007-03-01	Thái Bình	28.3	30.5	5	20	20.2	22.5	19	26.8	11.7	72	63	6	0
2007-04-01	Thái Bình	51.4	69.5	35	9	22.3	25.5	20	31.8	14.1	84	52	74	0
2007-05-01	Thái Bình	80.9	134.4	73	15	26	30.2	22.9	36	18.8	88	53	151	0
2007-06-01	Thái Bình	118.4	72.9	25	8	29.7	33.3	27	37.9	24.2	93	51	232	3.36342
2007-07-01	Thái Bình	133.8	81.8	30	10	30	33	27.4	36.5	25.2	85	53	266	3.36342
2007-08-01	Thái Bình	65.1	271.6	65	17	28.1	31.3	25.6	34.8	23.5	83	60	121	0.56057
2007-09-01	Thái Bình	66.6	315	66	20	26.2	29.7	23.9	32.9	21	80	74	126	1.12114
2007-10-01	Thái Bình	81.2	107.6	26	11	24.8	28.7	22	32	18.5	82	42	119	1.12114
2007-11-01	Thái Bình	145.2	8.5	8	2	20.2	25.6	16.4	28.8	11	86	23	176	5.6057
2007-12-01	Thái Bình	63.6	56.6	29	5	19.9	23.1	17.6	27.5	12.8	84	52	36	2.24228
2008-01-01	Thái Bình	57.4	105.8	31	12	15	18.1	12.5	26.5	7.1	85	34	66	0
2008-02-01	Thái Bình	71.1	15.9	5	12	13.3	15.5	11.4	25.5	6.2	77	46	29	0
2008-03-01	Thái Bình	51.8	15.7	8	8	20	23.4	17.9	28	9.5	87	40	65	0.560947
2008-04-01	Thái Bình	46.8	12.1	8	5	23.8	26.6	22.2	31.8	17.6	88	60	84	0
2008-05-01	Thái Bình	49.6	90	29	8	26.4	30.1	24.1	35.4	19.3	84	59	183	1.12189
2008-06-01	Thái Bình	61.1	241.4	46	19	28	31.8	25.6	35.7	23.5	86	57	107	0
2008-07-01	Thái Bình	108.1	128.5	44	12	29	32.5	27.1	35.3	23.5	82	58	165	0.560947
2008-08-01	Thái Bình	74.7	170.1	37	16	28.3	31.4	25.9	34.8	23.1	88	62	151	2.24379
2008-09-01	Thái Bình	56.6	436.3	93	19	27.1	30.7	24.7	33.7	22.5	88	60	126	0
2008-10-01	Thái Bình	82.8	74.6	25	11	25.9	29.6	23.6	32	21	85	53	118	0
2008-11-01	Thái Bình	95.6	193	98	7	21.2	24.9	18.5	29.5	11.8	75	35	169	0
2008-12-01	Thái Bình	85.1	20.6	15	5	17.6	22	14.6	26	10.8	76	38	115	0
2009-01-01	Thái Bình	82.3	2.6	3	1	15.4	19.3	12.8	24	8	77	31	115	0
2009-02-01	Thái Bình	34.8	1.1	1	3	21.4	24.5	19.6	30.2	14.5	89	83	75	0
2009-03-01	Thái Bình	33.1	112	63	17	20.4	22.6	18.4	28.7	13.2	89	47	40	0
2009-04-01	Thái Bình	37.8	241.2	114	13	23.3	26	20.8	34	16.2	87	49	63	0
2009-05-01	Thái Bình	77.6	120.3	62	13	26.1	29.2	24	32.6	21.7	86	58	163	0
2009-06-01	Thái Bình	127.6	73.1	45	6	29.6	33.6	26.5	37.5	23	79	47	197	0
2009-07-01	Thái Bình	99.5	294.6	110	13	29.4	32.4	26.8	36.6	24	84	58	203	2.80411
2009-08-01	Thái Bình	79.1	147.8	34	11	28.9	32.4	26.2	35	23.5	86	56	183	3.92575
2009-09-01	Thái Bình	67.6	376.7	115	13	27.6	31.3	24.9	35.8	22.8	84	52	143	33.0884
2009-10-01	Thái Bình	93.8	59.2	18	11	25.4	28.7	22.7	32.7	20	84	41	144	15.1422
2009-11-01	Thái Bình	136.8	0.9	1	2	20.8	25.3	17.9	31	11.9	74	39	138	20.7504
2009-12-01	Thái Bình	84	24.2	23	4	19.1	22.9	16.5	28.4	11.5	81	45	80	0.560821
2010-01-01	Thái Bình	34	136	63	15	17.4	20.3	15.6	25.5	11.5	86	52	36	0
2010-02-01	Thái Bình	51.3	11.6	3	13	19.8	22.8	17.9	34.6	9.2	85	30	75	0
2010-03-01	Thái Bình	55.2	17.5	14	8	20.8	23.6	18.9	28.9	12.8	80	45	43	0
2010-04-01	Thái Bình	31.1	43.1	17	19	22.4	25.2	20.6	29.5	14.4	89	64	54	0.560318
2010-05-01	Thái Bình	59.7	74.9	59	6	27.4	30.6	25.3	35	21.9	84	62	159	1.68095
2010-06-01	Thái Bình	139.6	123.1	39	11	30	34.1	27.1	38.3	23	75	46	161	0
2010-07-01	Thái Bình	144.6	222.1	100	15	30.1	33.4	27.3	37.4	23.5	79	45	244	0
2010-08-01	Thái Bình	61.4	381.2	76	26	27.7	30.9	25.6	33.6	23.3	87	66	131	11.7667
2010-09-01	Thái Bình	61.6	160.9	57	9	27.5	31.3	24.7	35.5	22	85	56	145	19.6111
2010-10-01	Thái Bình	134	79.8	19	13	24.4	28.6	21.6	32.4	13.7	75	35	130	13.4476
2010-11-01	Thái Bình	111.7	7.1	7	3	21.5	25.9	18.5	29.2	14.1	73	30	85	0
2010-12-01	Thái Bình	86.3	9.2	4	4	19.2	23.4	16.2	26.7	8.8	80	38	85	0
2011-01-01	Thái Bình	75	9	3	0	12.4	14.8	10.8	20.4	7.2	78	46	7	8.95907
2011-02-01	Thái Bình	34	7	3	0	16.8	19.5	15.2	24.8	10.4	87	57	44	2.79971
2011-03-01	Thái Bình	46	88	27	0	16.4	18.6	14.7	24	8.4	85	54	19	2.23977
2011-04-01	Thái Bình	55	18	7	0	22.6	25.7	20.5	29.8	16.2	87	51	76	5.03948
2011-05-01	Thái Bình	71	140	70	0	26	29.7	23.5	34.4	20.5	83	55	168	2.23977
2011-06-01	Thái Bình	65	261	81	0	28.8	32.4	26.1	35.8	23.7	83	61	187	1.67983
2011-07-01	Thái Bình	103	229	60	0	29.3	32.6	26.6	37.3	24.2	83	49	208	0
2011-08-01	Thái Bình	77	175	46	0	28.4	31.7	25.8	35.7	23.7	87	52	190	6.7193
2011-09-01	Thái Bình	56	718	195	0	26.7	30	24	35.5	20.9	88	52	133	8.39913
2011-10-01	Thái Bình	67	62	12	0	23.6	27.1	21.2	32	18	86	47	90	5.59942
2011-11-01	Thái Bình	81	32	11	0	22.9	27.3	20.1	30.7	17.3	84	45	120	4.47953
2011-12-01	Thái Bình	90	27	8	0	16.8	20.3	14.2	24	8.4	77	34	74	1.11988
2012-01-01	Thái Bình	27	28	8	0	14.4	16.2	13	21.1	8.2	90	79	2	0
2012-02-01	Thái Bình	24	21	4	0	15.8	18.1	14.3	24	9.7	90	81	10	0
2012-03-01	Thái Bình	38	22	4	0	19.3	21.3	17.6	25.5	12.5	88	46	12	0
2012-04-01	Thái Bình	50	77	40	0	24.7	27.8	22.6	34.5	18.5	83	54	99	0
2012-05-01	Thái Bình	64	284	76	0	27.9	31.3	25.4	34.6	23	84	63	190	0.559472
2012-06-01	Thái Bình	108	142	39	0	29.4	33.2	26.5	37.6	23.4	78	48	132	1.11894
2012-07-01	Thái Bình	110	254	71	0	29.5	32.7	26.7	36.7	23.4	83	51	206	0
2012-08-01	Thái Bình	60	367	129	0	28.4	32.2	25.8	35.7	23.7	87	52	174	0
2012-09-01	Thái Bình	62	503	78	0	26.7	29.9	24	32.8	20.7	85	48	155	6.71366
2012-10-01	Thái Bình	84	576	305	0	25.4	29.4	22.7	31.1	20.7	85	51	138	1.11894
2012-11-01	Thái Bình	55	22	8	0	23	26.3	20.4	30.7	14.2	86	45	107	0
2012-12-01	Thái Bình	53	18	10	0	18.8	22	16.9	29.6	10.5	85	41	43	0
2013-01-01	Thái Bình	39	13	4	0	15.1	19.5	13.2	24	8.8	88	53	14	1.11851
2013-02-01	Thái Bình	33	19	5	0	19.4	21.7	17.5	26.7	12.8	90	71	34	1.11851
2013-03-01	Thái Bình	55	5	2	0	22.8	25.2	20.9	28.5	14.3	88	55	43	7.27029
2013-04-01	Thái Bình	49	27	21	0	24	26.8	21.9	33.7	15.8	86	57	73	1.11851
2013-05-01	Thái Bình	50	217	73	0	28	31.6	25.2	38.2	21.1	83	51	180	3.35552
2013-06-01	Thái Bình	112	74	20	0	28.9	32.6	26.2	37.4	21.9	79	66	167	2.79626
2013-07-01	Thái Bình	76	288	74	0	28.5	31.4	26.1	33.5	23	89	60	143	3.91477
2013-08-01	Thái Bình	70	372	104	0	28.5	32	25.7	35.2	23.4	86	60	158	8.94805
2013-09-01	Thái Bình	57	394	75	0	26.3	29.5	23.9	33.8	20	89	54	103	7.82954
2013-10-01	Thái Bình	111	94	67	0	24.7	29.1	21.8	33.4	17.2	81	34	134	8.38879
2013-11-01	Thái Bình	64	74	40	0	21.9	25.1	19.7	31.2	14.5	85	38	53	6.71103
2013-12-01	Thái Bình	77	24	12	0	15	20	11.5	25	0.7	79	36	172	3.35552
2014-01-01	Thái Bình	70.9	0	0	0	16.6	21.2	13.4	24.5	7.7	78	32	128	4.47252
2014-02-01	Thái Bình	27	37	7	18	16.6	18.8	15.1	25	7.9	87	46	30	4.47252
2014-03-01	Thái Bình	19	75	20	22	19.2	21.3	17.7	27.2	13.3	95	80	7	3.91346
2014-04-01	Thái Bình	42	97	67	27	24.7	27	23.5	29.4	19.4	92	76	11	0.559065
2014-05-01	Thái Bình	67	115	34	20	27.8	31.3	25.1	35.2	19.6	83	55	205	2.23626
2014-06-01	Thái Bình	84	185	51	14	29.4	33.3	26.7	36.7	25	82	50	164	0.559065
2014-07-01	Thái Bình	87	175	54	6	29.4	32.6	26.9	35.5	24.4	84	56	159	0.559065
2014-08-01	Thái Bình	60	352	72	4	28.2	31.4	25.7	35.2	23.4	87	60	123	0.559065
2014-09-01	Thái Bình	64	191	137	17	28.1	31.9	25.5	33.5	22.8	86	50	202	3.91346
2014-10-01	Thái Bình	82	245	82	29	25.7	30.1	22.8	33.7	20	81	40	140	0.559065
2014-11-01	Thái Bình	50	69	40	7	22.5	26	20.1	30.2	16.5	86	57	88	2.23626
2014-12-01	Thái Bình	76	25	7	2	16.7	20.2	14.1	24.8	9.2	75	32	31	0.559065
2015-01-01	Thái Bình	56	25	19	3	17	21	14.3	24.5	8.9	83	47	98	1.11782
2015-02-01	Thái Bình	34	39	33	4	18.7	20.9	17.1	25.8	10.5	89	51	15	1.67673
2015-03-01	Thái Bình	31	24	9	10	21.4	23.3	20	27.8	15.5	93	75	18	0
2015-04-01	Thái Bình	60	22	10	5	24.1	27.4	21.6	34	16.2	86	42	136	0
2015-05-01	Thái Bình	82	19	6	2	27.9	32.5	26.7	36.5	23	82	74	228	0.558909
2015-06-01	Thái Bình	103	304	182	4	30.3	33.8	27.6	37.5	23.4	79	42	199	0
2015-07-01	Thái Bình	120	157	48	4	29.3	32.5	27	38.7	23.9	80	43	139	10.0604
2015-08-01	Thái Bình	83	291	111	6	29.2	32.6	26.7	36	24	83	53	209	7.26582
2015-09-01	Thái Bình	50	442	142	4	27.7	30.8	25.4	34.7	21.8	88	55	142	9.50145
2015-10-01	Thái Bình	78	75	26	4	25.5	29.9	22.7	33.7	18.9	81	43	148	20.1207
2015-11-01	Thái Bình	55	280	124	5	24.1	27.3	22	31.4	14.5	85	48	96	30.74
2015-12-01	Thái Bình	59	44	10	4	18.3	21.2	16.2	29.1	12.2	81	47	55	0
2016-01-01	Thái Bình	34.5	179	83	18	16.8	19.3	15.1	27.2	5.1	87	49	39	0
2016-02-01	Thái Bình	65.1	10	4	7	16	19.5	13.5	32.5	9.9	74	33	99	8.37989
2016-03-01	Thái Bình	34.9	37	28	15	19.2	21.7	17.5	25.6	13.6	89	50	24	0.558659
2016-04-01	Thái Bình	34	188	69	15	24.4	27.1	22.5	30.7	19.5	90	60	61	6.14525
2016-05-01	Thái Bình	71	41	21	6	27.8	30.7	25.7	35	21.5	85	50	181	2.23464
2016-06-01	Thái Bình	106	146	33	10	30	34	27.1	37.3	24	79	47	233	0
2016-07-01	Thái Bình	107	447	199	10	29.9	33.2	27.3	36.7	23	81	50	195	2.7933
2016-08-01	Thái Bình	67	396	74	18	28.7	32.2	26	36	23.5	85	56	149	3.35196
2016-09-01	Thái Bình	71	267	77	11	28	31.8	25.5	35.8	23.1	84	53	137	5.58659
2016-10-01	Thái Bình	98	134	51	11	26.5	30.6	23.8	33.1	20	81	48	168	14.5251
2016-11-01	Thái Bình	84.9	10	3	10	22.4	26.5	19.7	30.6	13.7	81	43	114	16.7598
2016-12-01	Thái Bình	89.2	2	1	4	20.1	24.3	17.6	28.9	12	77	32	105	0
