# Supplementary material for: Deep learning models for forecasting dengue fever based on climate data in Vietnam
Source: PLoS Negl Trop Dis. 2022 Jun 13;16(6):e0010509. doi: 10.1371/journal.pntd.0010509 (PMC9232166; doi:10.1371/journal.pntd.0010509)
Supplement: S1 Data — (ZIP) [file pntd.0010509.s010.zip › Data/Tiền Giang.xlsx]

## Sheet: Sheet1
year_month	province	Total_Evaporation	Total_Rainfall	Max_Daily_Rainfall	n_raining_days	Average_temperature	Max_Average_Temperature	Min_Average_Temperature	Max_Asolute_Temperature	Min_Asolute_Temperature	Average_Humidity	Min_Humudity	n_hours_sunshine	Dengue_fever_rates
1997-01-01	Tiền Giang	78.1	0	0	0	24.3	29.7	21	31.2	19.4	82	48	272.2	99.7741
1997-02-01	Tiền Giang	74.5	10.2	0	0	26.2	30.9	23.5	32	21.5	84	52	202.4	36.3956
1997-03-01	Tiền Giang	110.1	0	0	0	26.6	31.7	23.6	33.9	20.2	81	42	287	20.0803
1997-04-01	Tiền Giang	99.5	23.6	46	2	27.9	33	24.8	35.1	22.9	79	44	251.7	18.8253
1997-05-01	Tiền Giang	74.7	129.6	28.5	8	28.3	33.3	25.4	35.9	23.5	83	43	219.1	0
1997-06-01	Tiền Giang	88.9	62.7	55.9	17	28	32.8	25.1	34.8	22.5	84	51	224	51.4558
1997-07-01	Tiền Giang	69.4	239.4	30.7	20	26.6	31.1	24.3	33.9	22.5	88	57	159.3	143.7
1997-08-01	Tiền Giang	80.7	200.1	46.6	19	26.9	31.1	24.7	33.5	22.9	86	56	180.4	176.33
1997-09-01	Tiền Giang	73.2	288.1	60.5	22	27.1	31.4	24.6	33	23.1	85	55	172.8	193.901
1997-10-01	Tiền Giang	65.7	427.7	27.3	18	26.7	30.8	24.3	32.9	22.9	84	60	204.9	190.763
1997-11-01	Tiền Giang	72.1	171.4	19.3	14	26.7	31	23.9	33	21.9	83	57	231.2	212.726
1997-12-01	Tiền Giang	90.7	16.9	30.6	11	26.5	31.3	23.4	32.4	21.9	82	50	267.5	181.35
1998-01-01	Tiền Giang	98	0	0	0	26.6	31.5	23.4	33.4	21.2	82	46	291.3	141.875
1998-02-01	Tiền Giang	90.3	0	0	0	26.8	31.3	23.9	33	22.3	82	53	254.8	62.5
1998-03-01	Tiền Giang	131.7	0	0	0	28.2	33.3	24.9	35.2	21.9	77	43	312.9	52.5
1998-04-01	Tiền Giang	121.4	47.2	71.9	21	29.1	34.9	25.9	36.1	24	81	45	270.1	72.5
1998-05-01	Tiền Giang	63	86.5	82.4	16	29.8	34.8	26.9	36.4	24.5	81	49	139.8	78.125
1998-06-01	Tiền Giang	84.1	202.5	22.7	21	28.5	33.4	25.9	35.9	23.7	87	54	198.8	162.5
1998-07-01	Tiền Giang	75.7	265.2	27.2	19	28	32.9	25.4	34.9	24.3	86	54	223	568.75
1998-08-01	Tiền Giang	59.3	201.2	44.4	17	27.1	32.1	24.6	33.9	23.1	86	54	203.8	933.75
1998-09-01	Tiền Giang	58.9	265.2	35.8	22	26.9	31.6	24.6	34.9	23.9	88	57	140.1	880.625
1998-10-01	Tiền Giang	46.4	151	83	18	26.8	30.2	24.7	33	23.2	87	63	110.2	670
1998-11-01	Tiền Giang	41.6	90.3	31.8	23	26.2	29.8	24.1	32.6	22.5	86	63	141.2	488.125
1998-12-01	Tiền Giang	45.6	68.8	14.2	11	25.2	29.1	22.7	31.9	18.8	86	55	153.9	206.25
1999-01-01	Tiền Giang	68.3	18.1	7.8	2	26.1	30.5	23.3	32.8	19.1	85	41	188.3	78.9605
1999-02-01	Tiền Giang	75	6.8	0	0	26.1	30.8	23.2	32	19.9	83	50	215	27.9781
1999-03-01	Tiền Giang	88.8	10.2	20.4	2	27.8	32.9	24.7	34.4	23	81	44	268.7	19.8955
1999-04-01	Tiền Giang	57.3	344.1	60.5	10	27.2	32	24.5	34.1	22.7	86	51	163.1	31.0868
1999-05-01	Tiền Giang	83	72.9	17.6	17	27.4	31.6	24.9	33.7	23.3	86	54	176.4	19.2738
1999-06-01	Tiền Giang	58.2	183.3	38.1	17	27	31.2	24.7	33	22.2	88	58	167.4	31.7085
1999-07-01	Tiền Giang	59.9	157.6	36.6	14	26.7	30.8	24.4	33	22.6	89	56	158.4	73.9866
1999-08-01	Tiền Giang	69.1	106.3	76	18	27.2	31.7	24.8	33.6	23.5	87	51	179.7	79.5822
1999-09-01	Tiền Giang	58.4	322.2	33.8	17	27.3	31.5	24.8	33.3	23	84	60	182	105.695
1999-10-01	Tiền Giang	45.2	232.6	81.9	25	26.5	30.3	24.1	32.4	22.9	87	54	155.9	152.325
1999-11-01	Tiền Giang	45.3	161.6	59.5	9	26.2	30.4	23.7	32.5	21.5	84	55	175.1	108.804
1999-12-01	Tiền Giang	52.9	48.6	47.8	9	24.6	28.5	21.8	30.8	16.1	77	57	157.1	75.8518
2000-01-01	Tiền Giang	68.2	11.8	1.5	2	25.9	30.3	23.2	31.9	19.9	82	52	229.7	27.2699
2000-02-01	Tiền Giang	70.6	0	0	0	26.3	30.9	23.3	32.6	19.8	83	48	215.9	24.7908
2000-03-01	Tiền Giang	90.5	25.3	14.9	4	27.4	32.5	24.3	34.4	22.9	82	39	226.7	27.2699
2000-04-01	Tiền Giang	72.1	89.3	38.2	6	28.1	33.2	25.1	35	23.8	82	43	237.2	39.0456
2000-05-01	Tiền Giang	79.6	95.7	74.4	14	27.8	32.6	25.1	34.6	23.1	87	53	185.2	100.403
2000-06-01	Tiền Giang	65.8	149.6	74.1	23	27.2	31.5	24.5	34	22.7	88	52	178.3	141.308
2000-07-01	Tiền Giang	64.4	206.2	30.5	17	26.8	31.4	24	33.2	22.5	84	58	182.3	245.429
2000-08-01	Tiền Giang	70.6	272.6	58.4	23	27.2	31.3	24.6	34.8	22.9	84	52	165.2	318.562
2000-09-01	Tiền Giang	62.4	133.6	66	13	27.1	31.6	24.7	33	22.8	83	53	181.5	230.555
2000-10-01	Tiền Giang	35.6	358.8	51	18	26.3	30.2	24.3	32	22.8	88	57	121.4	247.289
2000-11-01	Tiền Giang	44.9	166.1	26.5	6	26.3	30.7	23.3	32.4	21	81	48	182.2	164.239
2000-12-01	Tiền Giang	45.5	136	13.5	5	26.1	30.2	23.3	32	20.9	83	50	164.9	118.376
2001-01-01	Tiền Giang	96.2	1.6	2	2	26.1	30.5	23.2	32.9	21	83	53	213.4	1948.65
2001-02-01	Tiền Giang	114.3	0	0	0	26.2	31.4	22.7	38.9	18.8	83	51	197.8	1911.61
2001-03-01	Tiền Giang	118.7	22.6	15	4	27.5	32.4	24.4	34.8	22	82	51	217	2173.94
2001-04-01	Tiền Giang	96.3	53.8	38	6	29	34.3	25.6	36.1	24.1	82	45	256.7	2283.81
2001-05-01	Tiền Giang	80.3	171.3	44	13	28.3	32.9	25.2	35.5	23.1	86	47	214.9	2044.94
2001-06-01	Tiền Giang	69.1	412.2	74	23	27	31.8	24.3	34.4	22.3	87	55	150.5	2157.89
2001-07-01	Tiền Giang	88.3	148.7	31	17	27	31.8	24.3	34.1	22.1	86	53	211.4	2388.12
2001-08-01	Tiền Giang	71.3	266.5	58	23	26.8	31.2	24.2	34	22.9	88	53	150	2206.65
2001-09-01	Tiền Giang	70.7	191.1	66	13	27.4	31.8	24.7	33.1	22.4	84	56	191.2	2027.65
2001-10-01	Tiền Giang	61.3	205.6	51	18	26.9	31.1	24.4	33	23.3	87	56	164.3	2138.14
2001-11-01	Tiền Giang	92.6	53.1	27	6	25.5	30	22.3	32.3	18.9	83	46	155.6	0
2001-12-01	Tiền Giang	117.6	16.9	14	5	26	30.6	22.3	32.6	18.3	80	46	210.4	0
2002-01-01	Tiền Giang	98	1	1	1	25.2	30.6	21.3	33	18.4	82	39	269	66.3921
2002-02-01	Tiền Giang	98.1	0	0	0	25.3	30.8	21.6	32.7	19.4	80	46	253	33.8108
2002-03-01	Tiền Giang	123.1	0	0	0	26.9	32.1	23.7	34.6	20.9	77	43	274	28.8929
2002-04-01	Tiền Giang	117.5	0	0	0	28.8	33.6	25.4	34.8	23.3	77	44	282	31.9666
2002-05-01	Tiền Giang	80.3	33.4	8	10	28.6	34.2	25.9	35.9	23.1	81	47	245	38.114
2002-06-01	Tiền Giang	77.6	127.1	34	19	27.6	32.6	24.7	35.8	23.1	86	48	161	73.769
2002-07-01	Tiền Giang	87.9	201.7	43	20	27.5	32	24.6	34.2	22.3	86	48	192	166.595
2002-08-01	Tiền Giang	68.3	95.1	32	20	26.7	30.9	24.1	33.7	22.8	86	52	145	167.824
2002-09-01	Tiền Giang	87.5	69	10	17	26.9	31.2	24.1	33.1	23	85	51	174	231.758
2002-10-01	Tiền Giang	56.9	205.6	36	18	26.9	31.5	23.9	33.4	23	84	52	210	212.701
2002-11-01	Tiền Giang	56.4	63.7	25	12	26.4	30.9	23.4	32.3	21.4	83	51	176	135.243
2002-12-01	Tiền Giang	90.5	17.4	5	8	26.9	31.5	23.9	32.9	22	84	43	229	109.424
2003-01-01	Tiền Giang	87.2	0	0	0	25.3	30.6	22	32	18.9	79	34	296	127.295
2003-02-01	Tiền Giang	111.4	0	0	0	26.4	32.2	23.5	33	20.2	78	45	257	113.219
2003-03-01	Tiền Giang	141.2	0	0	0	27.5	32.6	24.5	34	21.6	80	52	287	164.015
2003-04-01	Tiền Giang	125.5	2.3	1	2	28.9	34.4	25.3	36.7	23.4	80	49	278	209.914
2003-05-01	Tiền Giang	58.6	313.3	53	22	27.8	32.1	25.1	35.8	23	86	50	128	230.722
2003-06-01	Tiền Giang	95.9	165.4	42	14	27.9	32.7	25.2	34.3	23	83	59	213	444.92
2003-07-01	Tiền Giang	62.9	324.2	44	23	26.6	30	24	33.6	22.4	86	63	173	634.027
2003-08-01	Tiền Giang	84	209.9	34	19	26.7	31.8	24.4	34.1	23	85	61	176	709.914
2003-09-01	Tiền Giang	88.3	130.5	46	22	26.7	31.5	24.4	33	23.3	88	66	144	727.05
2003-10-01	Tiền Giang	55.1	268.8	46	22	26.2	30.6	24	32.4	22.3	88	62	131	590.575
2003-11-01	Tiền Giang	75.7	47.9	18	5	27.6	31.5	23.9	33	21.4	83	58	194	420.441
2003-12-01	Tiền Giang	82.8	27	8	4	25	29.9	21.9	32.1	18.2	81	57	105	321.297
2004-01-01	Tiền Giang	104.1	0	0	0	25.3129	30.4032	22.4097	31.7	19.9	82	52	250	222.804
2004-02-01	Tiền Giang	99.1	0	0	0	25.2414	30.4793	22.1966	32	20.2	80	51	239	168.016
2004-03-01	Tiền Giang	109.4	0	0	0	26.7968	32.0484	23.7548	34.2	20.7	77	50	243	146.101
2004-04-01	Tiền Giang	121.5	13.3	8.7	4	28.6967	33.76	25.6833	35.6	23.6	77	56	262	166.799
2004-05-01	Tiền Giang	66.6	313.8	272.9	13	28.4677	33.0903	25.6548	35	23.2	84	57	182	169.842
2004-06-01	Tiền Giang	68.9	101.5	16.6	23	27.1233	31.3333	24.6967	33.9	21.9	84	62	154	302.551
2004-07-01	Tiền Giang	72.3	167	41.5	23	27	31.5677	24.4032	34.7	23.1	86	66	151	498.569
2004-08-01	Tiền Giang	75.7	141.7	37.4	24	26.7258	31.0742	24.4387	33.1	22.9	86			437.085
2004-09-01	Tiền Giang	64.2	223.5	67	17	26.8	31.7433	24.4	33.8	23	84	61	189	485.177
2004-10-01	Tiền Giang	59.1	395.3	101	15	26.371	30.6097	23.7484	32.8	22.1	83	61	185	441.955
2004-11-01	Tiền Giang	68.9	13.4	9.9	5	27.21	31.66	24.1867	33	22.1	83	59	241	362.817
2004-12-01	Tiền Giang	66.7	4.6	3.3	3	25.5613	30.4	22.3581	32	19.9	83	52	205	310.464
2005-01-01	Tiền Giang	83.6	0	0	0	24.8	29.6	21.9	31.8	19.2	80.5161	52	250	143.628
2005-02-01	Tiền Giang	93.2	0	0	0	26.4	31.4	23.4	33.7	21.8	78.2143	55	272	82.4192
2005-03-01	Tiền Giang	110.4	2.5	3	1	26.9	31.7	23.9	34.2	18.8	75.1935	54	283	93.3277
2005-04-01	Tiền Giang	113.6	3.4	3	2	28.8	33.6	25.9	35.2	23.5	74.9667	49	187	76.965
2005-05-01	Tiền Giang	58.1	151.5	54	12	28.9	34	26	37.2	24.7	80.129	54	235	78.1771
2005-06-01	Tiền Giang	82.4	125.6	34	16	27.9	32.5	25.3	33.9	23.4	83.9	53	191	183.625
2005-07-01	Tiền Giang	80.9	167.5	21	25	26.4	31.5	24.4	34	22.9	86.4516	60	143	219.987
2005-08-01	Tiền Giang	103.8	222.1	79	22	27	32	24.5	34.1	23	85.0968	57	188	243.016
2005-09-01	Tiền Giang	82.6	219.5	54	22	27.2	31.5	24.8	34.2	23.4	86.2667	60	158	337.555
2005-10-01	Tiền Giang	65.8	374.5	98	24	27	31.4	24.5	33	23	85.6774	60	183	411.49
2005-11-01	Tiền Giang	64.2	232.6	66	15	26.7	31.3	24.1	32.7	21	82.6333	36	174	342.403
2005-12-01	Tiền Giang	66.1	204.8	110	12	25.4	29.3	23	31.2	19.3	80.6774	61	134	8.48433
2006-01-01	Tiền Giang	85.8	3.5	31	2	25.9	30.6	23.3	32.1	19.9	84	56	206	163.717
2006-02-01	Tiền Giang	115.1	0	0	0	26.9	31.9	24	33.8	22.3	81	56	208	105.721
2006-03-01	Tiền Giang	121.9	33.7	26	2	27.4	31.7	25	33.7	23.1	80	55	235	89.4098
2006-04-01	Tiền Giang	124.8	87.8	26	6	28.7	33.2	25.9	34.7	24.8	82	52	250	81.5562
2006-05-01	Tiền Giang	66	116	23	16	28.3	33	25.2	34.6	23.4	84	56	218	103.305
2006-06-01	Tiền Giang	76.5	223.4	37	19	27.2	31.9	24.8	34	23.5	86	62	168	192.11
2006-07-01	Tiền Giang	84.1	93.8	10	21	27.3	31.4	25	33.7	23.3	87	60	148	352.202
2006-08-01	Tiền Giang	81.2	284.1	80	25	26.8	31.4	24.3	33.6	22.6	86	64	163	381.2
2006-09-01	Tiền Giang	66.9	355	56	24	26.7	31.2	24.4	34	23.5	86	63	145	382.408
2006-10-01	Tiền Giang	69.9	190.9	33	15	26.8	31.1	24.2	33	23.1	85	60	156	289.374
2006-11-01	Tiền Giang	91.3	94	41	6	27.3	32.1	24.3	33	23.2	80	56	233	228.962
2006-12-01	Tiền Giang	84.1	48.3	29	5	26.1	31	22.6	32.3	18.6	80	57	203	169.154
2007-01-01	Tiền Giang	94	10.5	8	4	25.9	30.5	22.6	32.2	16.8	81	55	179	185.364
2007-02-01	Tiền Giang	113.5	0	0	0	25.5	30.8	22	32.2	17.5	86	52	254	111.94
2007-03-01	Tiền Giang	129.6	6.3	5	3	27.5	32.4	24.1	33.9	22.1	82	46	247	199.807
2007-04-01	Tiền Giang	157	6.3	4	4	28.8	34.1	25.5	35.3	24.7	84	45	256	276.24
2007-05-01	Tiền Giang	83.5	271.7	96	21	27.7	32.5	25.1	34.1	23.2	79	52	178	459.196
2007-06-01	Tiền Giang	90.1	211.7	51	17	27.9	32.5	25	35	23.4	81	53	160	1363.75
2007-07-01	Tiền Giang	94.2	167.4	34	18	27.2	31.8	24.6	33.2	23	79	51	148	1732.67
2007-08-01	Tiền Giang	91	222.5	36	21	26.8	31.2	24.3	33.8	22.9	85	58	129	1331.85
2007-09-01	Tiền Giang	78.4	279.8	104	20	26.8	31.6	24.4	33.9	22.5	85	56	138	997.833
2007-10-01	Tiền Giang	75.8	184.7	21	23	26.5	31	24	32.9	21.7	86	52	158	747.472
2007-11-01	Tiền Giang	78.6	31	9	8	25.8	30.1	23	32	17.6	88	45	156	395.402
2007-12-01	Tiền Giang	87.2	4.9	4	2	26	30.8	22.5	32.3	17.8	85	45	162	267.814
2008-01-01	Tiền Giang	90.3	8.2	8	5	25.7	30.4	22.7	32.8	20	83	56	187	155.276
2008-02-01	Tiền Giang	106.1	8	7	2	25.6	30.6	22.4	32.9	20.1	81	50	174	110.911
2008-03-01	Tiền Giang	128.1	0	0	0	26.9	31.9	23.8	33.3	21.1	78	50	256	89.9281
2008-04-01	Tiền Giang	119.7	135.2	79	6	28.3	33.2	25.1	35	23.4	80	52	218	111.511
2008-05-01	Tiền Giang	70.5	255.7	72	17	27.4	32.5	24.8	34.8	23	86	55	171	242.206
2008-06-01	Tiền Giang	80.6	244.6	52	18	27.6	32.2	24.7	34	23.8	86	54	180	444.844
2008-07-01	Tiền Giang	95.9	180.6	36	7	27	32.2	24.1	34.1	22.2	84	53	209	548.561
2008-08-01	Tiền Giang	88	255.1	72	22	26.7	32	24.1	34	22.8	87	53	175	513.789
2008-09-01	Tiền Giang	72.8	215.6	29	24	26.4	31	24.1	33.2	22.8	87	54	134	431.655
2008-10-01	Tiền Giang	69.3	306	144	26	27	31.8	24.3	33.7	22.8	87	54	173	483.813
2008-11-01	Tiền Giang	60.5	143.6	44	17	26.3	30.8	23.6	32.8	20	84	55	143	327.938
2008-12-01	Tiền Giang	67.7	65.6	25	10	25.6	30.4	22.6	33	20.1	82	46	128	279.976
2009-01-01	Tiền Giang	70.3	8.1	8	2	24.5	29.2	21	31.3	17.2	82	47	175	206.839
2009-02-01	Tiền Giang	92	1.2	1	1	26.4	31.4	23.4	33.8	20.1	83	43	194	120.756
2009-03-01	Tiền Giang	129.8	6.3	6	3	27.9	32.9	24.8	36	23.2	80	44	272	132.114
2009-04-01	Tiền Giang	128.6	14	8	3	28.5	33.8	25.4	36	23	84	47	202	129.723
2009-05-01	Tiền Giang	86	171.3	27	22	27.4	32.2	24.7	34.2	23	86	51	174	185.318
2009-06-01	Tiền Giang	109.9	155.5	44	16	28.1	32.8	25.5	34.6	23.6	85	51	197	392.755
2009-07-01	Tiền Giang	95.7	293	95	26	27	31.4	24.3	33.5	22.9	87	51	156	545.194
2009-08-01	Tiền Giang	103.9	238.4	59	18	27.3	32.1	24.8	34.1	23.3	85	51	178	534.433
2009-09-01	Tiền Giang	95.1	169.4	30	21	27	30.9	24.6	33.7	23	86	56	113	518.293
2009-10-01	Tiền Giang	73.4	243	52	18	26.6	31.1	24	32.9	21.4	87	50	154	435.198
2009-11-01	Tiền Giang	72	100.3	32	9	27	31.3	24.1	33.1	21.9	80	51	162	319.823
2009-12-01	Tiền Giang	82.8	7.5	5	3	26.1	30.9	22.9	32.4	20.7	83	44	227	222.979
2010-01-01	Tiền Giang	92.1	45.1	29	3	25.6	29.9	23.1	31.7	21	85	47	218	72.1097
2010-02-01	Tiền Giang	109.5	0	0	0	26.2	31.2	23	33.1	20.8	84	42	270	46.4839
2010-03-01	Tiền Giang	133.3	4.1	3	2	27.8	33.2	24.3	35	22.2	78	41	277	36.9487
2010-04-01	Tiền Giang	133.8	22.8	23	1	28.7	33.9	25.3	34.9	23	81	40	269	19.6663
2010-05-01	Tiền Giang	70.2	117.6	58	12	29.9	35	26.7	36.9	24.5	83	41	236	32.7771
2010-06-01	Tiền Giang	78.4	300.5	55	22	27.9	33.3	25.1	35	24	87	53	204	69.7259
2010-07-01	Tiền Giang	66.7	249.3	54	21	27	32	24	33.8	22	88		171	247.318
2010-08-01	Tiền Giang	70.1	301.8	55	24	26.6	31.7	24	33.5	21.6	87	52	143	502.98
2010-09-01	Tiền Giang	66.6	225.3	62	19	27	32.1	24.3	33.9	23	86	48	172	553.039
2010-10-01	Tiền Giang	61.1	291.8	49	22	26.5	31	24.3	33.4	21.9	87	46	120	536.353
2010-11-01	Tiền Giang	60.9	0	0	0	26.5	31	24	32.4	22.8	84	58	162	374.851
2010-12-01	Tiền Giang	78	44.8	26	5	25.9	30	23.1	32.4	20.3	84	51	133	321.216
2011-01-01	Tiền Giang	75	1	1	0	25.4	29.9	22.2	32.7	19.8	84	51	176	130.156
2011-02-01	Tiền Giang	90	0	0	0	25.7	30.9	22.9	32.4	20.7	82	44	231	70.7239
2011-03-01	Tiền Giang	99	8	6	0	26.8	31.7	23.7	33.5	21.6	80	49	201	77.2614
2011-04-01	Tiền Giang	97	156	15	0	27.5	32.9	24.6	35.1	22.9	80	46	230	48.7341
2011-05-01	Tiền Giang	89	176	35	0	28.1	33	25.3	35.3	22.8	84	50	192	56.4602
2011-06-01	Tiền Giang	84	376	68	0	27	32	24.3	34	22.1	85	56	128	120.052
2011-07-01	Tiền Giang	106	121	18	0	27	31.8	24.5	33.8	22.7	85	53	192	238.322
2011-08-01	Tiền Giang	97	161	47	0	27.3	32.2	24.6	34	22.8	85	54	221	309.046
2011-09-01	Tiền Giang	100	227	51	0	26.9	30.8	24.5	33.3	22.9	85	56	151	296.565
2011-10-01	Tiền Giang	82	162	38	0	27.1	31.5	24.5	33.7	23	85	50	206	251.991
2011-11-01	Tiền Giang	76	249	54	0	27.1	31.6	24.3	32.9	22.8	82	52	186	212.766
2011-12-01	Tiền Giang	81	11	5	0	26	30.2	22.8	32.2	19.7	78	49	165	203.851
2012-01-01	Tiền Giang	80	0	0	0	26	30.5	22.9	32	20.9	84	49	206	121.713
2012-02-01	Tiền Giang	94	5	4	0	26.6	31.5	23.6	33.3	20.1	82	49	238	101.625
2012-03-01	Tiền Giang	104	66	21	0	27.8	32.9	24.7	34.5	23.5	80	46	249	114.623
2012-04-01	Tiền Giang	91	102	37	0	28.1	33.2	25	35.1	22.8	81	50	202	103.397
2012-05-01	Tiền Giang	67	136	32	0	28.2	33.1	25.8	35.2	24	86	53	211	168.981
2012-06-01	Tiền Giang	99	123	19	0	28	32.4	25.5	34.2	24	84	50	199	307.238
2012-07-01	Tiền Giang	77	378	68	0	27.5	32.2	24.9	33.5	23	85	52	199	376.366
2012-08-01	Tiền Giang	109	65	17	0	28.1	32.8	25.5	34.6	24.1	84	50	242	404.136
2012-09-01	Tiền Giang	55	328	45	0	26.4	30.4	24.5	33.2	23.1	78	55	122	280.65
2012-10-01	Tiền Giang	30	212	61	0	27.3	31.5	24.8	32.9	23.2	84	48	96	230.428
2012-11-01	Tiền Giang	79	17	16	0	27.7	32	25	33.9	23.3	85	49	213	179.616
2012-12-01	Tiền Giang	98	12	6	0	27.5	32.2	24.2	34	22.6	84	45	241	135.303
2013-01-01	Tiền Giang	84	37	25	0	25.9	30.2	23.1	32.3	20.7	84	41	197	93.9298
2013-02-01	Tiền Giang	10	0	0	0	27.1	32.1	23.9	34	21.3	79	40	237	44.6166
2013-03-01	Tiền Giang	122	0	0	0	28.1	32.9	25.1	35.6	22.5	79	42	301	64.5767
2013-04-01	Tiền Giang	110	69	24	0	29.1	33.6	26.3	36.8	23.5	84	41	212	54.5967
2013-05-01	Tiền Giang	67	116	31	0	29	34	26.2	35.5	25	84	45	220	49.3131
2013-06-01	Tiền Giang	73	156	31	0	27.2	31.9	25.4	34.8	24	85	54	148	80.4274
2013-07-01	Tiền Giang	82	260	41	0	27.4	31.4	25.1	34.2	22.9	87	50	162	85.7109
2013-08-01	Tiền Giang	81	252	39	0	27.2	31.7	25	33.2	23.2	85	51	196	103.91
2013-09-01	Tiền Giang	66	203	37	0	26.8	31.1	24.6	34.2	23.1	88	52	136	83.3627
2013-10-01	Tiền Giang	59	222	39	0	26.8	31.2	24.6	33.1	23.3	85	47	171	73.3826
2013-11-01	Tiền Giang	70	179	104	0	26.9	31	24.3	33.1	22.9	83	45	206	65.1638
2013-12-01	Tiền Giang	66	22	9	0	25.4	29.4	22.4	31.5	19.5	81	48	154	41.0943
2014-01-01	Tiền Giang	72.9	25	24	4	24.4	29.1	21.2	31.1	17.7	81	33	215	21.5605
2014-02-01	Tiền Giang	88	0	0	0	25.3	30	22.4	31.2	20.1	81	42	93	19.8124
2014-03-01	Tiền Giang	121	0	0	0	27.3	32.1	24.4	34.3	22	79	45	301	34.3803
2014-04-01	Tiền Giang	108	85	26	6	29	33.7	25.7	36	24	80	44	266	33.2148
2014-05-01	Tiền Giang	67	24	10	0	29.8	34.5	26.9	36.2	25.2	82	48	236	36.1284
2014-06-01	Tiền Giang	62	293	109	3	27.8	32.5	25.6	35.1	24	68	53	161	28.5531
2014-07-01	Tiền Giang	80	190	46	18	27.5	31.7	25.2	33.3	23.1	80	54	178	40.7902
2014-08-01	Tiền Giang	73	258	70	19	27.2	32.1	24.8	34.1	23.5	83	53	204	58.8544
2014-09-01	Tiền Giang	75	169	31	28	27.4	32.3	24.9	34.2	23.1	85	51	196	68.7606
2014-10-01	Tiền Giang	61	252	95	15	27.1	31.8	24.7	33.1	23.2	86	57	189	67.0124
2014-11-01	Tiền Giang	81	50	15	3	27.8	32.4	24.9	33.9	23.1	84	50	241	62.9334
2014-12-01	Tiền Giang	72	101	51	1	26.7	31.1	23.7	33.6	21.3	83	54	174	44.2865
2015-01-01	Tiền Giang	74	5	5	1	25	29.6	22	32.3	19.8	85	39	227	48.6083
2015-02-01	Tiền Giang	95	0	0	0	25.1	30.2	21.9	32	19.3	82	42	247	20.2535
2015-03-01	Tiền Giang	131	0	0	0	27.6	32.3	24.9	34.3	22.7	78	45	304	34.7202
2015-04-01	Tiền Giang	112	3	3	1	28.9	33.7	26.1	36.3	24.1	80	48	271	29.5122
2015-05-01	Tiền Giang	174	57	21	2	29.9	35	26.8	36.7	25.2	80	46	274	35.2989
2015-06-01	Tiền Giang	85	188	55	6	28.3	33.1	25.5	35.9	23.8	84	46	197	56.131
2015-07-01	Tiền Giang	88	337	81	5	28.1	32.8	25.5	34.3	23.5	82	50	213	127.886
2015-08-01	Tiền Giang	93	99	26	5	28.3	33.1	25.7	34.4	23.9	83	48	252	162.606
2015-09-01	Tiền Giang	77	403	125	12	27.7	32.6	25.2	34.8	22.3	84	49	203	216.423
2015-10-01	Tiền Giang	67	176	48	9	27.4	32.2	24.8	34.2	23.6	84	48	193	204.849
2015-11-01	Tiền Giang	84	41	31	3	28	32.5	25.1	34.2	23.7	84	45	247	178.809
2015-12-01	Tiền Giang	93	9	9	2	27.2	31.7	24.3	34	21.2	85	45	97	151.612
2016-01-01	Tiền Giang	99	53	53	2	27.1	31.8	24.3	32.7	20.8	82	45	296	121.25
2016-02-01	Tiền Giang	115.1	0.4	0.4	1	26.5	31.7	23.3	33.4	19.2	79	39	255	114.929
2016-03-01	Tiền Giang	130	0	0	0	27.4	32.3	24.4	33.8	22	81	38	299	113.78
2016-04-01	Tiền Giang	138.1	0	0	0	29.6	34.8	26.3	36.2	24.1	78	40	306	96.5406
2016-05-01	Tiền Giang	108	171	64	16	29.7	34.5	26.7	37	24.8	83	42	228	97.6899
2016-06-01	Tiền Giang	67	228	38	22	28.1	32.8	25.4	35	23.9	84	50	178	71.8308
2016-07-01	Tiền Giang	71	186	39	20	27.9	32.9	25	34.6	23.2	83	56	222	81.0252
2016-08-01	Tiền Giang	74	179	32	21	28.2	32.7	26	34.4	24.7	83	60	135	106.884
2016-09-01	Tiền Giang	62	375	73	25	27.7	32.4	25.4	34.7	24.1	84	57	102	133.318
2016-10-01	Tiền Giang	46.8	416	67	31	27	30.9	25	32.3	23.5	87	62	91	139.064
2016-11-01	Tiền Giang	68.2	122	40	14	27.8	32	25.3	34.2	24.4	83	53	160	152.856
2016-12-01	Tiền Giang	56.8	83	26	17	26.6	30.3	24.3	32.8	22.5	85	57	80	107.459
