# Supplementary material for: Deep learning models for forecasting dengue fever based on climate data in Vietnam
Source: PLoS Negl Trop Dis. 2022 Jun 13;16(6):e0010509. doi: 10.1371/journal.pntd.0010509 (PMC9232166; doi:10.1371/journal.pntd.0010509)
Supplement: S1 Data — (ZIP) [file pntd.0010509.s010.zip › Data/Trà Vinh.xlsx]

## Sheet: Sheet1
year_month	province	Total_Evaporation	Total_Rainfall	Max_Daily_Rainfall	n_raining_days	Average_temperature	Max_Average_Temperature	Min_Average_Temperature	Max_Asolute_Temperature	Min_Asolute_Temperature	Average_Humidity	Min_Humudity	n_hours_sunshine	Dengue_fever_rates
1997-01-01	Trà Vinh	64.6	0	0	0	24.4	29.2	21.6	30.3	20.3	76	51	265.5	300.799
1997-02-01	Trà Vinh	67.6	1.8	1.7	2	26.3	30.6	23.9	31.9	23	80	53	204.3	231.384
1997-03-01	Trà Vinh	94.5	0	0	0	26.7	31.7	23.6	34.2	21.3	79	52	289.4	193.521
1997-04-01	Trà Vinh	78.5	75.8	73.9	3	28.1	33	25	34.2	23.1	76	45	256.9	362.852
1997-05-01	Trà Vinh	95.2	127.3	33.9	12	28.2	33	25.4	34.9	23.5	78	51	226.3	160.917
1997-06-01	Trà Vinh	58.1	147.3	40.6	15	27.7	32.2	24.8	33.7	22.6	80	60	228.8	834.034
1997-07-01	Trà Vinh	45.7	303.3	41.3	24	26.6	30.9	24.3	33.3	22.5	86	63	141	0
1997-08-01	Trà Vinh	54.2	355.3	69.6	22	26.8	31	24.4	33	22.5	82	63	168.4	2170.8
1997-09-01	Trà Vinh	45.2	165.2	38.7	19	27.2	31.6	24.8	33.8	23.9	80	60	157	2083.51
1997-10-01	Trà Vinh	46.8	283.7	43.1	22	27.2	31.4	24.6	32.7	23.2	81	61	189.8	1828.99
1997-11-01	Trà Vinh	65.3	331.7	122.9	9	27	30.9	24.5	32.5	23.1	80	59	231.7	1058.06
1997-12-01	Trà Vinh	97.2	3.4	3.4	1	26.8	31	24	32.3	22	78	46	275.5	771.981
1998-01-01	Trà Vinh	108	0	0	0	26.8	31.5	23.7	34.1	21.3	80	48	305.6	283.57
1998-02-01	Trà Vinh	84.5	0	0	0	26.8	31.8	23.5	34	21.5	82	53	273.6	118.849
1998-03-01	Trà Vinh	114.1	0	0	0	28	33.4	24.5	35.8	21.5	75	46	320.3	96.9558
1998-04-01	Trà Vinh	91.2	13.5	7	3	29	33.9	25.6	35.9	24	77	53	266.1	137.615
1998-05-01	Trà Vinh	89.7	37.5	12.1	9	29.7	34.7	26.6	36.7	24.5	81	50	243.7	185.571
1998-06-01	Trà Vinh	56.2	139.4	35.3	18	28	33	25.3	35.3	23.7	83	57	188.6	468.098
1998-07-01	Trà Vinh	50.1	220.4	30.2	21	27.6	32.5	24.8	33.9	23.3	83	63	226.1	745.413
1998-08-01	Trà Vinh	50.4	236.7	82.5	21	27.4	32.1	24.8	34.1	23.3	82	62	222.1	1018.56
1998-09-01	Trà Vinh	42.4	232.3	63.6	22	26.9	31.3	24.6	33.9	23.4	84	63	148	512.927
1998-10-01	Trà Vinh	45.7	369.6	119.4	17	27	30.6	24.7	32.8	23.1	85	61	128	371.143
1998-11-01	Trà Vinh	48.7	98.9	27.1	15	26.7	30.2	24.3	32.2	22.4	82	63	148.3	487.907
1998-12-01	Trà Vinh	50.9	155.6	80.8	9	25.7	29.3	23.2	31.9	18.5	81	58	157.6	530.651
1999-01-01	Trà Vinh	67.5	14.4	7.8	8	26.1	30.3	25.5	31.8	19.9	79	51	199.3	216.696
1999-02-01	Trà Vinh	74.6	81.5	17.9	4	26	30.4	23.1	31.6	20.7	78	52	231.1	54.6899
1999-03-01	Trà Vinh	87.8	55.7	49.3	4	27.7	32.7	24.5	34.2	23	79	48	266.1	69.1363
1999-04-01	Trà Vinh	54.3	248	43.8	22	27.5	32	24.9	34	23.6	83	59	188.4	128.986
1999-05-01	Trà Vinh	95.3	236.6	75.8	24	27.3	31.4	24.9	33.1	23.7	85	63	170.8	249.716
1999-06-01	Trà Vinh	53.7	139.1	35.5	17	26.7	31.1	24.2	32.7	22.7	84	58	147.9	272.418
1999-07-01	Trà Vinh	50.3	250.3	34.1	23	26.4	30.5	24	32.8	22.7	84	62	163.6	343.618
1999-08-01	Trà Vinh	53.7	178.9	43.7	21	26.7	31.1	24.1	32.7	21.9	81	62	174.7	183.676
1999-09-01	Trà Vinh	52.4	60.4	14.6	17	27	31.5	24.6	33.2	23.4	80	63	179.2	231.142
1999-10-01	Trà Vinh	41	361.7	67.3	23	27	30.8	24.6	32.8	23.6	85	58	158.7	116.603
1999-11-01	Trà Vinh	48.3	271.8	69	19	26.8	30.7	24.4	32.4	22.9	83	61	178.2	87.7102
1999-12-01	Trà Vinh	60.3	49.8	16.3	11	25	28.6	22.5	31.2	17.2	87	59	155.9	95.9653
2000-01-01	Trà Vinh	77.3	0	0	0	26.1	30.3	23.5	31.7	21.9	79	53	255.4	51.4403
2000-02-01	Trà Vinh	70.4	0	0	0	26.3	30.9	23.4	32.3	20.4	80	54	240.5	14.4033
2000-03-01	Trà Vinh	82.7	14.4	8.9	3	27.3	32.2	24.2	33.6	23.3	81	48	246.4	32.9218
2000-04-01	Trà Vinh	60.8	74.1	30.4	9	27.9	32.8	24.9	34.7	22.3	82	53	243.7	17.4897
2000-05-01	Trà Vinh	96.8	162.7	34	22	27.6	32.4	25.1	34.3	23.6	84	60	183.1	66.8724
2000-06-01	Trà Vinh	52.8	154.3	27.2	20	27	31.6	24.3	33	23	84	63	170.2	124.486
2000-07-01	Trà Vinh	61.2	271.8	56.9	19	27	31.3	24.3	33.2	21.8	85	64	189.6	64.8148
2000-08-01	Trà Vinh	57.4	207.1	43	25	26.8	31.1	24.2	33.4	22.8	81	64	164.5	69.9588
2000-09-01	Trà Vinh	49.4	143.9	29.5	18	27.1	31.6	24.5	33.6	23.1	82	64	188.7	49.3827
2000-10-01	Trà Vinh	39.5	368.5	101.6	24	26.7	30.7	24.4	32.5	22.8	85	63	121.2	42.1811
2000-11-01	Trà Vinh	54.8	64.9	31.8	10	25.9	30.7	24.4	32.2	23	79	56	181.2	40.1235
2000-12-01	Trà Vinh	55.7	81.6	49.8	8	26.4	30.2	24.1	32.3	21.9	79	58	173.5	21.6049
2001-01-01	Trà Vinh	65.7	0.2	0.2	1	26	30.5	23.4	31.9	21.4	81	56	224.4	1665.13
2001-02-01	Trà Vinh	57.2	11.7	11.4	3	26	31.2	23	33.8	21	81	53	198.8	1562.6
2001-03-01	Trà Vinh	79.2	69.3	39.9	5	27.4	32	24.8	33.4	22.5	80	52	214.1	1508.25
2001-04-01	Trà Vinh	73.4	211.1	98.9	6	28.6	33.5	25.6	35.2	24	79	55	259.1	1796.37
2001-05-01	Trà Vinh	94.7	152.1	38	20	27.9	32.8	25.2	34.6	23	82	57	217.6	1618.99
2001-06-01	Trà Vinh	56.4	161.9	23.2	22	26.9	31.6	26.5	33.6	23	81	62	143.6	1729.72
2001-07-01	Trà Vinh	59.6	204.6	46.3	21	27.3	31.7	24.6	33.2	22.7	81	63	205.3	1852.76
2001-08-01	Trà Vinh	54.4	234.3	36.3	25	26.6	30.7	24.4	33.4	22.5	83	59	132.6	1986.06
2001-09-01	Trà Vinh	52	426.3	85.2	19	27.1	31.7	24.6	34.1	23.2	82	61	193.5	1633.34
2001-10-01	Trà Vinh	39	304.6	53.7	24	27	31	24.8	32.5	23.9	85	62	149.9	1570.8
2001-11-01	Trà Vinh	55.5	155.2	69.5	7	26.2	29.9	23.6	32	20.8	75	54	153.7	1253.97
2001-12-01	Trà Vinh	72	13.9	7.1	4	26.1	30.1	23.2	31.7	19.6	75	51	215.3	549.574
2002-01-01	Trà Vinh	86.9	0	0	0	25.2	30.2	22.3	32	20.4	78	48	269	4.08497
2002-02-01	Trà Vinh	85.6	0	0	0	25.5	30.7	22.5	32.4	21.1	81	49	259	1.02124
2002-03-01	Trà Vinh	102.3	0	0	0	26.9	32.3	23.5	35	21	78	44	290	0
2002-04-01	Trà Vinh	102	1.8	2	2	28.8	34	25.4	35.2	23.5	75	45	287	0
2002-05-01	Trà Vinh	97.5	176.9	44	13	28.4	33.5	25.5	35	23.1	78	49	245	1.02124
2002-06-01	Trà Vinh	52.4	154.3	31	21	27.4	32.1	24.8	33.7	23.4	80	60	156	3.06373
2002-07-01	Trà Vinh	78.6	83	24	12	27.7	32	25	33.8	23.4	80	56	212	12.2549
2002-08-01	Trà Vinh	54.7	235.5	86	21	26.6	30.9	24.1	33.5	22	83	54	141	15.3186
2002-09-01	Trà Vinh	59.2	80.7	11	19	27	31.3	24.6	33.2	23.2	81	57	176	11.2337
2002-10-01	Trà Vinh	51.4	283.8	85	20	27.1	31.7	24.5	33.5	22.4	81	59	206	35.7435
2002-11-01	Trà Vinh	55.8	237.4	80	11	27	31.4	24.9	32.8	23.6	80	60	185	13.2761
2002-12-01	Trà Vinh	70.7	12.5	12	2	27	31.3	24.6	32.6	23.5	82	55	248	16.3399
2003-01-01	Trà Vinh	75.5	0	0	0	25.2	30.5	22.6	32.9	20.4	80	44	258	8.14249
2003-02-01	Trà Vinh	85.8	0	0	0	26.1	31.3	23.3	32.4	21	80	41	268	3.05344
2003-03-01	Trà Vinh	99.4	2.4	2	1	27.4	32.6	24.6	35.4	22.5	78	51	280	9.16031
2003-04-01	Trà Vinh	90.8	6.4						37		76			2.03562
2003-05-01	Trà Vinh	98.4	268	37	24	27.5	32	25.2	35	22.7	84	55	119	7.12468
2003-06-01	Trà Vinh	60.7	341.5	96	14	28	32.7	25.2	33.8	23.3	83	56	197	20.3562
2003-07-01	Trà Vinh	50	368.7	54	23	26.7	31.3	24.3	34.2	22	84	58	165	44.7837
2003-08-01	Trà Vinh	58.7	253.4	64	22	26.8	31.5	24.5	33.8	22.3	83	57	151	53.944
2003-09-01	Trà Vinh	48.3	269.8	41	25	26.4	31.1	24.3	32.7	23.1	83	60	140	60.0509
2003-10-01	Trà Vinh	40.9	311.7	75	23	26.3	30.7	24.3	32.9	23.2	84	54	124	56.9975
2003-11-01	Trà Vinh	64.6	62.4	18	5	26.9	31.6	24.5	32.9	23.2	80	52	209	65.1399
2003-12-01	Trà Vinh	68.1	5.1	2	7	25.3	29.6	22.6	31.4	19.8	78	51	165	49.8728
2004-01-01	Trà Vinh	84.2	4.4	4	1	25.3	30.4	22.7	32	21.3	81	51	233	15.2084
2004-02-01	Trà Vinh	71.9	0	0	0	24.9	30.5	21.8	32.1	20.1	77	52	248	19.2639
2004-03-01	Trà Vinh	90.2	0	0	0	26.8	32.6	23.5	34.4	22.1	71	49	240	27.375
2004-04-01	Trà Vinh	88.5	40.7	27	3	28.5	34.2	24.9	35.4	23	75	46	249	46.639
2004-05-01	Trà Vinh	97.7	181.8	113	14	28.1	32.8	25.4	35.2	23.7	79	56	178	109.5
2004-06-01	Trà Vinh	70.1	247.9	55	18	27.1	31.4	24.5	33.8	22.9	81	57	158	240.292
2004-07-01	Trà Vinh	57.8	305.9	85	20	26.7	31.7	24.3	34.5	21.1	80	67	182	429.889
2004-08-01	Trà Vinh	59.2	204.6	54	24	26.6	31.1	24.9	32.7	22.5	81	60	167	393.389
2004-09-01	Trà Vinh	48.2	370.2	64	20	26.6	31.9	24.3	33.3	23.2	85	59	161	327.487
2004-10-01	Trà Vinh	55.8	317	92	16	26.5	30.9	24.2	32.7	22.9	81	51	187	417.723
2004-11-01	Trà Vinh	72.7	47.1	16	7	27.2	31.8	24.4	33.2	22.6	78	56	245	267.667
2004-12-01	Trà Vinh	61.3	182.4	116	4	25.2	30.3	22.4	32	20.2	78	50	193	101.389
2005-01-01	Trà Vinh	75.5	0	0	0	24.4484	29.8871	21.6194	31.9	19.2	78	49		64.6334
2005-02-01	Trà Vinh	76.9	0	0	0	25.8786	31.7929	22.4821	34.1	20.5	80	54	267	14.1386
2005-03-01	Trà Vinh	99.8	0	0	0	26.5935	32.3935	23.3742	34.7	19.8	73	48	280	28.2771
2005-04-01	Trà Vinh	99.3	2	2	1	28.2033	34.1733	24.57	35.6	22.4	74	48	268	56.5542
2005-05-01	Trà Vinh	88.3	139.8	36.4	15	28.0677	33.8516	24.8871	36.6	23.7	80	54	264	129.267
2005-06-01	Trà Vinh	62	177.7	36.6	16	27.5	32.2833	24.73	33.7	24	84	66	105	245.405
2005-07-01	Trà Vinh	52.4	257.3	41.3	22	26.1484	30.9516	23.7839	33.8	21.8	85	67		405.979
2005-08-01	Trà Vinh	70.8	153.3	42.8	21	26.9194	32.071	24.2032	33.9	22.3	81	67		290.85
2005-09-01	Trà Vinh	58.2	356	87.1	20	26.5833	31.3433	24.2533	33.9	23.1	84	68	80	308.019
2005-10-01	Trà Vinh	52.7	222.4	54.4	24	27.0419	31.8516	24.4935	34	23	83	68	186	238.336
2005-11-01	Trà Vinh	56.6	174.4	49.6	13	26.56	31.1733	24.03	32.4	21.7	82	60	178	192.89
2005-12-01	Trà Vinh	61.4	118.6	53.1	18	25.1387	29.271	23.0097	31.4	19.8	77	69	90	812.967
2006-01-01	Trà Vinh	72.9	0.1	1	1	25.4	30.9	22.5	33	19.8	80	56	160	74.4692
2006-02-01	Trà Vinh	110.2	0	0	0	26.6	32.1	23.6	33.7	21.5	79	56	213	45.2853
2006-03-01	Trà Vinh	86.6	164.8	145	2	26.8	32.3	23.7	34.4	22	79	55	225	46.2916
2006-04-01	Trà Vinh	80.8	22.9	9	6	28	33.8	24.8	35.2	23.3	79	49	223	55.3487
2006-05-01	Trà Vinh	93.1	149	29	17	27.6	33.4	24.6	35.2	23	81	55	185	220.388
2006-06-01	Trà Vinh	47.4	247.1	58	24	26.9	32.3	24.4	33.5	22.2	84	62	140	251.585
2006-07-01	Trà Vinh	58.1	198.3	49	25	26.7	31.3	24.2	33.5	22.8	85	64	128	216.363
2006-08-01	Trà Vinh	64.9	170.7	31	26	26.5	31.5	24.1	33.4	22.9	82	66	151	148.938
2006-09-01	Trà Vinh	51.1	179.9	37	22	26.6	31.7	24.4	33.9	23	84	64	137	128.812
2006-10-01	Trà Vinh	62.1	231.1	58	18	27	31.9	24.6	33.4	23.4	82	60	163	74.4692
2006-11-01	Trà Vinh	71.9	14.6	8	6	27.5	32.6	24.7	33.4	23.9	77	54	226	52.3297
2006-12-01	Trà Vinh	73.8	101.9	46	10	26.3	31.4	23.2	33.5	20.4	76	50	203	46.2916
2007-01-01	Trà Vinh	72.1	16.8	7	8	25.8	30.7	23.1	33	19	78	43	175	31.087
2007-02-01	Trà Vinh	80.8	0	0	0	25.2	31.5	21.7	33.3	18.2	84	40	250	9.02527
2007-03-01	Trà Vinh	89.7	14.1	8	5	27.2	33	24.3	34.6	21.6	78	47	229	20.0562
2007-04-01	Trà Vinh	101	21.4	8	4	28.6	34.2	25.5	35.9	23.7	78	51	224	25.0702
2007-05-01	Trà Vinh	107.6	408.7	72	26	27.4	32.6	25.1	34.3	23.6	80	60	156	51.1432
2007-06-01	Trà Vinh	50.8	291.7	69	22	27.7	32.3	25.1	34.5	23.6	82	60	146	125.351
2007-07-01	Trà Vinh	62.1	215	32	22	27.1	31.3	24.8	33	23.6	76	63	124	277.778
2007-08-01	Trà Vinh	63	240.3	54	23	26.9	30.6	24.7	32.8	23.5	84	58	122	251.705
2007-09-01	Trà Vinh	51.7	188.8	22	24	26.8	30.8	24.8	32.9	23.7	85	63	123	178.5
2007-10-01	Trà Vinh	58.1	268.5	44	21	26.8	30.9	24.6	32.8	22.8	85	63	148	137.385
2007-11-01	Trà Vinh	71.8	83.5	32	7	26.3	30.2	23.9	31.7	20.1	83	59	149	94.2639
2007-12-01	Trà Vinh	82.9	6.8	6	3	26.1	31	23.3	32.6	19.4	82	49	165	76.2134
2008-01-01	Trà Vinh	76.7	0.7	0.7	2	25.7	30.4	22.9	32.5	20.9	79	51	158	48.9608
2008-02-01	Trà Vinh	100.9	11.2	11	1	25.9	30.9	23.1	32.2	20.3	79	49	150	16.9864
2008-03-01	Trà Vinh	114	0	0	0	26.8	32.1	23.5	34	22	78	43	247	10.9912
2008-04-01	Trà Vinh	98.3	152.9	102	6	28.3	33.4	25	35.1	23.7	79	49	201	26.9784
2008-05-01	Trà Vinh	103.6	308.1	195	23	27.1	32.2	24.4	33.7	22.4	84	56	147	48.9608
2008-06-01	Trà Vinh	59.1	155.9	54	20	27.3	32.3	24.6	34.2	23.2	84	57	161	88.9289
2008-07-01	Trà Vinh	63.5	147.6	60	19	26.9	31.9	24.3	34	22.5	81	61	189	143.885
2008-08-01	Trà Vinh	53.2	273.8	48	20	26.6	31	23.9	34	21.8	84	62	185	174.86
2008-09-01	Trà Vinh	45.4	325	65	25	26.3	31.1	24	33.5	22.9	84	62	140	130.895
2008-10-01	Trà Vinh	50	304.2	115	21	27.2	32.1	24.5	34	22.9	84	57	181	122.902
2008-11-01	Trà Vinh	53	345.9	84	18	26.3	30.8	23.8	32.6	21.3	82	60	151	81.9345
2008-12-01	Trà Vinh	56.7	17	74	12	25.8	30.5	22.7	32	20.8	77	62	168	99.9201
2009-01-01	Trà Vinh	61	0.4	1	2	24.1	29.3	21.5	31.4	18	78	75	179	46.8501
2009-02-01	Trà Vinh	71.6	3.8	4	2	26	31.6	22.6	33	19.8	83	55	204	42.8628
2009-03-01	Trà Vinh	105.3	1.1	1	2	27.9	33.5	24.7	35.6	23.7	80	48	288	56.8182
2009-04-01	Trà Vinh	92.9	30.3	26	7	28.8	34.1	25.7	36	24.1	80	56	223	157.496
2009-05-01	Trà Vinh	97.9	229.4	31	23	27.5	32.5	24.7	34.5	23.3	85	63	188	223.285
2009-06-01	Trà Vinh	69.1	139.6	56	18	27.7	32.7	24.8	34.3	22.9	83	57	215	419.657
2009-07-01	Trà Vinh	60.8	386.3	100	23	26.9	31.6	24.3	34	23.2	84	63	168	391.746
2009-08-01	Trà Vinh	68	197.2	25	19	27.6	32.5	24.8	34.4	23.5	82	57	194	481.459
2009-09-01	Trà Vinh	60.2	192.8	22	25	27.1	31.2	24.5	33.7	22.8	83	61	134	331.938
2009-10-01	Trà Vinh	54.9	277.8	79	17	26.8	31.3	24.2	33.5	23.3	84	54	178	248.206
2009-11-01	Trà Vinh	73.4	25.9	22	5	27.3	31.4	24.4	34	22.8	79	54	185	193.381
2009-12-01	Trà Vinh	89.1	6.3	5	2	26.1	31	23	32.5	21	79	46	259	127.592
2010-01-01	Trà Vinh	88.9	30.7	16	2	25.7	30.2	22.8	32	21.3	81	48	223	86.3095
2010-02-01	Trà Vinh	85.4	0	0	0	26.3	32	22.7	33.9	21.3	81	49	265	44.6429
2010-03-01	Trà Vinh	118.3	0	0	0	27.8	33.4	24.1	34.8	22	75	45	261	58.5317
2010-04-01	Trà Vinh	94.4	0.7	1	3	28.8	34.5	25	35.7	23.3	74	44	257	75.3968
2010-05-01	Trà Vinh	90.4	47.4	15	12	29.4	35	26	36.8	24.5	78	49	168	133.929
2010-06-01	Trà Vinh	53	260.6	41	23	27.8	33.4	24.9	35.3	23.4	84	55	187	156.746
2010-07-01	Trà Vinh	51.8	227.3	70	24	27.2	32.4	24.6	34.8	23.5	87	54	166	243.056
2010-08-01	Trà Vinh	53.4	245.2	53	23	27	32.2	24.4	33.5	23	84	57	166	256.944
2010-09-01	Trà Vinh	51.4	202.7	64	17	27.3	32.4	24.5	33.8	22.2	84	59	180	296.627
2010-10-01	Trà Vinh	49.4	342.3	73	24	26.6	31.2	24.1	33.5	21.4	85	57	133	266.865
2010-11-01	Trà Vinh	53.5	109.5	35	17	26.8	31.3	24.1	32.6	22.3	84	57	178	162.698
2010-12-01	Trà Vinh	60.3	54.3	49	6	26.2	30.7	23.2	32.6	21.2	79	58	163	163.69
2011-01-01	Trà Vinh	69	1	1	0	25.6	30.7	22.3	33	19.7	76	47	190	40.4698
2011-02-01	Trà Vinh	90	0	0	0	25.7	31.2	22.4	32.5	20	81	44	226	26.6509
2011-03-01	Trà Vinh	115	3	2	0	27.4	32.6	24.2	34.3	22.5	77	45	204	30.5992
2011-04-01	Trà Vinh	110	14	14	0	27.9	33.2	24.4	34.8	22.4	79	43	244	14.806
2011-05-01	Trà Vinh	82	297	58	0	27.6	33.2	25.2	35.5	23.2	82	46	176	24.6767
2011-06-01	Trà Vinh	62	342	42	0	27.1	32	24.5	33.8	22.6	85	59	159	45.4052
2011-07-01	Trà Vinh	68	175	32	0	27.2	32	24.5	33.6	23.2	83	56	179	47.3793
2011-08-01	Trà Vinh	63	324	83	0	27.2	32.2	24.5	33.6	22.9	83	58	201	70.0819
2011-09-01	Trà Vinh	62	190	53	0	26.9	31.3	24.4	33.3	22.6	84	60	143	40.4698
2011-10-01	Trà Vinh	70	243	62	0	27.3	32.4	24.6	33.6	23.7	84	49	218	46.3923
2011-11-01	Trà Vinh	63	302	94	0	27.1	32.2	24.1	33.7	22.5	81	53	189	40.4698
2011-12-01	Trà Vinh	66	70	2	0	26	30.6	23	33	19.8	78	45	176	29.6121
2012-01-01	Trà Vinh	84	1	1	0	26	31	22.9	32.3	21.2	81	47	210	15.7109
2012-02-01	Trà Vinh	91	9	8	0	26.7	32.2	23.2	33.3	21.6	81	46	238	24.5483
2012-03-01	Trà Vinh	101	73	53	0	28	33.5	24.6	34.4	23	79	48	246	22.5844
2012-04-01	Trà Vinh	79	33	13	0	27.8	33.3	24.6	35.4	22.9	78	53	245	20.6206
2012-05-01	Trà Vinh	76	262	62	0	27.6	32.7	24.8	34.5	23.8	83	56	199	46.1508
2012-06-01	Trà Vinh	82	152	36	0	27.8	32.4	25.1	33.8	23.1	80	54	189	99.1752
2012-07-01	Trà Vinh	65	292	69	0	27.2	31.7	24.5	32.7	22.3	82	59	197	129.615
2012-08-01	Trà Vinh	83	62	19	0	27.6	32.5	24.7	34	23	78	53	226	112.922
2012-09-01	Trà Vinh	50	391	61	0	26.2	30.4	24.1	33.2	23	86	61	116	75.6088
2012-10-01	Trà Vinh	55	379	71	0	27.2	32	24.4	33.6	23.3	84	52	183	70.6991
2012-11-01	Trà Vinh	60	38	10	0	27.5	30.9	24.8	33.5	23.4	82	48	215	47.1328
2012-12-01	Trà Vinh	77	18	11	0	27.2	32.3	23.9	34.2	22.5	79	47	240	44.187
2013-01-01	Trà Vinh	74	74	60	0	25.6	30.6	22.5	32.8	21.8	76	40	204	51.7629
2013-02-01	Trà Vinh	100	4	3	0	26.7	32.2	23.3	34.3	21	76	42	232	31.2531
2013-03-01	Trà Vinh	91	1	1	0	27.7	33.7	23.8	36.3	23	76	42	285	38.0897
2013-04-01	Trà Vinh	69	84	33	0	28.4	33.6	25.4	35.6	24.3	80	44	192	41.9963
2013-05-01	Trà Vinh	67	160	38	0	28.5	34.2	26.5	36	24.7	84	54	205	70.3194
2013-06-01	Trà Vinh	53	216	41	0	27.7	32.5	25.1	34.8	23.6	84	58	142	87.8992
2013-07-01	Trà Vinh	62	173	22	0	27	31.6	24.7	34	23	84	55	161	102.549
2013-08-01	Trà Vinh	56	175	32	0	27.3	32	24.8	33.5	24	82	54	184	77.156
2013-09-01	Trà Vinh	46	260	47	0	26.8	31.4	24.6	34	23.4	86	57	133	63.4828
2013-10-01	Trà Vinh	15	148	27	0	27	31.6	24.7	33.3	23.9	85	52	174	40.043
2013-11-01	Trà Vinh	55	166	61	0	27.2	31.9	24.5	33.2	23.6	83	50	200	21.4865
2013-12-01	Trà Vinh	49	28	16	0	25.4	29.8	22.5	32.5	20.2	78	53	150	9.76658
2014-01-01	Trà Vinh	66.6	22	22	4	24.5	29.9	20.8	32.5	17	74	38	208	10.6869
2014-02-01	Trà Vinh	78	0	0	0	25.1	31.2	21.6	33.1	19	79	45	258	8.74381
2014-03-01	Trà Vinh	116	0	0	0	27.4	33.2	24	35	22.4	79	44	295	3.88614
2014-04-01	Trà Vinh	87	94	70	7	28.7	34.5	25.2	35.8	24	80	46	261	4.85767
2014-05-01	Trà Vinh	82	88	27	0	28.6	34.1	25.7	35.4	23.9	79	59	215	5.8292
2014-06-01	Trà Vinh	52	165	37	21	27.5	32.4	25.2	34.6	23.5	83	60	144	3.88614
2014-07-01	Trà Vinh	51	182	19	8	27.3	31.9	24.8	33.8	22	81	60	153	13.6015
2014-08-01	Trà Vinh	49	235	52	18	27.2	32.3	24.4	34.2	23.2	80	58	185	14.573
2014-09-01	Trà Vinh	49	166	36	5	26.7	32	24.3	33.7	22.5	81	58	180	10.6869
2014-10-01	Trà Vinh	45	291	67	16	27.1	32.2	24.7	33.5	24.1	81	56	184	7.77227
2014-11-01	Trà Vinh	60	110	27	25	27.7	33	24.9	34.3	23.8	80	50	231	5.8292
2014-12-01	Trà Vinh	58	32	13	9	26.4	31.4	23.6	33.4	21.2	77	49	178	7.77227
2015-01-01	Trà Vinh	66	3	3	1	24.6	30.2	21.2	32.7	19	77	50	211	13.5318
2015-02-01	Trà Vinh	85	0	0	0	28.3	31	22.5	33.1	18.5	78	45	246	5.79934
2015-03-01	Trà Vinh	48	0	0	0	27	32.1	23.5	34.4	21	76	42	292	3.86623
2015-04-01	Trà Vinh	68	27	26	1	28.7	34.5	25.3	35.9	23.1	75	47	264	2.89967
2015-05-01	Trà Vinh	88	43	19	3	28.8	34.6	25.6	36.2	24.5	76	48	253	8.69901
2015-06-01	Trà Vinh	60	245	38	16	27.3	32.7	24.6	35.2	23	81	50	172	5.79934
2015-07-01	Trà Vinh	69	203	64	10	27.7	32.8	25.1	34.6	23.5	79	58	199	20.2977
2015-08-01	Trà Vinh	70	86	29	6	27.5	33.1	24.9	34.6	24.2	81	55	237	26.097
2015-09-01	Trà Vinh	58	324	90	15	27.3	32.7	24.6	34.6	22.9	83	60	190	38.6623
2015-10-01	Trà Vinh	54	254	54	9	27.1	32.9	24.3	34.5	23	83	52	198	42.5285
2015-11-01	Trà Vinh	68	61	30	2	28	33.2	24.9	34	23.5	81	49	246	78.2911
2015-12-01	Trà Vinh	79	62	36	3	26.9	32.3	23.8	34.4	21	79	46	247	71.5252
2016-01-01	Trà Vinh	78.3	10	10	1	26.7	32.3	24.1	33.8	21.8	78	47	281	86.4969
2016-02-01	Trà Vinh	92.5	0.4	0.4	1	26.5	32.8	22.7	34.8	17.8	69	44	232	56.7035
2016-03-01	Trà Vinh	114	0	0	0	27.1	33.8	23.1	35.2	21	75	45	295	59.5867
2016-04-01	Trà Vinh	108.7	0	0	0	29.1	35.8	24.3	36.9	22.7	73	40	277	71.1197
2016-05-01	Trà Vinh	73	264	69	14	28.9	34.9	25.6	37.7	24	77	42	205	48.0538
2016-06-01	Trà Vinh	49	198	48	21	27.4	32.8	24.8	34.9	22.6	83	57	174	69.1975
2016-07-01	Trà Vinh	51	326	85	21	27.4	32.8	24.4	34.6	22.8	85	57	198	113.407
2016-08-01	Trà Vinh	62	152	65	24	27.7	32.6	25.1	34.5	24	82	56	181	122.057
2016-09-01	Trà Vinh	51	400	90	25	26.4	31.3	24.1	34.6	23.3	84	57	163	143.2
2016-10-01	Trà Vinh	39.9	456	168	29	26.7	31.1	24.7	33.5	23.7	88	60	116	154.733
2016-11-01	Trà Vinh	55.1	105	25	12	27.5	32.1	24.8	34	24.1	84	46	202	140.317
2016-12-01	Trà Vinh	51.8	76	18	16	26.3	30.4	23.8	32.7	21.9	83	50	111	97.0687
