# Supplementary material for: Deep learning models for forecasting dengue fever based on climate data in Vietnam
Source: PLoS Negl Trop Dis. 2022 Jun 13;16(6):e0010509. doi: 10.1371/journal.pntd.0010509 (PMC9232166; doi:10.1371/journal.pntd.0010509)
Supplement: S1 Data — (ZIP) [file pntd.0010509.s010.zip › Data/Tây Ninh.xlsx]

## Sheet: Sheet1
year_month	province	Total_Evaporation	Total_Rainfall	Max_Daily_Rainfall	n_raining_days	Average_temperature	Max_Average_Temperature	Min_Average_Temperature	Max_Asolute_Temperature	Min_Asolute_Temperature	Average_Humidity	Min_Humudity	n_hours_sunshine	Dengue_fever_rates
1997-01-01	Tây Ninh	114	0.1	0.1	1	24.4	31.4	19.5	33.6	16.3	75	35	247.3	118.236
1997-02-01	Tây Ninh	93.5	35.6	15.6	7	26.5	32.5	22.6	34.2	19.9	78	40	171.3	85.2152
1997-03-01	Tây Ninh	136.3	0	0	0	27.3	34.1	22.5	36.5	20.1	75	34	257	55.3899
1997-04-01	Tây Ninh	145.1	145.1	49.9	9	28.1	34.1	24.1	36	22.5	77	44	206.2	50.0639
1997-05-01	Tây Ninh	73.9	309.7	100.2	16	28	33.9	24.4	36.1	22.2	80	46	221.6	44.738
1997-06-01	Tây Ninh	75.5	112.3	19.6	18	28	33.4	24.5	35.7	22.7	82	48	231.8	68.1721
1997-07-01	Tây Ninh	64.3	227.4	43.5	23	26.7	31.7	23.8	34.2	22.3	82	51	161.2	66.0418
1997-08-01	Tây Ninh	68.9	200	41	23	27.4	32.1	24.3	34.5	23	82	52	174.2	132.084
1997-09-01	Tây Ninh	61.8	171.6	45	18	27	32	24	35	22	81	48	175.9	201.321
1997-10-01	Tây Ninh	59.2	432.9	59.8	23	27.2	32.5	23.7	34	22.5	85	50	221.4	0
1997-11-01	Tây Ninh	74.2	61.5	14	9	26.9	32.3	23.3	33.8	21.1	80	45	195.4	230.081
1997-12-01	Tây Ninh	131.9	0	0	0	26.5	32.9	21.8	34.8	20	79	35	259.2	177.887
1998-01-01	Tây Ninh	127.9	0	0	0	26.8	34	21.9	36.2	19	77	30	245	160.428
1998-02-01	Tây Ninh	116.1	0	0	0	27.8	34.5	23	36	21.1	76	37	213.5	65.01
1998-03-01	Tây Ninh	175.6	0	0	0	29.1	36.6	23.8	38.5	21.8	77	27	281.7	68.1556
1998-04-01	Tây Ninh	162.3	122.5	72.8	6	30	35.4	25.2	39	22.5	75	32	230.2	68.1556
1998-05-01	Tây Ninh	80.1	78	55	8	29.8	35.9	25.9	37.5	24.5	78	40	236.8	119.534
1998-06-01	Tây Ninh	84.6	308.7	100.1	17	28.2	34.6	24.5	37.6	22.3	81	52	214.7	169.865
1998-07-01	Tây Ninh	80.3	134.5	28.2	17	28.6	34.1	25.1	37.3	24	84	50	247	205.515
1998-08-01	Tây Ninh	65.5	216.7	42.3	19	27.8	33	24.6	35	23.1	85	55	223.6	466.604
1998-09-01	Tây Ninh	55	443.3	61.3	23	27.1	32.2	24.4	34.6	22.5	85	54	159.2	1318.02
1998-10-01	Tây Ninh	55.7	194.9	58.2	18	26.3	31.8	23.6	33.5	22.5	87	56	167.2	932.159
1998-11-01	Tây Ninh	55.2	430.5	186	16	25.6	30.4	22.5	33	20.5	80	52	136.9	932.159
1998-12-01	Tây Ninh	80.6	119.6	46	10	25.1	30.1	21.3	33.2	16.5	78	52	161.6	376.429
1999-01-01	Tây Ninh	107.9	63.7	26.1	6	25.6	31.8	21.4	34.5	17	76.6452	44	185.5	79.5455
1999-02-01	Tây Ninh	117.1	9.8	6.2	4	26.4	32.9	21.9	35.1	19.6	76.3929	41	222.5	21.6942
1999-03-01	Tây Ninh	132.9	27.3	26.6	2	28.2	35.1	24.1	36.3	22.1	79.2581	47	269	43.3884
1999-04-01	Tây Ninh	74.7	374	90.8	24	27.4	33.1	24.4	35.3	23.2	76.7667	54	196.1	66.1157
1999-05-01	Tây Ninh	97.1	246.6	108.8	24	27.4	32.8	24.7	34.3	23.4	76.2903	56	214.1	71.281
1999-06-01	Tây Ninh	70.1	118.7	34.8	20	27	32.2	24.1	34.5	22.6	81.8667	56	190.7	53.719
1999-07-01	Tây Ninh	67.8	232.7	56.4	25	26.8	32.1	24.1	34.1	23	80.6129	59	187.3	18.595
1999-08-01	Tây Ninh	67.8	196	53.6	21	27	32	24	34.2	21.8	82.1935	57	181.2	17.562
1999-09-01	Tây Ninh	65.2	240.2	28.4	22	27.1	32.4	24.2	34	22.6	81.6667	59	206.8	18.595
1999-10-01	Tây Ninh	60.5	169.6	38.6	25	26.4	31.6	23.6	33.7	21.5	83.5484	60	197.8	12.3967
1999-11-01	Tây Ninh	71.9	119.7	39.6	16	26.2	31.4	23.1	34.3	21	81.9	57	171	5.16529
1999-12-01	Tây Ninh	116.6	79.9	47.6	4	24.3	30.1	20.4	33	13.9	79.2258	49	188.4	11.3636
2000-01-01	Tây Ninh	120	71.3	39.1	4	26.4	32.6	22.2	34.2	20	75.5806	52	227.2	5.08492
2000-02-01	Tây Ninh	112.2	35.3	14.6	6	26.5	33	22.2	34	18.2	76.3214	53	212.9	8.13587
2000-03-01	Tây Ninh	116.9	27.5	9.3	7	27.6	33.9	23.9	36.5	23	76.871	52	219.5	22.3736
2000-04-01	Tây Ninh	112.3	99.3	70.8	8	28.3	34.9	24.8	36.1	23.4	74.8333	54	218.8	34.5774
2000-05-01	Tây Ninh	87.1	143.5	34.4	18	27.8	33.6	24.7	35.8	22.9	80.5484	60	209.2	81.3587
2000-06-01	Tây Ninh	86.8	588.9	148.8	22	27	32.2	24.2	33.8	22.3	78.9333	65	184.8	66.1039
2000-07-01	Tây Ninh	69	313.2	46	22	26.8	31.6	23.9	33.5	21.3	81.7419	66	172.8	102.715
2000-08-01	Tây Ninh	69	245.4	46.5	21	26.8	31.2	24.3	34.1	22.7	82.7419	62	140.7	128.14
2000-09-01	Tây Ninh	72	170	39.6	20	26.8	32	23.9	33.2	22.1	83.3667	66	183	71.1889
2000-10-01	Tây Ninh	51.8	469.9	73.2	24	26.1	30.6	23.8	33	21.8	82.9355	61	137.2	38.6454
2000-11-01	Tây Ninh	86.8	156.4	55	11	26.1	31.9	22.8	33.7	19.1	79.0667	55	220.2	36.6114
2000-12-01	Tây Ninh	92.2	167.7	96.5	11	26.1	31.6	22.6	33.5	18.1	76.0645	55	208.4	30.5095
2001-01-01	Tây Ninh	96.2	74.2	25.5	3	26.3	32	22.5	34.2	20.1	75.4516	55	229.3	1342.7
2001-02-01	Tây Ninh	114.3	0	0	0	26.7	33.2	22.3	34.5	19.2	77.3448	50	236.9	1206.22
2001-03-01	Tây Ninh	118.7	116.5	46.7	10	27.5	34.3	23.7	36	21.2	78.5161	46	233.1	1327.65
2001-04-01	Tây Ninh	96.3	292.8	107.2	13	28.5	34.5	24.8	36	22.2	76.8667	60	260.1	1471.15
2001-05-01	Tây Ninh	78.1	188.3	68.1	8	28	33.7	24.7	36.1	23.1	78.1935	58	240	1507.28
2001-06-01	Tây Ninh	69.1	437.7	70.8	14	27.1	32.7	24.1	34.8	23	80.2	63	170.9	1313.6
2001-07-01	Tây Ninh	88.3	150.4	38.7	7	27.7	32.8	24.7	34.5	22.9	80.9355	62	218	1693.93
2001-08-01	Tây Ninh	71.3	364.4	66.9	6	26.9	31.7	24.2	35	23.1	83.1613	61	131.6	1235.32
2001-09-01	Tây Ninh	70.7	252.4	44.8	12	27.3	32.5	24.6	34.6	23.2	81.7	60	212.1	1384.85
2001-10-01	Tây Ninh	61.3	340.7	65.5	16	26.9	32.3	24.1	33.6	23.1	79.5806	62	204	1377.82
2001-11-01	Tây Ninh	92.6	47.4	28.5	7	25.3	31.3	21.7	34	18.4	76.4333	50	195.2	1170.1
2001-12-01	Tây Ninh	117.6	134.2	80.7	2	25.8	32.2	21.6	34	16.2	76.5484	55	254.5	1203.21
2002-01-01	Tây Ninh	126.9	0	0	0	25.7	32.7	20.9	34.9	17.4	77	50	275	13.8999
2002-02-01	Tây Ninh	123.3	0	0	0	26.2	33.8	21.2	35.4	19.4	76	43	253	6.94996
2002-03-01	Tây Ninh	148.8	0	0	0	28	35.1	23.6	37.2	21.4	79	50	246	6.94996
2002-04-01	Tây Ninh	131.8	58.7	41	7	29.1	35.6	24.1	37	23.1	77	53	242	11.9142
2002-05-01	Tây Ninh	91.9	72.4	14	13	29.2	35.4	25.8	37.3	24	76	50	239	4.96426
2002-06-01	Tây Ninh	83.7	328.6	64	22	27.8	33.7	24.2	36.7	22.9	82	57	179	8.93566
2002-07-01	Tây Ninh	99.2	144.9	42	16	28	33.3	24.7	34.9	23.3	81	61	213	37.7284
2002-08-01	Tây Ninh	74.1	216.3	50	26	26.7	31.5	23.9	34	22.5	82	64	167	29.7855
2002-09-01	Tây Ninh	65.8	252.9	63	20	27.2	31.4	24.4	33.5	22.5	82	67	151	38.7212
2002-10-01	Tây Ninh	64.6	323.5	45	19	27.1	32.1	23.9	33.7	21.6	84	64	216	122.121
2002-11-01	Tây Ninh	69.2	173.9	37	17	26.8	32.3	23.5	33.8	21.1	82	57	208	63.5425
2002-12-01	Tây Ninh	74.6	164.2	54	11	26.8	32.6	23.2	34	21.5	79	58	255	22.8356
2003-01-01	Tây Ninh	111.7	0.2	0	0	25.1	31.9	20.3	34.1	16.5	76	45	284	26.5252
2003-02-01	Tây Ninh	124.1	0	0	0	27	33.6	22.2	35.8	18	78	44	241	9.82415
2003-03-01	Tây Ninh	143	10.2	7	4	28.3	34.7	23.7	37	21.5	77	50	236	7.85932
2003-04-01	Tây Ninh	152	16.2	6	6	29.7	36.2	25.5	38	23.7	75	47	250	4.91207
2003-05-01	Tây Ninh	82.3	219.3	34	21	28.2	33.8	25	37	23.5	81	60	165	13.7538
2003-06-01	Tây Ninh	85.3	259.9	49	18	28.1	33.2	25	34.7	23.5	79	68	228	18.6659
2003-07-01	Tây Ninh	67	313.1	88	22	27.2	32	24.5	34.1	23.2	82	67	188	56.9801
2003-08-01	Tây Ninh	77.5	273	74	17	27.7	32.3	24.9	34	22.7	83	72	198	97.2591
2003-09-01	Tây Ninh	58.5	265.2	61	24	27	31.5	24.8	33	22.3	83	72	148	93.3294
2003-10-01	Tây Ninh	61.3	379.7	67	23	26.7	31.9	24.1	33.7	22.3	83	67	192	115.925
2003-11-01	Tây Ninh	78.4	55.4	13	9	26.7	32.5	23.4	34.3	20.7	79	53	231	61.8921
2003-12-01	Tây Ninh	115.8	0	0	0	25.4	31.8	21.2	33.7	18.5	76	38	218	55.0152
2004-01-01	Tây Ninh	114.1	0.7	0.7	1	26.4	32.8677	21.7742	34.5	19.2	75	40	252.5	50.5247
2004-02-01	Tây Ninh	126.3	0	0	0	26.4	33.1586	21.5241	34.8	18.9	77	44	248.3	22.3475
2004-03-01	Tây Ninh	160.5	0	0	0	28.5	35.2484	23.8581	37.5	21.5	79	32	237.3	41.78
2004-04-01	Tây Ninh	145.3	85.1	61.5	4	29.5	35.6467	25.3167	37	22.5	77	31	245.2	69.9572
2004-05-01	Tây Ninh	99.5	218.3	40.4	18	28.7	33.9226	25.0903	37	23	78	47	199.2	156.432
2004-06-01	Tây Ninh	79.9	322.3	147	21	27.4	32.3767	24.4133	34	22.7	80	56	170.5	464.438
2004-07-01	Tây Ninh	85	283.2	85.6	16	27.5	32.8613	24.4097	34.7	22.9	81	56	213.5	1246.6
2004-08-01	Tây Ninh	84.2	241.1	52	22	27.3	31.6871	24.4645	33.7	23.3	83	52	175.2	615.041
2004-09-01	Tây Ninh	61.4	171.8	33.3	21	27	31.8633	24.2	33.1	22.8	82	53	181.7	432.375
2004-10-01	Tây Ninh	79.5	173.5	59.3	12	27.1	32.3065	23.5839	34.3	22.1	80		228.7	302.176
2004-11-01	Tây Ninh	95.5	82.6	35.9	8	27.3	33.1167	23.36	34.7	19.1	76	43	253.3	153.517
2004-12-01	Tây Ninh	109.5	0	0	0	25.7	32.3613	20.9839	34.5	18	77	40	248.9	100.078
2005-01-01	Tây Ninh	119.2	0	0	0	25.6	32.6	20.7	34.5	16.2	76	33	249	22.1537
2005-02-01	Tây Ninh	125.3	0	0	0	27.1	34.1	22.4	36.3	20.2	79	38	243	28.8962
2005-03-01	Tây Ninh	161.5	0	0	0	28.2	35.1	23.3	38	17.5	77	33	254	8.66885
2005-04-01	Tây Ninh	169.9	7.9	4	4	29.9	36.5	25.5	38.2	23.4	77	68	225	6.74244
2005-05-01	Tây Ninh	99.8	112	25	16	29.5	35.3	25.7	38.6	24.3	78	48	215	12.5217
2005-06-01	Tây Ninh	83.7	202	34	19	28.1	33.6	25	35.4	23.5	79	59	200	28.8962
2005-07-01	Tây Ninh	73.1	267.6	60	20	27	32.2	24.2	34.2	23.2	81	56	152	58.7555
2005-08-01	Tây Ninh	93.1	146.8	46	19	27.7	32.7	24.6	35.2	22.5	81	51	173	85.7253
2005-09-01	Tây Ninh	67.8	222.4	62	22	27.2	31.7	24.4	34.1	23	82	60	152	112.695
2005-10-01	Tây Ninh	64.7	434.7	94	22	27.1	32.4	24.1	33.6	21.5	81	31	216	87.6517
2005-11-01	Tây Ninh	71.7	142.1	34	15	26.7	31.6	23.8	33.3	19	80	59	179	83.7989
2005-12-01	Tây Ninh	99.7	126.9	45	10	25.7	30.4	22.6	33	18.4	80	48	165	453.67
2006-01-01	Tây Ninh	119.1	9.5	9	2	26.7	32.2	22.7	34	19.4	77	44	247	60.2064
2006-02-01	Tây Ninh	126.7	5.6	5	3	27.8	34	23.6	35.7	22.1	73	38	233	20.0688
2006-03-01	Tây Ninh	153.1	58.3	44	4	28.3	34.4	24	36.2	22	77	44	244	21.9801
2006-04-01	Tây Ninh	114	143.4	70	14	28.7	34.3	25	36	23.3	74	50	232	19.1131
2006-05-01	Tây Ninh	101.5	279.9	58	23	28.1	33.6	24.7	35.2	23.2	76	50	231	17.2018
2006-06-01	Tây Ninh	77.3	160.2	39	17	28	33.5	25	35	23.8	79	54	217	45.8716
2006-07-01	Tây Ninh	82.5	173.1	26	22	27.5	32.1	24.7	33.6	22.8	81	58	155	82.1865
2006-08-01	Tây Ninh	84.9	240.9	47	19	27.1	32	24.5	33.5	23	81	53	163	75.4969
2006-09-01	Tây Ninh	60	284.9	45	23	26.9	31.7	24.4	33.7	23.1	81	57	152	71.6743
2006-10-01	Tây Ninh	79.3	334.1	45	27	27.2	31.8	24.2	33.5	23.1	80	53	197	25.8028
2006-11-01	Tây Ninh	104.4	27.7	12	10	27.4	33.1	23.7	34.3	21.7	76	45	238	17.2018
2006-12-01	Tây Ninh	131.1	13	8	3	26.2	32.4	21.9	33.7	18	74	45	252	15.2905
2007-01-01	Tây Ninh	155.7	1.7	1	3	26.8	32.7	22.6	34.8	17.5	73	40	204	18.0437
2007-02-01	Tây Ninh	126.5	0.8	1	1	26.4	33.5	21.8	35	17.6	81	44	244	7.59734
2007-03-01	Tây Ninh	145	34.4	12	8	28.4	34.6	24.2	36.5	22.8	77	41	241	13.2953
2007-04-01	Tây Ninh	155.3	11.7	5	6	29.4	35.5	25.2	37.2	22.2	77	45	216	15.1947
2007-05-01	Tây Ninh	111.2	238.5	33	23	28	33.4	25	35.6	23.9	76	49	204	16.1443
2007-06-01	Tây Ninh	88.7	148.4	46	19	28.2	33.3	25.1	35.4	22.6	76	54	205	45.584
2007-07-01	Tây Ninh	85.9	339.7	85	23	27.2	32.2	24.4	34	22.7	74	59	166	84.5204
2007-08-01	Tây Ninh	80.8	284.8	72	25	27.1	31.7	24.5	33.5	22.5	81	61	161	134.853
2007-09-01	Tây Ninh	75.5	355.9	94	19	27.2	32	24.4	34.5	22.7	78	58	171	113.01
2007-10-01	Tây Ninh	74.1	301.3	58	25	26.8	31.8	23.9	33.2	21.5	80	54	181	117.759
2007-11-01	Tây Ninh	88.4	109.3	59	3	25.7	30.9	22.2	32.7	17.5	81	45	118	99.7151
2007-12-01	Tây Ninh	125	26.7	15	3	26.4	32.2	22.1	34	17	81	39	220	48.433
2008-01-01	Tây Ninh	129.7	5.1	3	2	26.6	32.5	22.6	34.8	19.4	76	36	213	30.1744
2008-02-01	Tây Ninh	145.7	14.3	6	5	26.6	32.8	22.1	35.2	20.1	72	35	204	4.71476
2008-03-01	Tây Ninh	132.5	74.4	30	5	27.4	33.5	23.5	34.7	20.2	76	32	247	7.54361
2008-04-01	Tây Ninh	130.1	76.5	23	9	28.9	34.7	24.9	36.7	22.8	75	39	217	16.9731
2008-05-01	Tây Ninh	94.1	273.4	98	17	27.8	33	24.8	34.6	22.8	80	53	211	26.4026
2008-06-01	Tây Ninh	83.5	138.2	30	17	27.7	32.9	24.6	35	23.4	79	56	211	57.52
2008-07-01	Tây Ninh	96	167.6	42	21	27.5	32.9	24.7	35	22.8	79	55	217	145.215
2008-08-01	Tây Ninh	74.8	238.5	50	25	26.9	32.2	24.2	34.2	22.8	80	54	166	190.476
2008-09-01	Tây Ninh	66.7	540.8	53	27	26.8	31.8	23.9	33.9	22.9	80	57	139	172.56
2008-10-01	Tây Ninh	65.2	305.7	52	24	27.2	32.3	24.4	33.8	23	80	35	183	181.99
2008-11-01	Tây Ninh	79.4	215.1	15	19	26.2	31.3	23.3	33.3	19.8	80	54	174	128.241
2008-12-01	Tây Ninh	120.5	38.2	14	6	25.6	31.6	21.6	33.3	18	76	40	216	132.013
2009-01-01	Tây Ninh	124.7	26	26	1	24.8	30.8	20.4	32.5	16.5	74	41	236	70.2774
2009-02-01	Tây Ninh	93.2	47.5	23	7	26.8	32.8	23.1	35.4	19.5	78	35	190	57.1589
2009-03-01	Tây Ninh	112.8	109.5	27	10	28.1	33.9	24.5	35.1	22.6	75	45	245	27.1739
2009-04-01	Tây Ninh	90.8	373.8	109	19	28.2	34.1	24.9	36.5	22.8	78	48	215	18.7406
2009-05-01	Tây Ninh	107.3	257.1	71	22	27.8	32.9	24.7	34.8	21.1	84	54	197	45.9145
2009-06-01	Tây Ninh	86.6	193.3	34	18	27.9	33.1	24.6	34.5	23.1	81	57	220	89.955
2009-07-01	Tây Ninh	83.3	236.2	36	25	27.2	32.1	24.5	34.5	22.5	83	54	158	102.136
2009-08-01	Tây Ninh	95.2	286.3	78	22	28	32.9	25.2	34.6	23.4	81	56	193	92.7661
2009-09-01	Tây Ninh	61.8	404.3	64	23	26.8	31	24.5	33.2	23	85	63	106	63.7181
2009-10-01	Tây Ninh	64.5	175.3	64	16	27.1	31.6	24.2	33.4	22.2	84	48	189	62.7811
2009-11-01	Tây Ninh	108.5	27	18	5	27.3	32.3	23.6	34.5	20.9	79	42	191	78.7106
2009-12-01	Tây Ninh	123.2	4.2	4	1	26.8	32.9	22.2	34.5	20	77	36	262	56.2219
2010-01-01	Tây Ninh	125.4	20.1	9	5	26.4	32.3	22.3	34.2	20.2	78	40	223	67.0204
2010-02-01	Tây Ninh	138	0	0	0	27.4	34.2	22.8	36	21.4	80	40	251	32.5794
2010-03-01	Tây Ninh	182.7	14.7	14	2	29	35.7	24.5	37.2	22.4	75	32	275	63.297
2010-04-01	Tây Ninh	159.5	177.4	82	5	30	35.9	25.9	37.3	24.7	76	39	231	60.5045
2010-05-01	Tây Ninh	96.9	48.7	15	9	30.3	35.7	26.7	37.5	25	75	46	254	26.9943
2010-06-01	Tây Ninh	96.3	182.6	32	21	28.8	34.1	25.5	36.2	24	79	55	243	27.9252
2010-07-01	Tây Ninh	89.3	173.8	47	22	27.8	33.1	25.1	35	23.7	81	53	204	116.355
2010-08-01	Tây Ninh	83.5	242.1	47	24	27.5	32.2	24.7	34	23.5	83	58	167	109.839
2010-09-01	Tây Ninh	78.5	263	82	18	27.8	33	24.8	34.5	23.2	81	52	202	86.568
2010-10-01	Tây Ninh	58.1	392	56	22	26.4	31.1	24.1	33	21	85	53	129	94.0147
2010-11-01	Tây Ninh	89.5	88.2	30	18	26.7	31.8	23.6	33.5	21.3	83	55	180	121.94
2010-12-01	Tây Ninh	113.9	31.4	22	4	26.3	31.7	22.5	33.7	19.5	79	41	195	119.147
2011-01-01	Tây Ninh	137	1	1	0	26.2	32	21.8	35	18.2	78	36	195	52.6802
2011-02-01	Tây Ninh	106	1	1	0	26.7	33.2	22.4	34.5	20.4	76	41	221	30.4991
2011-03-01	Tây Ninh	139	37	32	0	27.9	33.5	24.1	35.5	21.5	76	39	191	13.8632
2011-04-01	Tây Ninh	124	56	55	0	28.7	34.4	24.7	36.5	23	78	47	200	21.2569
2011-05-01	Tây Ninh	98	295	49	0	28.6	34	25.4	35.8	22.5	80	50	212	76.7098
2011-06-01	Tây Ninh	82	255	48	0	27.8	32.9	24.7	34.8	22.1	83	55	208	259.704
2011-07-01	Tây Ninh	79	290	114	0	27.5	32.6	24.5	34.3	23	83	55	185	485.213
2011-08-01	Tây Ninh	77	245	43	0	27.7	32.8	24.7	34.3	23.5	82	55	215	482.44
2011-09-01	Tây Ninh	67	346	85	0	27.1	30.5	24.7	33.5	23.1	82	60	159	407.579
2011-10-01	Tây Ninh	63	232	28	0	27	31.9	24.3	34	23.2	83	52	176	220.887
2011-11-01	Tây Ninh	89	274	74	0	27.5	32.7	24	34.4	22.5	80	46	235	168.207
2011-12-01	Tây Ninh	126	35	24	0	26	31.4	21.8	33.9	18.5	79	43	226	138.632
2012-01-01	Tây Ninh	110	36	29	0	26.7	31.9	23.1	33.5	21	78	49	222	112.875
2012-02-01	Tây Ninh	110	6	2	0	27	32.7	23	35	21	79	37	230	55.061
2012-03-01	Tây Ninh	130	5	4	0	28.6	34.8	24.4	36.2	22.7	77	50	245	49.5549
2012-04-01	Tây Ninh	127	37	11	0	28.9	35.1	25.1	37	23.3	79	46	225	39.4604
2012-05-01	Tây Ninh	73	198	58	0	28.4	33.9	25.3	36.5	23.5	77	45	245	70.6616
2012-06-01	Tây Ninh	83	134	34	0	27.6	32.7	24.8	34.3	23.1	79	57	187	124.805
2012-07-01	Tây Ninh	85	228	39	0	27.3	32.5	24.5	34.1	23.2	81	54	274	178.031
2012-08-01	Tây Ninh	106	158	86	0	27.9	33.3	25	35.2	23.2	79	50	242	285.4
2012-09-01	Tây Ninh	57	374	90	0	26.6	31.3	24.3	33	22.5	84	60	134	278.976
2012-10-01	Tây Ninh	71	280	77	0	27.2	32.1	24.2	33.7	23	79	48	202	282.647
2012-11-01	Tây Ninh	66	114	48	0	26.4	31.4	23.5	34.3	22.9	78	48	192	215.656
2012-12-01	Tây Ninh	95	2	2	0	27.7	34.1	23.5	36.5	21.7	75	30	251	190.878
2013-01-01	Tây Ninh	36	4	3	0	26.5	32.9	21.9	35	19.7	75	34	84	130.367
2013-02-01	Tây Ninh	129	0	0	0	28.2	35.2	23.3	37.2	21.5	73	31	211	41.9364
2013-03-01	Tây Ninh	131	27	23	0	28.9	35.5	24.5	37	21.9	75	37	253	30.0848
2013-04-01	Tây Ninh	113	56	22	0	29.6	36.1	25.8	39.2	24.1	75	43	208	10.9399
2013-05-01	Tây Ninh	86	211	59	0	28.8	35	25.5	36.8	22.5	72	49	268	15.4982
2013-06-01	Tây Ninh	56	229	49	0	27.9	33.5	25.1	36	23.4	80	53	195	17.3215
2013-07-01	Tây Ninh	66	363	150	0	27.2	32.2	24.5	35.5	22.4	81	55	195	45.583
2013-08-01	Tây Ninh	73	298	121	0	27.2	32.5	24.5	34	23	80	56	189	76.5795
2013-09-01	Tây Ninh	56	430	70	0	26.8	31.4	24.6	34.5	22.8	81	58	136	102.106
2013-10-01	Tây Ninh	67	430	94	0	27.1	32.3	24.4	34	23.5	80	51	216	68.3745
2013-11-01	Tây Ninh	84	630	21	0	27.3	32.8	23.6	34.7	22	79	32	213	83.8727
2013-12-01	Tây Ninh	92	30	16	0	24.9	31.3	20.5	34.2	16.8	77	42	229	61.0812
2014-01-01	Tây Ninh	116				24.9	31.4	20.1	34.3	15.6	72	28	255	27.169
2014-02-01	Tây Ninh	99	0	0	0	26	32.8	21.3	34.1	19.8	78	41	250	2.7169
2014-03-01	Tây Ninh	134	1	1	22	28.3	35	23.9	38.5	21	76	37	289	14.4901
2014-04-01	Tây Ninh	100	247	115	22	29.1	34.9	25.4	36.5	23	74	45	229	19.9239
2014-05-01	Tây Ninh	99	169	75	0	29.6	35.2	25.8	36.6	23.8	76	49	278	29.8859
2014-06-01	Tây Ninh	62	420	59	24	27.6	33.3	24.8	35.6	22.9	82	53	188	54.338
2014-07-01	Tây Ninh	59	495	90	22	27.1	32.2	24.4	34.5	22.4	82	59	196	126.789
2014-08-01	Tây Ninh	77	205	51	16	27.9	33	25	34.7	23.6	80	53	239	146.713
2014-09-01	Tây Ninh	58	328	75	10	27.4	32.2	24.5	34.4	22	80	45	201	122.26
2014-10-01	Tây Ninh	65	349	65	12	27.2	32.6	24.3	34	22.9	80	49	230	110.487
2014-11-01	Tây Ninh	81	166	35	27	27.8	33.2	24.2	34.2	21.6	77	49	254	110.487
2014-12-01	Tây Ninh	121	44	20	6	26.8	32.1	22.8	33.8	17.6	75	46	227	86.9408
2015-01-01	Tây Ninh	118	12	12	3	25.1	31.6	20.6	33.3	17.5	77	36	264	71.9748
2015-02-01	Tây Ninh	90.5	19	19	1	26	32.6	21.2	34.7	18.5	78	30	251	17.9937
2015-03-01	Tây Ninh	63	0	0	0	28.1	34.5	23.9	37	21.6	74	40	276	34.188
2015-04-01	Tây Ninh	152	109	43	3	29.3	35.3	25.2	37.5	22.8	75	36	266	17.9937
2015-05-01	Tây Ninh	129	119	64	4	30	35.6	26.2	37.4	24.5	74	46	271	15.2946
2015-06-01	Tây Ninh	99	241	97	9	28.6	34	25.3	36.6	23.2	79	46	222	25.1912
2015-07-01	Tây Ninh	121	223	55	10	28	33.1	25	35.7	22.5	80	51	193	93.5673
2015-08-01	Tây Ninh	77	320	82	17	27.9	33.3	25	35	23.2	79	55	246	161.044
2015-09-01	Tây Ninh	76	370	57	6	28.1	32.9	24.9	35.5	23.2	77	52	226	202.429
2015-10-01	Tây Ninh	65	259	48	6	27.7	33	24.9	34.5	23.7	79	48	224	210.526
2015-11-01	Tây Ninh	82	208	50	8	28.1	33.6	24.6	35	23.4	75	45	247	235.717
2015-12-01	Tây Ninh	110	18	13	2	27.7	33.3	23.6	35.5	20.8	74	39	242	256.41
2016-01-01	Tây Ninh	130.5	0	0	0	27.9	33.7	23.6	35.3	19	76	44	259	151.949
2016-02-01	Tây Ninh	156	0	0	0	27.5	34.1	22.3	35.7	19.9	73	37	259	97.4258
2016-03-01	Tây Ninh	167	0	0	0	28.6	35	23.9	36.5	21.2	75	40	280	68.8237
2016-04-01	Tây Ninh	195	0	0	0	30.7	36.6	26.3	38.6	24.6	74	35	268	32.1773
2016-05-01	Tây Ninh	129	195	74	13	30.2	35.5	26.8	38.3	24.3	74	41	232	33.0711
2016-06-01	Tây Ninh	18	188	43	21	28.2	33.2	25.4	35.5	23	78	54	194	37.5402
2016-07-01	Tây Ninh	75	400	75	25	27.6	32.8	24.7	34.6	23.3	79	58	223	91.1691
2016-08-01	Tây Ninh	87	290	58	19	28.2	33	25.5	34.7	22.5	80	57	219	121.559
2016-09-01	Tây Ninh	65	403	78	24	27.5	32.2	25	34.3	23.7	82	57	179	143.01
2016-10-01	Tây Ninh	48.2	617	61	29	26.8	31.6	24.4	33.2	23.2	86	60	164	101.895
2016-11-01	Tây Ninh	73.8	233	59	16	27.5	32.1	24.7	34.3	22.5	80	49	212	75.0804
2016-12-01	Tây Ninh	82.3	128	27	13	26.4	30.8	23.3	33.8	20.6	82	50	142	60.7794
